# Supplementary material for: Untargeted Metabolomics Reveals Alterations of Rhythmic Pulmonary Metabolism in IPF
Source: Metabolites. 2023 Oct 10;13(10):1069. doi: 10.3390/metabo13101069 (PMC10608701; doi:10.3390/metabo13101069)
Supplement: Supplementary file 1 [file metabolites-13-01069-s001.zip › SI1.csv]

compound	APCI-50MeOH-50CHCl3-1	APCI-50MeOH-50CHCl3-2	APCI-50MeOH-50CHCl3-3	APCI-80MeOH-20CHCl3-1	APCI-80MeOH-20CHCl3-2	APCI-80MeOH-20CHCl3-3	APCI-80MeOH-20DMSO-1	APCI-80MeOH-20DMSO-2	APCI-80MeOH-20DMSO-3	APCI-80MeOH-20H2O-1	APCI-80MeOH-20H2O-2	APCI-80MeOH-20H2O-3	APCI-80MeOH-Blk	APCI-ACN-1	APCI-ACN-2	APCI-ACN-3	APCI-ACN-Blk1	APCI-MeOH-1	APCI-MeOH-2	APCI-MeOH-3	APCI-MeOH-Blk	ESI-50MeOH-50CHCl3-1	ESI-50MeOH-50CHCl3-2	ESI-50MeOH-50CHCl3-3	ESI-80MeOH-20CHCl3-1	ESI-80MeOH-20CHCl3-2	ESI-80MeOH-20CHCl3-3	ESI-80MeOH-20DMSO-1	ESI-80MeOH-20DMSO-2	ESI-80MeOH-20DMSO-3	ESI-80MeOH-20H2O-1	ESI-80MeOH-20H2O-2	ESI-80MeOH-20H2O-3	ESI-80MeOH-Blk	ESI-ACN-1	ESI-ACN-2	ESI-ACN-3	ESI-ACN-Blk1	ESI-MeOH-1	ESI-MeOH-2	ESI-MeOH-3	ESI-MeOH-Blk
Metorphamide	0	0	0	454034.25	0	0	0	0	0	0	0	0	0	0	0	0	0	0	0	0	0	0	0	0	210992.27	0	165585.8	98042	0	71151.15	428927.53	394443.84	432143.22	0	7760.9	0	0	0	362176.59	253243.98	0	0
DAG(39:5)	533156.5	744777.81	356436.5	129625.38	206864.17	285482.16	0	0	0	16051.06	16291.6	20357.07	0	52126.6	31566.1	54478.68	0	666741.19	648879.81	345085.03	205533.61	0	0	0	12233.23	0	0	69701.62	0	0	0	0	0	0	1347.04	812.69	762.34	0	0	0	0	2786.23
DAG(39:6)	160968.05	197314.19	93877.53	133279.38	133127.98	455163.28	0	0	0	20300.96	24089.12	96056.28	0	29243.86	21824.8	24304	0	545097.44	242793.95	756328.69	0	0	0	0	0	0	0	0	0	0	0	0	0	0	6462.83	0	11723.61	0	0	0	0	0
DAG(15:1/22:4)	138220.11	113125.95	308846.28	113944.85	116972.77	53345.7	120426.48	123873.63	171293	102838.41	233383.3	174536.92	0	62820.22	0	0	0	80855.12	25330.97	86926.02	0	181276.08	168393.09	272758.69	307617.69	154975.27	254164.19	215449.12	105950.02	236046.75	284331.84	304166.19	400114.62	0	0	0	0	0	197640.19	203725.48	95374.69	0
carotenoids	0	41757.33	0	0	0	0	0	0	0	0	0	0	0	0	0	0	0	0	0	0	0	304866.5	357106.09	360350.84	353299.47	349078.47	374431.97	262406.09	268330.72	259480.81	101961.66	131011.25	128423.44	3002.95	27787.02	23617.13	16584.14	0	273559.88	287502	300643.88	0
PA(33:1)	1745366.12	2320963.75	1102984.12	1477761.12	1521760	2063613.5	1140494.88	1104195.12	1263351.12	0	0	0	0	0	0	44995.55	0	1234612.25	2073926.38	1445023	0	46796.28	12561.44	117836.59	18960.21	0	4745.16	0	0	0	13215.5	3434.37	26013.2	0	0	0	0	0	50587.96	34938.82	57192.72	0
ceramide(d18:1/18:1)	612359.31	929497.5	1040152.31	499525.97	503109.09	549043.44	0	0	0	30459.61	41437.32	47486.52	0	183576.23	117476.3	94787.62	0	552577.06	599133.94	507393.78	0	25117	30565.03	25816.19	11959.84	10556.43	24954.4	0	0	0	0	0	0	0	32630.23	13302.09	12486.41	0	29693.61	30020.96	26237.48	0
Ciclesonide	0	0	0	0	0	0	0	0	0	0	0	0	0	0	0	0	0	0	0	0	0	411984.75	297125.97	465884.28	260802.52	326689.81	231075.2	212633.48	144922.45	172656.67	6613.26	0	4733.66	0	1138343.5	818798.06	805864.44	0	153056.72	138279.92	172288.97	0
vitamin E	50167.38	29867.9	43540.33	93047.35	56869.3	7603.29	0	27560.26	2670.11	0	15490.28	29537.52	0	267683.06	154077.22	158027.77	0	102345.72	27576.14	163072.45	0	57345.61	99723.41	40482.3	46499.09	41671.86	50251.71	129547.13	21391.12	36837.8	95635.38	217052.64	117396.91	0	0	5164.8	4322.01	0	88911.46	64947.75	68805.79	0
Saringosterol isomer	1710171	2619336	2857910	1246143.88	1414500.38	1270488.88	1622795.62	1465092.88	1209744.62	350907.41	383017.12	587852.19	40561.92	7871008.5	4886289.5	5584847.5	0	2637376	1498480.62	1175883.12	0	8163335.5	10050684	10308814	6885119.5	7717120.5	8198521.5	6603119.5	8988506	7835144	2107920.5	1948756.38	2218275.25	7856.62	18774414	13149239	10663415	42239.91	7094263.5	6853966.5	6938255.5	78983
dihydroxycholesterol	0	60427.29	55174.7	38231.71	0	57713.59	84674.62	73495.77	89156.34	29716.86	23397.9	8296.45	82816.95	0	103104.82	67123.71	0	38945.55	0	0	4899.82	82432.4	130698.97	167917.62	226299.61	99588.19	168694.73	172073.64	96349.38	132340.73	58015	45240.89	64641.32	0	516339.16	399028.78	339756.06	0	122479.55	94252.07	127400.16	0
7-ketocholesterol	40912.68	41635.06	35404.12	62316.02	36401.86	41307.53	27321.82	42863.58	0	54246.72	68619.54	27456.78	120577.68	37787.65	24915.49	79025.65	0	143882.2	36726.39	42796.06	0	20324590	20455798	22640134	21759838	20189288	22497882	15114727	15194811	15002267	6948455.5	6681706.5	6790403.5	0	14153383	5463871.5	5770838	0	16758967	15718227	18808082	21906.56
Spironolactone	6341.79	0	0	0	9019.46	0	8954.83	0	0	0	0	30498.24	8158.07	0	16125.79	6228.34	0	0	0	11787.66	0	257968.42	239478.92	251348.27	359263.91	246270.44	225466.39	215453.88	263674.94	173471.42	296673.88	122823.91	273996.88	11899.09	294029.16	336974.47	307332.72	1375.6	220620.5	219999.08	471308.47	80820.23
1-Arachidonoylglycerol??1-AG??	418726.5	952421.94	857179.31	659088.38	551187.5	720424	0	0	0	46750.78	45307.14	141945.67	25597.91	154228.8	108886.29	64794.7	0	752733.69	1219359.5	472490.62	0	0	0	0	0	0	0	0	0	0	0	4481.07	0	31849.37	0	0	0	0	0	0	0	0
Arachidonoyl Ethanolamide??AEA??	417543.5	162859.59	182184.38	0	40608.12	0	0	140918.61	0	23774.24	17699.24	22297.3	47250.41	34913.02	66891.21	0	0	147667.52	63405.25	53420.19	12901.1	649088.06	358279.53	396146.41	128559.12	0	107221.51	135953.36	556935.75	135293.11	154219.61	42814.87	100958.37	0	136346.78	182093.48	0	21295.68	219859.94	114030.12	154867.67	55996.64
Linderanolide isomer	1826669	1505303.88	2217444.25	1244363.38	1596474.5	1649246.62	1630333.12	1393418.88	1466300	277992.78	373291.88	431118.66	61649.3	8966383	14570775	15221384	39190.92	1319533.62	1551315.12	1318270.75	0	4357543	4804451.5	4891116	4526466.5	5136382	4917067	4773802.5	4770865	4812441.5	3270403.75	3078741	2832746.75	0	11239420	20405966	18875042	0	4138033	3814564	4175411.25	21573.01
C21:3	257575.36	334221.81	379126.88	386834.28	468739.66	926430.69	355605.16	344989.22	499768.28	141690.72	105245.27	166440.69	61899.79	94527.1	117498.69	26963.6	0	506963.97	327640.38	183482.73	0	0	0	0	0	0	0	0	0	0	0	0	0	0	0	4713.28	5313.54	0	0	0	0	0
C21:4	1436338	2242159.75	1512950.5	2486084.75	2051181.12	1903306.62	947178.25	995912.44	1795850.62	396168.38	489962.25	972827.06	43009.61	733228.81	377678.34	104676.57	0	1190877.88	1132012	1486580.62	0	0	0	0	0	3084.64	0	0	0	0	0	0	0	0	0	0	0	0	0	0	11204.56	0
Progesterone	1436667.88	1254074.75	690760.38	996746.94	1355865	1751482.5	1809067.88	2567494.25	1768377.12	407082.25	324415.5	541160	23948.3	993490.31	314800.91	375727.25	13516.46	1372878.5	548262.06	985305	15165.13	0	0	0	0	0	0	0	0	0	14978.43	7920.56	11971.25	0	6575.59	14946.41	0	0	0	0	0	0
11-dehydrocorticosterone	0	0	0	26695.76	0	22394.68	33975.97	0	0	0	15969.02	46938.18	0	0	0	0	0	34154.71	0	0	0	152687.36	271996.97	253889.27	196268.83	236482.89	180586.31	196803.69	178219.89	232962.7	347205.59	416276.41	352757.25	0	0	0	0	0	156240.14	180927.08	171092.81	0
xanthohumol	13873.39	0	0	0	0	0	0	0	0	0	0	19903.45	0	9687.51	0	0	0	0	0	0	0	59166.66	132797.09	58403.61	126841.24	78120.3	39468.92	103313.12	75715.56	83177.53	83420.75	41615.89	71075.98	17978.26	75798.93	156220.86	135926.41	7850.12	37234.67	25958.04	75017.95	87186.86
3,7-Dimethyl-9-(2,6,6-trimethylcyclohexen-1-yl)nona-2,4,7-triene-1,6-diol	39081836	40589232	20062982	32089178	27283074	40028052	17301486	27757802	29545546	8112383.5	8406149	12968817	142947.7	22460030	12812197	9780108	74793.97	34990612	25146624	27122274	92665.98	218545.69	246666.11	301161.72	331043.03	110020.76	405383.59	189987.89	152709.2	59309.68	38747.28	42348.64	44328.11	0	197561.83	125480.51	126340.66	5851.33	183908.42	169803.83	159674.08	42663.04
Retinol isomer	3339220.25	4228477.5	3913440	4050399.25	3099514.25	4230276.5	1152435.12	860525.19	858588	1004987.94	895326	1909161.62	34436.58	1280159.25	748830	639933.06	15542.77	3973530	3622543.25	2207806.25	23632.13	17391.12	14132.39	20192.33	0	6811.84	28100.99	0	0	0	1933.61	48105.48	0	1211.79	0	19267.59	0	1807.29	0	0	0	0
Phorbol isomer	70488.43	51895.12	96928.62	0	54995.04	0	72110.14	73724.23	100766.59	0	0	0	0	78728.02	0	78321.11	55704.47	31574.65	71782.58	65588.03	25896.92	97203.66	0	0	98855.88	121989.47	104300.91	0	87878.03	99088.34	0	44806.97	0	24949.9	0	108722.34	118699.26	53289	0	60635.35	82255.16	56090.14
15-deoxy-delta-12-14-PGJ2	1160908.88	1233503.38	986646.56	962455.69	1549088.62	1794603.62	570962.5	722314.19	1014799.94	212405.25	116976.68	503727.16	53959.45	944835.44	381079.09	303550.5	0	1436918	863193.44	1841696.12	11452.64	8481.37	10443.78	0	12550.62	12590.04	0	0	0	321713.84	0	0	0	786.48	0	72698.78	0	4899.86	6962.53	6724.22	230986.67	0
3,4-Didehydro retinol	519876.12	659186.56	595664.12	495569.09	549232.94	605908.69	866703.31	675501.94	803616	277958.84	133987.12	50105.86	52452.17	3145837.75	1939923.88	1852370.38	0	445095.53	456984.62	610234.94	0	1568743	1736707.5	1712159	1687156	1714602.62	1591468.12	3003531	3090312.75	2948834.75	610760.31	713210.19	792813.56	8102.38	3258338.75	2996250.75	3268147.25	0	2255670.75	1926880.38	1790989.5	3605.85
C20:7	2526235	3308514.25	1655561.62	2049930.5	2852794	3233216.75	1967222.38	2310542.25	2469553.75	1515985.12	1400381.12	2198348.75	49547.94	1972400.88	1324968.75	1142554.12	30260.37	2423319.75	2231431.75	2506482.75	21053.23	0	0	134703.48	66402.16	0	10607.96	0	0	0	19704.59	0	25107.16	25081.07	4806.72	3751.67	2786.18	6127.2	189985.02	0	358188.62	21798.83
matairesinol	0	0	79244.62	0	0	0	0	0	0	0	0	0	0	0	0	0	0	0	0	0	0	69944.74	76831.8	106595.38	53529.37	35597.4	43347.99	36057.54	0	0	0	0	9737.13	2416.25	0	0	0	0	0	17898.5	19791.13	9769.6
C19:2	934601.31	530679.44	1269917	704884.81	687282.06	1162839.88	492082.12	770124.25	365802.53	416724.16	404201.12	1034331.19	150631.45	1806985.12	3052209	1547608.62	7612.01	1115482	860536.06	1066109.88	50491.33	787016	1224799.12	986911.25	840625.19	900985.56	1101904.75	1085622.25	883863.75	954509.5	2086786.38	1777338.12	2153868.25	0	2971004.25	3600122.75	3195151	7093.13	952627.56	851630.19	893472.69	106108.24
C19:3	1932019.12	2910890	1729644	1699858	1655834.38	2119262.75	2036444.38	2176440.25	3012993.75	300574.19	453350.12	869215.75	58087.45	837216.56	297494.84	439962.12	10627.83	1904894.38	1630784.62	1992890	56679.92	12731.72	0	0	0	8721.3	11242.59	0	0	0	0	0	0	43795.52	17650.99	4576.8	4495.57	4825.01	0	8945.56	0	0
C19:4	1123394.38	1170794.88	967929.44	1305940.38	1265853.62	1369901.38	1846893.12	2623598.75	1909431.5	403476.72	457222.12	693477.75	48574.58	575904.81	283889.44	339070.78	19976.46	1175217.62	598773.38	1083246.5	5382.41	10016.41	0	0	0	0	0	0	0	0	5128.23	0	0	5064.03	5628.78	6647.66	0	4421.75	5128.93	0	6787.89	0
Dehydroepiandrosterone??DHEA??	1175984.25	1231960.38	520990.34	849619.5	911601.44	1686625.62	852030.19	1702968	1874888	291660.41	172675.62	536037.75	116227.46	468148.75	333534.56	253045.64	11677.99	960717.56	636003.69	658031.31	19758.11	0	0	0	0	0	6099.18	0	0	0	0	0	0	0	0	12469.4	0	0	0	0	35888.72	0
androstenedione	330147.09	875046.56	320782.28	353384.66	220696.02	590697.94	428591.5	297527.62	223910.31	109133.84	69681.88	98863.57	44872.2	213470.94	77075.46	68062.16	0	270838.78	188602.61	400001.16	7067.2	0	0	0	0	0	0	0	0	0	0	71293.54	17834.98	1909.48	0	0	13152.48	0	0	0	0	0
Oleamide	24853850	38404932	39461820	33911264	30448864	30629674	18699470	13740132	16881716	3948663.75	3568792	4091391.25	0	1231355.38	640040.44	691192.81	71134.65	36515444	28822614	24115800	86528.9	1006971.25	1131421	1436976.62	1450622.62	1104435.12	1217401.62	25172688	23916560	17483646	1525720.88	1358996.5	1263269.88	28239.33	278496.19	171078.16	129808.25	19409.94	1324737.62	1156966.38	1734553.5	298123.94
Linoleic acid	172324432	144801520	249486608	119853976	140356544	97438240	124755328	134420144	105149480	117719112	115012168	128613896	2561818.25	403343264	695680512	441980192	860055.56	126207512	179746176	164108112	2937841.25	162952512	187970176	197355072	156841904	173606736	172064192	147771232	139842544	157291200	257112192	271993504	337227872	868792.94	536614912	687062208	647098880	145899.42	146619344	148102384	152996496	13792864
Linolenic acid	115727960	150026784	248459408	158326608	146896688	91547224	147260336	136853360	93395816	102035648	106378976	79182120	812038.5	381389696	618898624	387606880	439113.09	142533152	131774632	152995152	1864203.38	227553472	249602640	263452496	242506000	234225536	242616896	219456560	212168464	203328784	331518272	363968640	361387040	371365.16	438374624	519778400	534886368	61342.36	217772352	205917184	230541776	9955161
13-Methyl-6,7,8,9,11,12,14,15,16,17-decahydrocyclopenta[a]phenanthrene-3,17-diol	1013051.75	1606121.62	717542.31	886635	1276792.62	1865937.62	554174.31	675988.31	665134.31	476492.91	358388.28	431996.84	46373.47	636025.06	477284.09	363576.72	18087.24	886655.25	595125.19	939397.44	14685.35	0	0	0	0	0	0	0	269835.84	0	0	0	0	2481.67	0	7646.96	6094.47	3703.38	0	0	0	0
Falcarindiol	76086.6	89419.46	81482.37	57341.03	91809.23	90926.87	35548.64	42855.54	58535.33	54623.66	26272.14	22616.09	42956.7	25254.89	23190.76	36342.25	20804.76	112874.21	68371.2	36692.24	22123.83	221925.95	323645.84	825414.5	431144.5	275882.91	265560.41	1138201.88	787617	764625.31	222170.42	226476.5	347941.81	4338.86	373842.22	274267.34	275339.53	3260.48	816422.44	638061.44	429862.59	6717.15
atropine	1769538.5	1919209.12	2286392	1878337.12	1993619.12	2063117.5	1961628.62	2043207.38	1938310	1684860.88	1845127	1794562.62	1577176.38	1711611.12	1651903	1795846	1709633.88	1977491.38	1997379.62	1893837.12	2209259	36455.89	21194.88	20480.62	26708.8	32723.47	44468.83	30280.7	28637.21	24555.47	26972.62	24043.29	29745.75	24807.58	49366.17	16621.98	33403.87	28241.31	23548.1	20837.05	28703.98	21546.88
VB2	0	0	0	0	0	0	0	0	0	0	0	0	0	0	0	0	0	0	0	0	0	16994.93	18238.33	18239.02	17593.69	16028.4	24096.98	48776.63	31733.33	60983.71	35727.97	21681.99	29536.03	0	6060.62	6691.43	12241.73	0	21358.64	15642	20179.06	17233.86
Ketoprofen	64499.83	49740.6	49985.51	59460.96	48273.17	97189.03	36672.34	57409.61	48227.12	71796.49	44144.25	37241.51	43309.12	61521.19	58772.76	70800.67	59763.26	49884.46	74174.18	66447.15	63160.18	26239.17	26150.81	32206.02	53151.8	36256.05	47980.34	25621.73	63019.82	18947.15	40326.56	37576.98	36208.34	32723.49	37161.87	29589.89	47138.18	33944.25	34504.14	33857.24	35491.79	25617.74
Marasmone isomer	105692.75	54381.48	0	44695.11	29674.83	17175.92	67590.12	174407.45	169944.17	33438.93	28245.62	16300.01	28180.64	45683.06	50443.86	97089.94	29145.57	52634.55	0	136637.62	25073	398982.97	473716.16	353636.97	457407.75	419550.75	387260.59	274313.97	323464.41	312980.69	879855.5	399089.62	413443.62	53362.64	592685.81	823029	583081.56	116469.31	383169.22	401330.16	433666.25	170408.58
Helenalin	92642.31	95002.51	302650.84	58940.89	67060.23	88963.59	160925.84	175824.7	164925	44322.05	37213.49	46437.66	46522.95	74004.43	234009.8	137863.62	28969.91	154909.23	176885.31	287385.78	48528.56	252421.5	244149.61	553031.69	253716.67	321519.41	399112.78	697652.94	481608.28	525528.19	262677.69	149649.14	137321.84	141841.05	144410.41	170219.7	261757.36	20682.35	520225.22	385336.5	325307.78	149003.38
equol	9655.71	10507.88	17569.88	22046.96	9481.16	9073.62	5634.33	7856.64	11035.67	8705.98	6800.17	3067.19	19382.46	4649.51	4313.35	6266.62	10645.94	10187.79	14207.89	27475.55	2337.33	93304.37	116974.25	80772.77	102609.13	120423.47	118632.7	105180.16	92249.74	137901.64	43755.22	62617.48	73986.45	0	0	0	3708.46	0	74975.23	75752.09	60011.05	2759.99
1-hydroxy-2-acetamidofluorene isomer	12813.17	0	0	0	14162.06	13190.23	0	0	0	0	0	0	23448.67	0	0	14999.91	0	0	0	10360.04	0	368393.38	457608.5	495245.38	339991.59	357605.22	424446.16	374268.12	327873.22	327774.78	168062.55	207018.3	194370.98	0	377564.84	270884.62	273080.06	0	383886.78	300228.25	297672.22	8699.95
dihydrodaidzein	5339.1	9601.25	6434.28	3723.1	7704.85	6900.04	0	8053.8	5196.92	8498.28	16499.61	38481.18	1775.9	0	5213.66	5603.29	2501.18	9594.99	0	6825.94	0	51798.52	48528.5	88826.01	62105.59	67627.26	92514.62	63516.22	43385.95	71269.47	50670.9	44693.82	81094.21	0	80723.99	39406.35	31634.75	0	76238.96	38937.13	71811.41	0
3-Methylglutarylcarnitine	0	0	0	0	0	9054.33	0	0	0	0	0	16724.04	0	14398.36	0	0	0	0	0	0	0	134975.62	191743.8	233143.12	121457.16	150183.53	165997.95	133915	233721.64	189920.33	49824.16	80652.99	62617.3	0	0	4084.63	5846.59	0	123430.79	105980.26	139864.67	174810.27
L-phenylalanyl-L-proline	0	0	0	0	13225.1	0	0	0	0	0	13813.03	7838.98	14643.34	12262.78	0	0	6303.93	0	0	0	0	8810.91	45203.6	32086.17	0	41208.18	0	83795.99	44584.25	37577.39	32280.67	29722.69	40389.31	0	0	0	0	0	12269.82	48465.04	52048.58	0
Undecylenoyl glycine	10581435	8339530.5	4305387.5	1901114.38	1742842	956425.44	784791	11292803	2523798.25	849427.94	441631.25	871810.19	105441.91	215067.92	314200.12	95192.55	39215	3965284	2451019	2367613	1161645.75	24785912	22268414	16803346	4589324.5	3564308	2347402	1368233.5	13999228	6406290	1505627.62	514010.03	1318539.12	396157.72	158556.16	375738.91	67849.03	66409.02	9132619	5223868.5	4536810.5	1881159.62
DMABA NHS ester isomer	25394.04	56974.86	23790.54	24403.63	37075.86	32251.9	15751.87	14941.52	24987.6	14822.68	35396.22	22403.31	12998.88	29096.25	24584.56	36775.46	37084.89	21176.18	24579.97	36440.51	25138.03	94797.47	85248.18	82660.32	89113.22	86571.24	75861.76	68092.45	132923.72	82938.32	91698	89062.05	63299.96	98694.57	85152.45	84680.68	66216.78	76823.73	84882.88	94052.52	85250.74	75120.7
N-acetyl-trp	62701.83	0	180434.25	0	0	0	0	16314.49	0	0	0	0	23389.51	0	0	0	0	0	0	0	2420.66	169283.27	197370.58	312791.19	0	0	0	0	0	0	0	0	0	0	0	0	0	0	0	0	0	0
Hexaethylene glycol	57007.8	101909.16	49383.07	47451.14	88374.45	45823.61	0	0	0	59869.02	38759.84	37178.96	70922.68	118839.68	161874.95	85366.32	0	0	22518.85	39161.21	0	601674.31	1090944.38	842977.94	776067.19	897044.69	1191099.88	472453.09	349732.62	445564	507716.88	445549.97	693468.94	86492.63	3605042	4523339	3234226	41852.24	570292.75	333313	1343807.5	387776.38
Lys-Leu isomer	7546.93	10692.68	11811.85	10110.49	3229.63	10644.24	14776.6	0	0	2585.77	2800.96	7977.89	4152.15	3224.8	3131.04	4068.42	2840.76	3183.64	6865.49	4377.42	0	72997.12	87868.69	108782.06	62613.5	61132.21	60188.24	93939.03	95790.38	103543.44	78237.37	86150.57	85855.02	0	0	0	0	0	52657.66	52215.73	48636.1	0
Fructoselysine	0	0	2093.4	29009.88	5249.4	0	8944.57	22736.17	0	20760.22	1670	1425.89	8764.29	0	0	0	7253.77	19628.52	9084.84	0	2921.81	41237.48	74713.23	68169.38	90531.63	18374.06	48603.52	13753.54	29105.31	0	28772.55	35250.76	47578.83	62030.17	3694.83	3515.43	3511.95	10722.46	63636.55	31484.91	39565.42	58596.95
Leu-Leu	57629.67	65500.17	55638.3	0	17167.18	0	0	83634.1	0	5638.88	0	0	6503.67	23269.75	40007.45	0	0	0	49441.14	0	0	445839.47	336026.19	216125.83	78262.38	0	0	0	553060.19	104053.54	216915.55	79555.05	74567.47	11941.49	119083.04	150312.7	0	16410.55	130554.95	66909.39	61339.9	69899.81
4-Oxododecanedioic acid isomer	123719.3	104476.41	122071.97	119417.44	110995.93	103146.66	72616.72	96450.44	82358.36	61752.2	51541.13	33836.25	22747.61	3726.07	0	0	0	77873.13	73207.39	86949.48	0	0	0	0	0	0	0	0	0	0	0	0	0	0	0	0	0	0	0	0	0	0
Hydroxyaspergillic acid isomer	56917.9	82845.55	89767.37	54369.19	63962.1	61399.89	28142.72	32205.52	47616.28	21537.38	27466.82	23171.31	19408.12	29827.78	16696.94	25133.15	0	81700.82	72014.66	45251.77	6051.87	4657068.5	5222491	4958600.5	4658955.5	5056514.5	5020682	3866261.25	3911448.25	4323956	3103315	3113657.75	3510755	5291.5	2029332.38	1285612.88	1372663.62	4684.3	3693596.25	3558871	3304002	100729.04
N-Acetylserotonin	58090.17	126979.06	0	93035.35	53208.18	65502.8	103027.26	99456.18	141113.8	38498.79	62140.32	96361.16	25594.59	0	0	0	0	87118.22	57376.59	86445.62	0	73641.21	66264.17	0	188820.05	153480.3	0	144209.61	114497.02	258034.98	185542.52	356518.53	246315.27	0	0	0	0	0	208909.19	0	121679.66	0
Leu-Val	0	0	0	0	0	4543.12	0	0	0	0	0	14710.73	0	0	0	0	7291.73	0	0	0	0	298107.78	319457.91	346429.88	281368.59	299908.16	324880.75	296342.03	332531	346965.53	213994.86	259680.67	291874.34	0	19592.16	16562.58	13968.73	4219.82	260459.25	252919.69	266204.28	0
Pro-Ile	13443.79	13190.56	18839.31	15915.61	0	0	0	0	0	0	12141.71	0	0	0	0	0	0	0	0	11428.75	0	3311995	4175721.75	4526250.5	3308934.75	3417301	3980097.25	3418125	2659213.5	2465127.5	2075602.88	2151396.25	2332899.75	4904.82	1299812.75	832947.44	731091.56	0	3620113	3069301.75	2911104.75	339497.22
O-succinylcarnitine	18924.28	11560.33	12434.07	40611.09	17248.73	21853.22	33005.51	44372.29	54552.11	29141.75	51422.21	22231.34	26040.79	41493.74	16541.78	12662.63	17791.04	32110.66	33124.05	28337.96	36096.25	2621635.25	3026276.75	3687209.75	2936622.25	3098919.25	3483538.75	3372386.75	2856040.75	3157031.75	1316875.62	1517110.88	1631016.12	0	15522.72	0	5372.17	0	2531952.25	2434428	2677754.25	112913.43
Methyl geranate	823812	1123921.88	728064.06	900871.25	907767.31	1352143	392586.59	652634.69	772603.94	313996.62	336399.78	380237.22	203366.48	466912.75	329723.62	256848.67	93351.73	789812.06	925310.19	877408.75	67228.36	419292.5	370410.47	416965.78	391618.38	389525.53	442509.84	0	54468.17	0	620243.44	676490.19	706438.06	36328.41	779152.56	466122.47	584686.94	12877.86	337526.97	374722.16	399787.41	117061.79
Nicotinamide riboside	0	0	0	0	0	7022.26	13767.45	0	0	0	0	9177.56	15410.67	0	0	0	0	8971.76	0	0	7200.7	42875.65	51019.45	58775.93	50617.27	41705.56	42319.69	105668.29	103571.15	78942.79	52491.55	65616.45	65287.33	0	8826.37	6476.54	7524.67	0	38661.03	39913.41	51465.92	0
trans-3-Indoleacrylic acid	772447.44	792380.69	1012514.56	825383.31	869609.81	1156824.88	1038481.44	862270.56	1098088.88	607736.69	871900.31	576120.56	60422.59	19649.97	8495.75	14105.45	15489.21	1222539.5	1053982.88	906176.75	19410.85	226427.8	315837.88	377575.28	332912.91	269769.06	417229.16	430448.72	383347.59	342931.84	335259.84	436522	373241.28	0	0	0	3487.62	0	382885	307797.66	355102.38	14638.11
Val-Val isomer	14139.64	0	0	17972.07	0	0	0	0	0	0	0	0	0	0	0	0	0	16170.48	0	16535.23	0	66617.09	58150.54	79698.16	45872.94	52858.82	66377.6	79507.91	46724.83	58093.25	45977.11	50493.87	47694.93	4141.25	0	0	3498.48	4803.48	53792.59	49424.21	50399.71	0
2-Hydroxydecanedioic acid	62916.05	125325.06	91300.57	81149.55	90233.97	59671.81	0	0	0	87719.38	70810.57	99562.93	60345.07	17398.92	21391.77	26122.45	18306.85	73117.72	75402.16	66070.57	136793.33	7196.15	0	5418.73	0	7277.65	0	0	0	0	0	4933.14	0	6766.69	5201.77	0	0	5187.31	5174.14	0	0	8476.52
Biotin amide isomer	0	0	0	0	0	0	0	0	0	0	0	0	0	1897.72	0	0	0	0	0	0	0	87247.62	102074.7	88118.02	129328.57	78299.09	119969	95068.68	90637.79	69201.16	42176.71	39915.91	47102.97	0	16553.24	16507.04	9697.29	0	71685.52	85532.62	66703.59	6926.98
Hymexazol N-glucoside isomer	139910.19	128728.72	160268.52	323650.34	310308.94	434418.91	1025311.56	881432.56	975699.06	301457.53	554845	622445.69	20146.14	6228.71	0	5595.45	6736	975796.75	725502	585419.75	22845.81	0	0	0	0	0	0	0	0	0	0	0	0	0	0	0	0	0	0	0	0	4148.75
Serotonin	352855.5	381788.47	447268.62	444393.12	623193.94	944345.44	516903.28	407780.53	446568.78	871201.94	1659546.5	1727468.88	70004.52	0	0	0	0	769101.94	649506.69	647622.81	0	241208.92	296083.84	405683.53	431745.47	394327.72	580957.19	703770.06	534154.56	535553.69	879997.75	1880098.38	1378331.88	3660.82	4060.11	3922.8	0	0	550562.75	588290.38	613142.81	0
Indole-3-acetaldoxime N-oxide	109311.34	94041.16	97145.72	83646.68	66314.02	98956.74	47654.1	25363.43	78296.2	26132.86	60359.2	102924.23	45880.96	55588.04	72144.52	58639.59	21348.11	91541.62	55396.17	92533.01	19521.08	1098282.88	1428649.62	1422280.12	1044130.56	918487.5	1099683.62	194615.69	276494.03	208698.61	227229.55	139730.27	110929.87	0	35938.76	28168.31	29325.89	0	804837.94	314666.25	447306.97	0
Indole-3-acetamide	578829.75	769181.25	993221	694846.62	753212.5	522205.91	0	0	447708.59	149866.33	39655.47	55754.96	89218.03	19255.59	24809.65	18532.65	5074.21	383639.66	468345.28	422354.34	0	1591281.5	822408.5	1297300.38	1455604	1096751.62	779598.5	1553845.5	1561566.38	1845554.62	1961861.12	1649054.88	1141615.38	5546.1	201369.69	196088.55	191117.64	4289.25	1243075.88	1092271.12	1095361.62	1329088.12
5-hydroxyindole-3-acetic acid	88132.23	141177.39	201092.92	109290.48	191122.05	64292.27	395568.84	382510.16	446031.59	94225.18	55805.92	71925.98	73253.02	93801.06	15995.98	22474.54	20491.48	197463.45	261467.98	189879.05	23281.15	210336.77	211327.69	169575.06	408541.47	292718.09	271672.94	2224672	2833949	2264576.75	471424.5	118734.2	104531.34	0	6950.64	8724.97	10456.08	0	420202.47	457922.12	517576.59	7731.65
Naphthalene isomer	39326.7	71844.41	112049.9	48084.09	66825.2	46300.62	115792.26	53985.64	44768.97	12784.84	27728.8	36862.62	15692.06	0	0	0	0	108475.4	162186.34	79947.59	0	0	5446.88	0	8428.9	0	0	0	0	0	0	0	0	0	0	0	0	0	0	0	0	8358.53
Kynurenic acid	77479.09	93257.99	33128.29	42978.76	53070.25	42244.52	30095.86	71208.57	149753.95	28039.15	43407.02	38910.33	59532.67	19397.54	94627.88	26237.8	43698.94	34759.36	41253.47	126944.45	25319.67	250350.12	190152.19	278301.03	322017.16	271210.16	268811.66	306872.97	260285.25	0	277896.84	255132.83	318918.78	71092.23	36302.98	50098.18	35818.49	3897.39	203392.08	280125.94	265379.72	270069.34
Ile Cys isomer	17098.51	24104.78	31087.08	30745.55	17413.02	22493.56	27921.58	30607.21	21646.65	20748.68	19821.26	14701.06	19378	16435.03	16032.35	34037.77	23517.19	25430.35	18099.72	19170.73	29167.02	48513.52	35970.06	36131.42	38955.73	44577.4	51002.18	42676.25	47405.24	49651.61	43441.13	35171.68	36052.16	41335	37880.07	38049.96	46014.04	43807.46	39870.57	42224.25	46121.45	35723.61
Ecgonine	404282.88	376699.53	287117.25	297043.84	330917.28	229592.42	188121.2	154713.44	174051.84	331279.19	167708.94	161171.89	101134.52	32071.29	65948.46	50535.27	31309.38	244123.69	224504.86	280690.78	128873.55	135412.2	141601.48	113305.77	153549.45	136577.12	136532.81	94481.81	86722.18	105666.38	150522.28	48200.14	127655.56	10640.27	12638.69	29584.96	8391.93	18968.03	104029.23	81265.75	133232.19	65701.24
N-N-N-Trimethyl-Histidine	15946.73	13697.45	19998.22	18200.59	10008.31	2080.04	0	20347.4	20199.29	14342.45	18699.43	13419.17	20551.3	15763.83	12523.72	9977.73	8688.25	7245.06	7818.32	10427.81	12142.29	1028271.81	1326420.88	1284624.12	1098097.12	934355.19	1236296.75	598851.69	602464.12	597552	283324.09	302970.31	263630.5	0	35882.19	28066.67	16405.54	0	552571.06	584694.56	533392.69	102528.02
DL-Dopa	37304.59	38196.84	19463.12	27632.3	40037.78	54499.25	121442.44	116634.52	105776.15	0	16237.09	11784.54	2401.14	14546.47	25768.8	10476.2	25072.12	30234.29	31383.34	21989.38	7760.84	3544.52	5401.25	2687.32	8105.6	6108.79	5838.21	45417.68	43654.49	53546.07	2869.42	3488.58	6438.06	2868.65	1852.08	2425.55	4610.85	2137.27	15948.54	5132.62	8348.44	3328.07
DL-Tyrosine	420792.62	454935.03	671521	579319.19	468511.22	959646.5	943884.5	593454.94	700789.19	690065.69	1336899.62	993229.31	62357.75	13066.4	15769	16350.21	24444.47	1330833.12	945394.75	556033.12	15466.03	80556.18	197036.19	168459.08	201125.5	187862.88	341392.59	212592.17	175446.52	206115.23	197639.08	277166.44	274583.69	7452.77	8099.59	7278.13	5571.76	6756.91	268878.94	217918.7	182547.08	12638.63
7-(2-Chloroethyl)theophylline	1327446.5	645908.19	2035505.12	1052823.25	671388.62	960662.94	614720.69	644298.69	456959.72	314847.31	447032.88	499977.12	128129.07	607194	436064.75	257913.62	61194.67	1475724	870182	323796.44	139196.55	424887.47	342889.78	506419.59	196837.2	328944.72	266015.38	281620	95279.69	121133.21	208706.52	254032.42	209691.23	3688.48	227579.52	182037.45	127589.72	0	335677.88	358450.22	133308.17	55541.36
pemoline isomer	499540.78	521369.41	511711.78	467492.41	440280.16	464366.78	373945	417730.34	429958.41	265102.84	265141.38	368208.59	171469.8	526817.88	650634.44	661707.94	574365.56	539208.44	546040.88	535390.31	469758.28	0	3020.59	4965.73	0	4905.85	5589.41	0	0	4894.6	5839.97	3659.92	3717.39	0	3179.11	5671.67	4523.23	7387.68	4426.09	3464.04	0	0
4-formyl Indole	66454.62	70007.84	94229.1	146379.02	105890.96	188344.64	170571.45	68083.87	95182.79	205339.62	414091.72	340342.16	82991.43	15222.25	13537.11	25552.66	0	158291.52	121687.09	126659.95	14618.05	4186.8	5444.06	0	6164.47	0	0	0	0	0	0	0	18032.57	0	0	0	0	0	0	0	4902.84	5587.9
NN-dimethylarginine	8787.67	23022.42	22223.16	11457.41	11655.78	14779.27	0	29057.84	0	19651.44	22785.28	15077.13	0	0	0	0	0	17468.38	13531.02	18982.93	0	436450.88	497766.53	580484.81	356104.97	454530.84	470149.34	640644.31	498788.34	553659.06	465600.97	513953.72	509304.16	4340.55	5162	4642.94	5892.38	4094.65	437967.62	418064.03	425877.72	90364.29
N-Acetyl-L-arginine	0	0	0	0	0	0	0	0	0	0	0	0	0	0	0	0	0	0	0	0	0	570250.06	654023.31	468411.12	546548.38	579543.44	591428.88	519638.5	574855.31	641027.94	339755.53	379382.22	432539.34	6570.33	9587.86	12105.1	8651.01	9620.97	444471.25	482454.25	523153.53	200315.3
N-Acetyl-glucosamine	0	12632.34	25000.72	0	11348.61	0	0	0	0	0	16992.53	14890.22	15182.63	0	18464.83	12985.27	0	19167.14	12804.17	0	6716.62	360484.09	355313.78	434690.84	358225.47	385576.03	371547.97	440368.88	362569.09	355675.62	246403.89	289654.78	259484.11	0	62519.68	35954.14	42494.69	6080	321997.22	302285.78	303823.41	0
Gln-Ala	0	0	0	0	0	0	0	0	0	0	0	0	0	0	0	0	0	0	0	0	0	31456.63	21584.59	20251.28	53835.34	62038.46	69624.66	0	0	0	0	0	0	0	0	0	0	0	0	18416.03	12720.8	9048.11
N-acetyl-L-2-aminoadipate	164556.39	241935.88	247604.95	400394.41	617073	770131.56	1202398.88	1030311.56	1611501.88	373091.72	531764.5	702134.06	127055.19	0	11433.06	15278.77	11875.34	1671423.12	963139.56	1350592	37283.61	17988.06	0	0	124182.96	0	123058.87	107643.29	121413.41	99443.87	84675.71	104652.12	107426.3	0	5581.86	5561.82	4712.63	8566.15	101481.78	84657.9	64957.96	22909.41
Gly-His	666484	612147.12	563074.75	432584.97	762574.81	558563.88	0	0	377891.25	16147.97	22480.26	15893.37	0	14278.94	23777.99	31751.29	13912.58	803784	647660.25	513372.62	0	0	0	0	0	0	0	0	0	0	0	4269.05	0	5636.35	0	0	0	0	0	0	0	0
Asp Asp	34375.13	35357.76	37371.8	42185.69	48888.58	24650.86	17749.35	0	14536.49	17297.79	11957.49	31329.87	0	0	0	0	0	48019.3	22105.76	18008.06	0	4476.3	0	29341.47	16269.03	22827.85	21474.14	81614.21	54585.98	61076.9	66339.46	43669.57	63873.45	0	0	0	0	0	39755.13	29205.93	24829.08	11934.51
Pyridoxamine	43573.01	49680.05	66615.85	60119.47	56605.55	71667.24	117353.05	107173.72	124141.66	69952.53	59869.83	64691.93	92810.41	19208.63	18593.98	18365.39	21346.99	103805.62	81218.32	68109.05	24349.61	11741.13	10370.94	11030.52	7361.14	9841.8	6015.91	0	36545.96	0	6734.84	8678.12	12020.99	10723.28	9029.6	8117.11	9537.02	9709.83	10101.16	0	9455.47	9714.33
N-acetyl-histidine	6219.06	0	17105.5	9536.06	21407.93	0	0	0	0	0	14990.6	17515.76	19443.86	14627.88	12802.09	15021.46	0	0	14315.23	0	5259.67	134126.83	168832.92	192743.14	162032.3	162688.59	162851.89	127882.81	177777.27	189476.52	74227.34	45243.84	56890.52	7229.06	12120.21	21230.62	16609.91	7015.32	140296.42	140785.23	138529.98	28493.29
Phenethylamine	57873.31	82862.01	78307.75	79145.12	74824.38	78154.74	79872.55	90131	90651.75	126464.88	89201.49	64082.19	95143.22	75886.24	69481.15	69221.8	56129.48	81301.69	71970.76	65951.93	78876.77	48856.02	39975.52	34563.92	27146.04	39239.36	40048.5	39709.7	57998.93	45166.58	38517.7	55184.69	35858.95	42754.4	31578.91	38260.1	31201.07	40047.47	37730.97	38864.5	31905.65	43649.02
Caffeine isomer	897464.75	1419541.62	1358625.88	780528.19	871068.31	978383	436190.72	571045.06	440277.28	42728.3	113727.85	152268.72	162417.98	42042.44	84215.59	61732.09	45608.55	972537.94	654041.75	922398.81	107129.24	0	0	0	0	0	29692.89	0	0	0	0	0	0	5706.32	14518.13	0	6902.7	5635.59	0	0	0	0
4-Hydroxy-L-phenylglycine	194618.56	196475.17	195371.12	310357	290028.69	396549.41	754746.5	553105.44	792066.56	278774.22	498092.91	469909.91	65555.55	45549.69	20872.2	25924.26	35402.19	794947.94	507713.16	550957.69	67641.24	5981.65	6395.04	4990.59	9221.49	8918.37	89581.56	51139.21	39773.31	8573.04	19349.85	42598.13	21898.51	11725.24	6509.33	4693.67	7426.03	4783.95	55132.55	7899.42	8539.96	10599.29
Indole	438904.97	568899.94	468860.97	483495.22	419767.84	624084.69	541447.81	346331.75	561647.75	82487.36	85680.73	62842.66	98396.88	1170139.75	410174.66	1004224.5	155431.92	645042.19	375478.78	464122.25	124948.91	241983.25	273796.81	242134.58	171436.77	156244.41	161610.41	188547.77	234374.73	250965.11	101855.6	78832.8	109971.78	58017.43	234943.14	187532.77	214135.5	78697.82	210728.89	169429.97	175280.55	106809.87
Phthalimide	371982	392992.66	200446.3	149188.55	227808.36	375211.75	287327.34	410002.75	250494.3	142260.08	134597.8	246327.7	204943.64	206203.56	240106.62	198338.23	214596.95	288577.34	127900.75	209280.75	319568.91	2218859.75	1532030.38	1925876.12	1452024.62	1628760.12	1699930.62	465394.91	126344.62	567480.31	937307.5	627192.56	756709.94	7286.51	11026.61	9251.21	50687.4	0	2594606.5	2130249	2301721	392654.5
Acetic acid, (2,4-dichloro-6-nitrophenyl) ester	0	0	0	0	0	0	0	0	0	0	0	0	0	0	0	0	0	0	0	0	0	27363.6	31017.55	36227.25	49047.72	48697.34	60003.54	50910.51	56142.36	57436.94	33849.83	35913.23	39031.82	0	0	0	0	0	63115.55	47109.34	72691.35	0
4-Trimethylammoniobutanoic acid	1114399	1216954.88	1205613.62	833021	902343.44	1028106.19	742334.94	573065.75	640216.44	138426.73	309021.59	422266.41	34438.73	232514.02	131255.8	108263.21	14715.1	1098352.75	1231824.38	1047496.5	21205.46	59580672	77126136	73936000	50074308	56732932	62297076	71026192	63367028	54601068	56471920	59295820	67437232	15222.4	8273902	4839811	4723723.5	15245.65	45158704	50225884	52695680	946217.69
n5-Iminoethyl-l-ornithine	18786.74	11147.86	10121.15	13568.76	12663.39	12334.85	0	0	0	17602.58	16473.57	16741.16	26090.29	16020.19	10421.14	9792.56	0	0	11460.38	0	0	148098.7	136655.5	165824.55	123497.62	95308.96	123290.8	125074.05	106799.56	112401.63	88178.15	111045.05	90933.68	5225.78	61182.22	53967.69	48572.64	5229.69	106987.45	120306.31	144060.06	74516.79
Methylglucoside	175646.02	630642.56	208313.44	105770.7	158237.84	342710.22	0	124085.28	0	42728.3	34996.18	185518.5	95597.04	30213.34	47467.32	72105.92	45608.55	182155.08	245462.81	336848.19	0	0	0	0	0	0	0	0	0	0	10452.85	0	0	4584.13	11565.3	4134.66	5249.2	10300.62	15988.6	0	0	3709.12
2-Amino-3_7-dideoxy-D-threo-hept-6-ulosonic acid	127004.81	117786.78	123022.01	182021.2	211638.77	228822.58	156923.41	148662.39	178866.3	103072.78	144365.17	137571.98	22983.23	16905.46	19394.76	17285.25	10826.94	278857.75	242171.52	228089.95	20612.61	6373.58	0	0	0	0	8091.43	0	0	0	17457.03	0	0	4771.92	0	2085.19	0	0	0	0	0	8743.6
N-Carboxyethyl-g-aminobutyric acid	148699.28	254182.92	203157.31	66789.45	95163.12	95521.01	57305.82	77461.77	57751.46	0	73832.3	37240.78	26296.18	33895.32	31070.02	42025.82	30209.8	164414.61	80442.6	84346.37	29765.19	0	0	0	0	0	14955.53	0	0	0	0	0	0	8017.31	8652.72	0	0	0	0	0	0	10888.05
2-(Dimethylamino)pyrimidine-4-carboxylic acid	383985.91	437603.53	383978.12	318292.78	301057.06	366481.25	437341.72	393845.97	412626.5	197868.3	182910	309805.88	50560.5	44051.28	35435	51166.5	34323.66	456128.5	522333.75	300134.84	40899.08	52288.24	106548.74	71998.28	25672.72	24453.86	31186.15	29425.09	24332.89	75579.57	24335.71	25770.67	31898.4	0	0	5651.22	4398.7	4052.88	17543.07	44757.08	23351.41	56409.11
o-Cresol	182909.69	220519.33	246916.11	179777.11	150497.41	159008.2	398889.41	218590.42	304773.84	41323.19	41554.05	31512.47	83818.07	359523.47	211359.48	248278.89	192547.33	235902.44	211247.75	227277.11	100045.41	148056.17	164479.33	150764.28	146340.78	157767.94	175235.89	137983.17	141879.67	192497.11	93139.91	83068.35	71348.82	43262.78	252475.48	189390.98	117764.65	99292.94	140152.08	130585.72	141707.72	75671.97
Theophylline	787324.25	719298.69	1130107.12	1162543.12	504095.25	903327.69	987512	899545	455747.66	752521.5	718186.31	733169.94	41242.23	100126.65	28282.37	21299.75	17738.96	989462.81	800089.75	749196.94	681511.12	209057.89	247058.05	312648.12	305703.06	281934.91	285277.34	240452.81	282877.66	658840.19	217592.94	198259.61	238605.17	9159.57	27218.1	24877.01	12057.68	0	280137.97	202780.55	241794.2	1486148
1-Methylnicotinamide	163419.02	89693.3	158995.42	137374.33	106191.73	132608.33	317062.25	342791.25	255622.86	201739.08	255745.89	175805.7	97448.28	35677.36	26997.4	22199.29	37248.71	298755.53	379849.75	280723.81	47722.22	553918.81	587784.31	673478.94	579274.56	502569.28	639875.06	629691.31	661773.56	607654.94	573464.5	640953.75	603463.25	7760.49	656066.88	440940.97	435664.03	6087.24	601026.88	449932.88	435047.47	249848.23
D-Galactose	791658.19	728859.69	1130107.12	1162543.12	538322.69	903327.69	987512	899545	455747.66	752521.5	718186.31	739950.75	41242.23	107129.62	39888.06	28514.12	17738.96	989462.81	800089.75	750568	681511.12	209057.89	247058.05	312648.12	305703.06	281934.91	285277.34	240452.81	282877.66	658840.19	217592.94	198259.61	238605.17	8695.27	26520.4	24877.01	12057.68	0	280137.97	202780.55	241794.2	1486148
Glycyl-L-threonine	74066.28	83169.04	58445	100875.91	75266.13	82174.49	58963.48	56184.55	60669.52	40614.89	46524.35	53022.67	0	0	0	0	8246.48	66864.09	70470.79	65169.3	12372.44	0	0	0	0	0	0	0	0	0	0	0	0	0	0	0	0	0	0	0	0	0
2-Amino-5-(methylamino)-5-oxopentanoic acid	60890.71	81501.37	85154.47	60414.83	74100.49	88763.2	117197.62	100838	121796.02	35133.49	54348.29	59841.05	26160.26	0	0	0	0	225166	212856.56	175549.55	11238.13	0	0	0	0	0	0	0	0	0	0	5722.99	0	4618.17	0	0	5280.56	0	0	0	0	0
N,N'-Diacetylethylenediamine	1177951.38	1299737.62	1655574.88	1224945.38	1295732.62	1538239.88	1483001	1225455	1260580.5	1484812	2622384.75	3019617	88810.85	44330.84	39907.07	36333.9	42899.42	1841904.62	2506225.25	1909263.12	257983.17	169929.36	209735.58	234145.23	268205.34	292291.06	274280.38	253681.89	256729.58	306684.12	411249.53	510914.16	542983.94	25174.96	29483.18	22467.14	24280.01	26541.9	315092.16	331245.84	337349.28	173029.34
Allysine	446262.59	489944.62	857588.44	307419.12	376978.34	432159.97	593616.81	349194.66	320405.22	364460.59	821169	888141.69	84218.79	53319.71	19182.56	27470.7	24530.26	1078519	880626.44	456203.28	31394.83	3553251.25	3865090.75	4768024.5	2717714.75	3072557.75	2916857.25	3884035.25	3469584	3572519	2745324.75	3257715.25	3384939	14267.64	555900.94	312572.66	258579.62	14439.24	3725561	3386001	3001776.75	40346.09
Histidinol	722993.31	420369.38	270903.31	356019	347778.31	308979.53	0	0	0	58353.96	52626.97	54023.48	61364.94	42843.43	44866.86	57527.5	27515.35	467528.72	232012.8	365728.22	41086.74	0	0	0	0	0	0	0	319403.41	0	0	0	0	0	0	0	0	2983.95	0	0	0	0
1H-Imidazole-4-ethanamine, N-methyl-	122311.96	148144.45	174283.7	110490.23	110914.79	130218.26	115026.38	126207.37	154333.14	77408.98	107660.7	102849.01	21270.78	80736.93	50308.08	51341.96	12367.66	136311.78	154329.19	126837.47	18366.35	420072.16	478235.62	554514.19	420463.38	454499.97	488130.5	675584.31	537502.25	502974	489707.22	516973.66	546358.56	2735.11	233731.5	158337.89	129164.16	3499.31	451555.66	419247.5	439264.25	11595.4
4-methylene-glutamine	1239056.88	1442973.12	1975094.62	2095523.38	1878228.12	2318240.75	2891353	2104565.5	2395598.25	1438897	1938292	1778730.12	35342.92	22166.12	19129.91	12901.06	18603.12	3036883	2773087.25	2294376.75	30627.38	1342469.12	1475149.12	1592273.88	1538469.5	2004027	2108606.25	2212989.75	1954445	2212240.75	2029389.88	2187909.25	2141561.75	10419.83	12954.82	10069.86	12135.41	8686.14	2511928	1741560.38	1919600	189236.88
Imidazolelactate isomer	634530	642902.44	1246625.12	652144.75	657554.69	897295.5	1101734.88	725755.31	993444.25	272690.66	590758.19	550809.94	26976.54	22962.67	9374.87	19394.05	15996.22	1413917.12	1185074.62	1001855.94	22769.85	12888.09	22017.19	16544.48	12804.85	12667.5	12623.37	8601.41	0	0	29661.4	9281.54	15047.06	0	0	5705.58	6752.29	7566.18	11286.45	8841.33	18941.98	12222.95
1,2,3,5-Tetrahydroxybenzene	1602409.38	1664286	3640515.75	2295842.25	2118768.75	2257911.75	2640588.5	1653000	1209745.88	1458958.38	1616065.62	1313068.38	55515.64	157717.83	63360.19	50691.11	19482.62	2423295.5	2523227.5	1588392.88	78261.21	232612.64	285474.75	292912.03	246614.2	217383.75	245220.19	299398	284923.09	277681.03	229928.88	297009.47	286282.09	15641.62	42093.27	44971.23	31282.17	11994.64	271978.75	272632.56	232209.61	73235.77
Nicotinamide	30740186	41486984	46100772	34401448	28148818	30848046	4063435.25	2957729.25	3882961	26953688	26161174	26226346	1359011.62	56773700	84066704	98402112	1226365.5	33826580	25930934	26481782	995250.56	4000749.75	3840217.25	4120063.25	3286018.75	4082888.75	4107160.75	517213.84	823560.31	935876.81	5267101.5	7536334.5	7440902	77477.9	22980714	23818144	23002032	35612.5	3968000.25	4219538	4848305	540431.25
Glufosinate	30167710	41279088	33478054	16852696	24389550	34173400	7216637.5	8393394	14203069	449580.78	1016233.25	2635708.25	82966.94	30863144	8548877	14321223	82294.09	35328304	25648354	31092458	68037.9	0	12963.85	0	0	0	0	11052.52	0	0	0	0	0	50668.51	0	0	0	6577.97	0	0	0	8771.19
Methionine sulfoximine	102181.28	113594.07	177040.42	106393.81	95164	152509.23	110402	124530.85	130477.4	14244.38	28921.14	38035.43	0	0	14193.04	2612.06	0	130416.63	119639.9	144716.58	482.67	0	0	0	0	0	0	0	0	0	0	3717.8	0	0	0	3695.38	0	0	0	0	0	5284.65
2,4-Diaminopentanoic acid	173398.22	249806.2	220931.3	148749.08	164437.23	169500.17	135827.16	121531.84	172349.83	47236.38	103155.69	95058.26	24256.09	0	0	8148.32	0	311875.03	238967.06	274010.69	0	5393.2	0	1857.69	11591.27	28663.37	12091.77	0	0	0	11648.83	34844.16	10381.86	4723	5445.04	8360.23	7342.46	4494.35	13012.38	34318.41	10060.24	6999.33
3-Acetyloxy-2-aminopropanoic acid	20707830	30963800	33022838	37375356	24955078	56827120	72951232	41208892	63172812	5724381.5	13230828	8386452	50348.29	9717.32	0	5373.95	6158.97	44886928	43567756	32118898	59346.79	15680984	17355740	19675054	20138894	23507566	26515422	27272470	23926410	21630128	2822421.75	11988940	13177031	10788.84	21516.33	9832.5	7024.21	8223.24	16623384	15797949	19886142	2211611.25
2-Methyl-2_5-dihydro-1_3-thiazole-4-carboxylic acid isomer	155866.2	200744	359792.88	292333.28	169003.39	256092	62898.14	64704.37	64809.31	26833.34	38463.46	45667.82	8336.93	69685.68	24510.53	49708.48	0	111971.72	97702.7	96246.06	0	439391.16	529874.44	640386.25	563262.31	370984	460688.72	316681.53	140755.36	211772.5	25250.7	29788.12	30701.12	0	31689.79	21771.45	20482.48	0	330525.38	455416.12	265288.56	0
2-Amino-3-(1,2-dichloroethenylsulfanyl)propanoic acid	0	0	0	0	0	0	0	0	0	0	0	0	0	0	0	0	0	0	0	0	0	18152	24613.37	27946.74	31828.78	25081.49	30703.87	65735.71	51689.66	43981.25	25926.04	19185.26	19913.12	0	0	4845.44	0	5395.34	32859.77	27462.53	32804.66	0
Itaconic acid	561823.5	560737.75	1004588.19	748930.75	554482.44	650375.94	678403.25	529187.06	329832.38	603526.56	566384.69	434180.75	67392.85	70602.84	30204	29437.96	22035.6	801791	831464.06	534094.69	44635.41	71484.66	122289.82	120177.16	101417.02	94138.43	108140	138706	138316.52	153485.3	127647.09	124944.16	139454.77	9613.91	19686.21	22413.38	20494.49	10933.11	159785.16	137899.16	119374.99	35904.54
Thymine	27211274	24148976	25105882	14630672	16749373	22393024	15421843	20569490	14531832	5979290	10849043	15334781	107393.51	47445.99	58313.78	37307.54	47141.75	34568620	38905436	31952994	148963.33	484881.53	767875.5	720368.25	518949.84	661514.62	694909.5	779183.19	618962.44	630587.31	506806.5	560488.56	701783.06	0	6248.97	6358.8	6140.85	4974.01	581998.31	513829.38	439313.12	31777.59
Methiin isomer	490496.38	419330.28	440534.5	224199.02	402560.34	370477.28	292898.28	222855.64	380122.41	23339.87	104980.93	112473.9	0	0	0	0	0	424828.03	374902.03	275586.66	0	0	0	0	0	0	0	0	0	0	0	0	0	0	0	0	0	0	0	0	0	0
DL-Threonine	2448248.75	3108029	4183176.75	3016850.25	2450408.75	2543327.75	3598775.75	3431028.25	3011933	2237762.75	3012543.25	2567198.25	32606.37	10469.48	16580.12	14633.96	12324.04	3055774.75	2170488.25	3410111	22994.12	319680.72	423910.28	483535.62	428539.38	449129.22	429797.84	565173.5	556086.62	474491.47	411504.22	403170.53	464910.84	8741.23	9401.64	7096.98	5501.92	5979.45	430330.25	413507.75	381275.5	26015.78
gamma-Aminobutyric acid	3029847.25	3193694	4489463.5	2896247.25	2522243.25	2630495.25	1836642.62	1544041.5	2015971.38	463690.88	759159.19	955329.75	134670.23	3190983	1856085.38	1259729.88	50736.08	2944596.75	2403029.75	3508227	110380.93	20004.88	13307.22	36138.14	13683.22	15285.02	33136.63	25938.92	36624.92	23436.45	24756.55	21168.88	27811.81	21404.95	18539.56	16916.18	16436.27	19887.32	17943.31	21406.32	14969.09	19056.27
2-Amino-3-oxobutanoic acid	4225293.5	3455560.25	6094634.5	4649501	4968330.5	4031446	4972562.5	3175911.75	4783619.5	2652951.25	2852460	3082671.75	21547.02	18005.02	9524.84	14886.54	7938.06	6067260.5	6220988	3009071.75	22465.71	279822.09	355474.09	771636.56	439218.25	424881.34	439834.62	463082	357501.47	609372.88	269255.59	420110.72	440875.66	5574.36	6127.13	10606.63	6648.59	5164.17	576666.56	509487.22	425982.47	18077.69
2-Sulfanylbut-2-enedioic acid	18849.96	15716.28	31382.62	14611.66	10987.43	20679.98	23984.36	17721.82	14268.04	0	12575.37	5339.24	0	0	0	0	0	24072.38	31109.75	13568.44	0	6784.64	6363.62	6397.91	7787.63	6420.28	8371.22	10280.14	10414.54	8341.51	5810.26	8735.98	11503.24	0	0	0	0	0	9979.94	8193.3	7806.72	5986.36
Butanedioic acid, 2,2-dichloro-	0	0	0	0	0	0	0	0	0	0	0	0	0	0	0	0	0	0	0	0	0	91237.49	76588.49	84500.15	88724.59	83968.7	81818.63	98496.13	87229.32	94950.1	102439.21	86756.3	105250.01	97962.81	97823.82	81118.89	83095.03	83181.27	83405.17	90953.6	77544.73	98611.85
3-Oxoalanine	3420319	4571072.5	3395969.75	2779167.25	2729860.75	4494115	6291794.5	1943999.88	3030279.75	1777062.5	5211341	1750635.62	84836.92	29152	13146.6	10861.09	9175.1	4249351	6904836	4578885	64310.81	154154.09	227782.75	233421.89	202032.5	153762.7	310019.38	346158.53	259593.17	384844.09	206977.31	244752.73	326679.03	0	3805.12	3895.53	3049.44	3532.72	228981.14	186209.23	140573.98	33020.83
Phosphonoacetaldehyde	31414018	36649908	26052670	18417854	22061430	42624508	8530089	13735932	15180637	2146502.75	3123269	8242385.5	3463313	21781496	5828802.5	10018471	2730087.75	36353428	27736350	29387874	3191651.75	0	0	52304.59	0	0	28148.26	0	0	0	0	0	0	4848.42	2759.19	3633.91	0	2479.19	0	30604.98	19720.59	1587.33
Glycine	7059598.5	8427035	10232053	7130360.5	6489432	8233713.5	10077968	6817748.5	7869848	5327441	7231048.5	7289353.5	42174.46	37529.45	30783.35	30760.44	22247.66	9996685	8529980	6265766	50569.75	2217886.25	2455947.25	2708829.25	2368477.5	2293598.5	2764260.25	2690467.75	2270268.25	2543426.25	1745541.12	2035149	2043440.5	8720.85	19542.39	13077.9	13516.72	7094.7	2496642.25	2482241.25	2239604.5	47554.66
Phosphonoacetate	8464.39	0	8148.45	10916.03	19221.12	6370.39	70997.79	10095.33	5720.93	11802.37	0	34706.01	10851.15	14027.63	17607.83	5351.43	12403.85	7892.33	23657.33	5349.55	41000.67	171983.39	180195.39	236826.44	188077.89	218289.02	257421.61	230547.19	249126.38	307668.38	213252.08	208494.7	263387.94	8806.4	31807.08	14770.83	16562.33	7036.89	182691.3	168198.84	141537.2	190819.5
Taurine	117701632	123596184	163656208	120165088	130646752	134183808	129965184	87872968	111891512	17998150	45463940	46428308	14252.22	1525997.38	740075.75	717221.19	0	128605256	97092312	86520504	73888.38	134799248	183861904	158829232	190786384	177773600	186098688	159901072	145623904	149266144	96026952	106416448	110813736	76984.45	32958312	21256222	21769124	40700.54	166087280	151998320	168779456	4022298
Methylguanidine	143123.83	82815.6	85505.77	60155.18	61252.75	70856.56	95962.48	60994.86	87928.41	83488.57	71349.13	66389.85	74380.88	42119.26	146679.61	74587.09	127920.94	108880.18	63950.86	95300.32	57445.47	225792.8	309082.28	306102.16	207347.88	254514.44	326485.59	300013.72	249462.61	306479.81	323475.44	371544.75	406291.25	44794.1	0	8425.63	9027.74	6440.55	339464.47	256282.8	307593.34	65699.66
O-Phosphoethanolamine	43258.36	18320.94	29180.13	31234.55	24016.49	18739.02	265447	99978.95	31191.01	151948.88	43187.38	90356.37	42477.82	63033.64	81135.71	14557.41	52964.42	295514.22	249454.14	22928.89	133451.61	813432.5	760607.25	752826.69	2389482.25	2389394.75	2314422.5	2795423.75	2936833.25	2692683.75	4414395.5	4331064	3949824	63823.18	9887.83	8739.21	6601.78	38847.49	2687511.75	2803575.75	2836276.25	122438.87
Pyruvic acid	165428.75	620762.12	279651.56	264719.88	395130.62	300907.81	441010.47	1075317.12	607943.88	207873.88	342295.94	289357.97	679311.69	266189.97	539535.06	1160799.12	474574.91	435589.25	421069.25	329582.78	183343.12	2103227	2618860.5	2196419.5	2946154.75	1173648.75	1492667.62	5496681.5	4794448.5	3974047.75	4118521	4585097	5802660	104266.05	136865.98	0	0	45591.74	2653194.75	2060299.12	1621423.88	286550.28
DL-Alanine	11453735	13438669	16647188	10726140	10573400	9717243	15367899	9728090	12278045	8103780.5	9922043	8459663	92409.62	127340.15	104867.44	84361.13	23867.59	10294578	9280880	9828332	363562.84	6535078	6424325.5	5347339.5	5268102	5722699.5	6289010.5	6575834.5	5891247.5	5805452	4469654	4636440.5	4902840	24310.74	370595.72	298506.47	261683.31	16499.82	5003429.5	5708550	6036215.5	853007
L-Cysteine	5785.39	0	17939.63	0	13237.9	22748.19	34945.9	27969.69	0	19078.29	17420.27	16789.16	0	0	0	0	0	37087.71	20006.44	0	0	0	0	0	0	0	0	0	0	0	7181.65	4912.17	0	0	0	0	0	0	0	0	0	0
DL-Serine	1711124.62	2089949.38	2097403.25	1578377	2618522.25	2296443.5	2947757.75	2164993.25	2862898	1228573.38	1884666.38	1720205.88	0	0	0	7933.38	8043.31	2810303.25	2692189.5	2453671	27862.81	209123.3	292897.34	242171.77	261960.08	274829.44	310106.66	451098.41	379185	379842.28	316083.03	333916.22	290151.22	0	0	0	0	0	301726.19	211070.83	237590.45	42846.46
DL-O-Phosphoserine	0	0	0	0	0	0	0	0	0	0	0	0	0	0	0	9705.11	0	0	0	0	0	56666.77	34816.55	83184.34	23006.87	28510.28	61254.58	100389.78	0	78017.23	274656.97	217751.52	270397.41	0	0	0	0	0	148380.02	137763.39	125642.23	0
Trimethylamine N-oxide	3679700.25	4408555	4761053	3229842.75	3296646.25	3032188	3326345.25	2829375.75	3175816	2441143.75	3077396.75	2599149	78810.38	3899442.75	2138305.25	1677684.62	29855.25	3444912.25	3970061.25	3399664	88969.62	94569720	112709248	113617752	88057400	96670568	100357448	102777920	96304512	100666176	78719696	82792728	80393096	34319.14	91463816	55322720	48196564	49067.35	78252944	86521816	91024200	976811.25
Tramiprosate	1283913.62	1544951.12	1722323.62	1121885.5	1010627	1519808.12	1611672.38	889257.19	1205831.62	176612.42	345278.16	505209.25	0	28067.6	1525.04	5667.76	0	944354.06	1338960.12	1012199.06	0	0	0	0	0	0	0	0	0	5622.44	0	0	0	0	0	0	3584.31	0	0	0	0	0
Fumaric acid	6623670	3651306	5696688	5888940	3478761	6287313.5	3931794	4432031.5	4792419.5	2452994.25	2423680.75	2406075.75	188804.98	472002.41	257896.98	333213.69	115628.51	4737938.5	6159138	4583654.5	403459.75	3600064	4672045	4527545.5	4017982	3630187	6691916.5	5753759.5	5218650.5	5404884.5	2760893	3407757.75	3516651.75	83411.68	596229.44	522622.62	384045.41	51706.68	4485010.5	4040907	3543790.25	1008309.44
Maleic acid	549284.06	540622.75	156119.7	442590.78	538600.06	893334.75	154708.09	335879.66	345596.72	501361.91	265270.5	386037.09	86728.39	127376.02	46252.91	183426.89	51234.92	749789.94	568456	920170	48648.33	27453186	28854358	25414576	31555542	17906326	19710642	36417816	29399394	32885206	39545900	43770924	48342100	7048.05	1279794.75	1080946.88	1022086.5	8452.89	36941412	29665582	24310738	2048709
Oxalacetic acid	52701.53	48639.44	88141.81	205217.45	180351.14	322539.72	2265098.25	1058783.25	1322845	403679.47	420541.25	413001.47	16578.06	18282.88	0	0	0	1340929.12	876248.06	747564.5	14267.62	682509.69	827615.56	1618901.62	5141960.5	5178746.5	5677776.5	14266519	16161748	16639503	6930762	7993155.5	8687873	40239.62	21166.35	17915.45	17295.62	26246.65	12609493	10565030	9452537	156572.22
Allantoin	15173.18	0	33834.05	16510.35	17317.89	16441.94	5185.01	12240.36	2650.98	9481.44	11415.88	0	17601.96	0	18392.72	7209.44	31010.96	25007.95	21038.97	0	14469.22	58213.07	65719.56	79384.44	63832.13	71444.38	71031.26	78300.71	64142.65	80925.2	35920.1	39957.52	41456.28	0	63815.64	50654.65	41157.1	0	79362.76	66336.47	58660.78	0
Acetoacetic acid	143029.7	147347.66	112658.72	140913.86	138062.23	93892.49	121220.73	144780.55	146835.48	174131.89	160132.8	161971.55	286923.03	114353.4	78624.41	132809.38	72828.57	103987.73	169534.45	149963.48	98227.47	22681306	19629434	20417654	19640426	23645626	26176186	23691840	23835382	20890066	23841816	23453522	22770520	12952.59	11033418	7007477.5	5609646.5	25875.54	17810104	20697846	22298752	1166853.62
Succinic acid	1576446.38	1417269.38	3009228.75	2081494.62	1339903	2198400.5	1801751.12	1372905.75	1025360.06	1848694.38	1528701.88	1195131.12	62271.53	199645.33	82165.15	84331.37	31176.36	2407731.5	2155894	1603442.5	103237.38	238187.8	474275.22	546423.44	390530.22	346099.03	390881.84	537442.06	489581.66	534407	210834.7	373823.09	378976.97	49731.98	85585.14	97584.94	106065.45	0	555658.38	454022.16	359628.84	151810.28
Malic acid	53466.52	18239.92	35417.19	45096.72	44445.11	67337.45	104313.03	75013.02	65791.52	14468.96	8247.33	31009.34	0	35974.05	0	0	3202.58	49053.58	61954.45	68218.62	9846.08	111181.59	0	0	430716.75	0	0	1418770.88	1397083	1310756.12	192726.95	24945.57	16451.57	0	17641.68	20674.88	21933.14	8707.85	55841.88	228157.25	261587	8320.47
1-Aminocyclopropanecarboxylic acid	3325760.25	4387305.5	6036379.5	4354090	4679801.5	5970100	11149819	5795549.5	9140592	1249540.62	2252270.75	1836049.38	72204.09	31655.42	40446.02	28364.52	35808.35	6377680	5797422.5	5598114	95855.3	1514301.12	2005611.12	1918236.38	1756619.88	2647365.75	2654249	2389042.75	2261724.75	2334783.75	1114209.25	1221194.62	1479350.38	22108.45	16266.54	23788.39	21096.05	19369.36	1595438	1642303.88	2212953	193399.55
2-Pyrrolidinone	1107154	1247442.62	1158201.38	953481.06	924565.94	1237721.88	760324.5	331884.31	587139.12	766460.06	772212.31	805549.5	1185375.38	116773.16	77122.73	115519.22	89285.82	1092546.25	1075797.5	925458.75	902645	238319.88	241899.5	162723.62	252602.67	280371.75	126689.62	109252.69	102956.79	107402.94	54109.75	170133.39	31850.3	34278.58	41951.53	64555.17	48136.43	29440.21	170286.45	175082.2	249472.58	125560.09
L-Aspartic acid	745472.25	959605.44	1104554.12	2106248	1157662.12	1743267	5158591.5	3022532.25	2986144.25	2102866	2786105.75	2242643	29527.46	20063.19	13376.9	12097.74	7254.46	4363683	2816442	2159197	38286.16	13961.36	681341.94	945525.25	22437.95	13455.17	21918.14	46284.39	0	52044.86	250649.56	18927.85	226155.81	0	0	3540.74	3143.68	3878.12	11257.14	20467.96	20754.67	24746.91
L-Asparagine	2025151.5	2466066.75	2945828	2289739.75	1858696.12	3899316	3767287.25	2709945.75	4158842.75	1509173.5	2528539.25	2091060.5	10007.16	17504.25	0	10593.1	10454.09	3265890	3369411	3071512	55957.05	228002.42	286555.66	358944.09	336895.53	348706.72	446056.88	427709.22	423311.16	540195.5	340963.22	359112.97	404788.72	0	0	0	0	0	356574.41	337132.41	361495.41	97375.2
Butyric acid	3978216	4213157	2835208.75	4842512.5	4020466.75	3297678	0	0	0	3926404.75	3899565.25	3123615	3215764.25	50163.87	35500.65	25722.09	26401.53	4870822	4291672.5	3949372.75	3120112	90021.88	63780.14	81409.44	50769.91	90208.04	107810.09	0	0	0	107861.66	64730.7	44147.11	32436.44	44440.36	40968.19	39132.32	24599.43	39651.29	36526.06	97543.09	109795.31
Threonic acid	414139.03	438918	394358.12	325933.09	331675.72	359397.41	327656.41	326470.56	306190.06	121245.56	185424.73	199049.06	16619.64	129614.12	82707.72	114621.03	14003.44	363594	376962.22	296584.91	24927.74	421288.78	489687.59	560015.38	506230.09	462938.41	473115.09	411183.59	422178.38	424879.78	203804.92	205518.58	244137.77	0	206008.36	207962.08	173345.97	0	435462.03	433621.12	462174.72	66071.16
2-Aminoisobutyric acid	537033.19	661039.69	879184.06	628041.62	641524.44	587983.06	581993.94	696186	601374.06	369375	500099.03	471681.12	162335.66	83492.4	66523.48	54682.27	49598.22	757743.06	624412.56	624447.56	371637.78	711122	882114.06	983631.31	869499.75	816198.81	822837.69	726794.25	923421.56	1433841.38	727090.31	723637.56	798287.44	35535.66	53493.69	48713.14	45755.33	35034.99	956594	935386.94	791632.69	2672699.25
L-Homoserine	2448248.75	3108029	4183176.75	3016850.25	2450408.75	2543327.75	3598775.75	3431028.25	3011933	2237762.75	3012543.25	2567198.25	32606.37	10469.48	16580.12	14633.96	12324.04	3055774.75	2170488.25	3410111	22994.12	319680.72	423910.28	483535.62	428539.38	449129.22	429797.84	565173.5	556086.62	474491.47	411504.22	403170.53	464910.84	8741.23	9401.64	7096.98	5501.92	5979.45	430330.25	413507.75	381275.5	26015.78
Creatine	5186706.5	10090915	8817681	9094665	8543297	7883053.5	9548835	10867389	8503007	6416538.5	6907050	7079615.5	28277.81	137532.36	148771.55	122544.43	9323	7310342	5626342	5976718	276624.75	209188592	222191424	203288640	206929808	193851472	198981872	212822400	197954368	191587136	140943360	161290848	168088032	255734.3	13373621	10148011	9518619	29434.07	195541648	202482752	186945152	21647706
Phosphocreatine	12822.58	15045.04	2526.18	0	21167.95	19419.76	0	29186.79	0	0	0	0	17646.15	0	6047.66	8390.71	27940.71	44680.69	0	0	7917.74	489820.34	597581.75	739576.25	1613067	1600642.38	1781044.38	4001553	3944980.25	3435357.75	5048618.5	5809877.5	6141438	0	0	4588.32	0	7938.4	3477139	2295012.25	2601415.25	38137.76
Hypoxanthine	135702.78	152423.27	154171.47	539869.56	569790.56	814107.44	1824752.5	1483432.88	1475934	1068186.5	1553026.88	1420870	62587.72	55300.2	19960.25	16574.65	17024.24	1581917.38	836909.06	893352.5	67285.84	11957.78	9490.22	15747.76	49641.58	45874.19	66610.11	117261.35	125408.59	163056.88	130200.84	137957.45	124916.97	4616.82	2721.66	10809.62	0	0	109803.27	67407.18	78806.45	9763.82
Oxoglutaric acid	45827.97	89333.22	79118.97	87860.91	71068.02	92254.47	140823.05	103069.07	97051.9	86844.2	184640.64	173484.62	29289.47	11787.14	4410.5	3686.98	6186.88	129833.7	98457.34	83458.87	10560.12	690555.88	886854.94	1080468.88	1403146	1314286	1551754.62	2569910.25	2362133.25	2345950.75	980310.44	1111280.5	1168647.25	6993	11451.91	9611.39	6750.28	8531.17	2191713.75	1741280.5	1659866.38	29990.74
DL-Proline	8749447	11594761	10806635	6771296	7683080.5	7619069.5	9018853	7460941.5	8234292	3964312	4706176.5	6340143.5	182105.8	1097282.62	588170.81	516611.75	50634.6	8058173.5	7499636.5	7021088.5	921736.06	14152224	14505589	14063643	13776432	14375800	16242255	15053292	12763820	13722471	10127284	10950006	11774456	51678.91	1361231.88	805137.5	714408.44	23035.69	13549291	12237780	13336409	5517361.5
5-Aminolevulinic acid	2220983.25	2693064.75	3203773	2205489.25	2049306	2235878.5	2851402	1912988.62	2397550.25	1504708.12	2145550.25	1914316.62	53324.38	16517.63	20659.39	13341.33	19268.04	2774467.25	2176653.75	2016151.12	25014.58	765851.44	1085243.5	1225477.25	994608.56	962618	1035799.81	1133282	1036643.81	1081021.88	282436.22	315515.47	293194.53	13862.19	12103.48	18497.47	11441.64	15025.36	1118436.25	969023.31	880671.06	23796.25
L-Glutamic acid	20707830	30963800	33022838	37375356	24955078	56827120	72951232	41208892	63172812	5724381.5	13230828	8386452	50348.29	9717.32	0	5373.95	6158.97	44886928	43567756	32118898	59346.79	15680984	17355740	19675054	20138894	23507566	26515422	27272470	23926410	21630128	2822421.75	11988940	13177031	10788.84	21516.33	9832.5	7024.21	8223.24	16623384	15797949	19886142	2211611.25
L-Valine	236312.44	298041.78	323897.66	218743.58	235979.98	248821.48	316430.53	210077.77	328123.62	390603.91	503014.72	468229.88	123894.52	749360.19	174487.33	126329.6	79746.15	326946.53	183877.94	391555.09	93410.8	166660432	199558064	200327216	192485840	197428736	218629040	141262512	142155216	149741328	103321336	108663656	107495944	62891.72	177411984	79734168	80123664	53991.12	152865088	193318352	176816640	18388108
L-Methionine	1614091.5	1952209.38	1845571	1427856.62	1480644.62	1793532.5	1748415	1391302.88	1687040.62	841033.44	1120055.75	1140718.38	0	83308.81	63788.31	55503.25	7823.94	1589491.5	1491005.12	1232691.62	54921.44	435548.38	599488.81	624497.56	528118.62	537133.31	569082.38	495393.34	552060.81	593133.81	356668.66	432646.62	390744.38	0	24044.57	18688.49	21899.32	0	483744.5	463507.66	469243.12	84859.48
4-Guanidinobutanoic acid	0	0	0	0	0	0	0	0	0	0	40317.73	17636.07	0	0	0	0	11400.63	0	0	17968.67	0	143198.11	144194.61	144701.89	132176.47	159288.52	144599.41	110680.73	127888.63	57180.11	115073.05	139175.7	100478.88	77028.21	24818.28	27695.66	20175.73	32054.5	74647.23	145809.14	108345.9	456284.62
Ornithine	17761.42	42317.96	26043.33	22303.71	25783.55	30068.43	45803.25	37536.86	47493.96	51400.01	72155.39	76388.88	21047.95	4898.83	8785.2	5056.08	10291.59	30759.25	27052.71	31888.52	32186.01	30757.69	70078.64	40074.75	48832.63	53535.82	52187.04	60070.31	95623.49	159563.95	136682.7	146546.2	133694.94	7571.99	4145.15	4929.52	4301.35	6412.4	46988.54	58652.54	53643.73	96788.38
Phosphorylcholine	23153.5	12624.81	13847.92	13615.01	11656.71	22732.6	16740.14	14187.26	18384.71	21802.84	25263.53	16601.85	19977.83	9983.52	12007.65	10609.36	5100.02	13894.25	16796.85	19795.77	7195.49	24228008	27387776	30579962	27944072	31282936	36845564	44499044	40129116	41488176	37006332	41889432	41428632	3843413	97731.53	51388.2	40504.6	325364.94	35373876	30665154	27593638	3631547.25
Niacinamide	30740186	41486984	46100772	34401448	28148818	30848046	4063435.25	2957729.25	3882961	26953688	26161174	26226346	1359011.62	56773700	84066704	98402112	1226365.5	33826580	25930934	26481782	995250.56	4000749.75	3840217.25	4120063.25	3286018.75	4082888.75	4107160.75	517213.84	823560.31	935876.81	5267101.5	7536334.5	7440902	77477.9	22980714	23818144	23002032	35612.5	3968000.25	4219538	4848305	540431.25
cis,cis-Muconic acid	1602409.38	1664286	3640515.75	2295842.25	2118768.75	2257911.75	2640588.5	1653000	1209745.88	1458958.38	1616065.62	1313068.38	55515.64	157717.83	63360.19	50691.11	19482.62	2423295.5	2523227.5	1588392.88	78261.21	232612.64	285474.75	292912.03	246614.2	217383.75	245220.19	299398	284923.09	277681.03	229928.88	297009.47	286282.09	15641.62	42093.27	44971.23	31282.17	11994.64	271978.75	272632.56	232209.61	73235.77
3-Hexenedioic acid	63814.61	46243.84	102814.88	60452.34	44489.86	66928.62	57821.69	62230.02	77226.62	42125.75	71926.91	39417.96	49770.72	20997.22	19491.54	16281.86	21068.95	71328.76	51700.75	43578.36	35650.38	4257209.5	4436299.5	4448443.5	4243285.5	3543960.75	3639916	3853575	3755558.75	3878405.75	2746249.25	2638245	2677814.75	9817.08	2240066.75	1100404.25	1295790.62	12121.56	3534018	3560855	3747717.25	127668.31
1,2,3-Propanetricarboxylic acid	356455.16	390546	487232.47	659875.81	1017071	956199.31	1419434.38	1106990.38	939743.31	787434.06	869076.19	946722.44	17176.03	10485.5	10083.41	5841.04	9256.98	1761068.5	1620115.62	1310707.62	20204.41	32808.68	38605.72	52111.41	70164.88	76891.76	83914.16	126244.51	97691.03	105961.94	80540.89	92157.37	118307.04	0	7651.35	7503.05	18872.3	6628.99	100552.32	95611.5	87003.92	6093.19
2-Methyl-4-pentenoic acid	723331.06	952676.56	514731.72	1144803.88	928570.5	946835.81	615871.94	886424.19	743140.75	404868.34	387425.88	388826.28	936527.31	543566.81	529695.75	805827.81	399444.38	716974.5	779396.06	750684.75	218971.2	414613	432932.09	473946.62	344896.53	394478.72	292457.47	240302.8	206162.69	269203.72	251167	189107	293345.38	100347.28	1214480.88	1027409.75	793326.69	187581.2	294119.78	290434.38	291728.84	103461.62
2-Methylglutaric acid	734688.56	541439	415343.41	715488.81	461887.59	609763.25	677901.38	492108.97	561274.12	266375.53	566198.19	428303.88	35375.71	27140.04	26628.35	24427.01	19334.93	852639.31	597447.5	555467.5	24022.61	74437.54	125372.98	137832.48	68861.72	58056.04	144765.47	94085.63	61184.1	142541.89	53158.39	74929.88	95756.82	0	0	4658.74	0	5775.79	169513.33	67980.74	103206.88	0
D-Glucuronic acid	9352.24	0	10452.58	0	1604.51	0	10307.95	0	0	0	0	0	10282.88	3278.88	0	0	0	0	20344.85	7617.31	0	37228.89	37606.55	57587.06	103834.31	87648.68	158063.84	414581.25	308504.56	378486.34	196196.86	241329.42	262547.91	0	0	0	0	0	368830.34	222688.44	258078.25	10808.95
L-Pipecolic acid	6923641.5	8933993	9749111	7147378.5	5207419.5	5626660.5	9601007	7056600.5	4973107	3152452.75	3749447	3053388.75	252093.62	960985.06	806230.44	1065574.62	46191.64	6504164.5	6614248	6428325.5	992384.94	1084501.38	1428276.12	1575786.12	1047996.06	1199131.88	1607738.62	1317782.25	1256664.75	1335553.62	752751.25	853934.25	1051837.62	17031.49	237130.88	211357.86	199402.58	21687.17	1243274.88	1016324.06	892421.94	1036974.56
2-Hydroxycaproic acid	42626.01	0	0	0	49539.86	28416.49	0	0	0	40128.78	25476	46039.92	48151.38	33202.18	45288.18	35033.78	19745.16	57926.41	0	41744.58	9566.48	171485.3	189775.5	91570.21	126639.68	132179.95	112538.79	0	0	0	332169.44	146921.11	108738.38	22373.98	417628.53	448149.12	425317.72	27267.45	85813.45	78438.59	196120.61	84041.48
D-Glucose	791658.19	728859.69	1130107.12	1162543.12	538322.69	903327.69	987512	899545	455747.66	752521.5	718186.31	739950.75	41242.23	107129.62	39888.06	28514.12	17738.96	989462.81	800089.75	750568	681511.12	209057.89	247058.05	312648.12	305703.06	281934.91	285277.34	240452.81	282877.66	658840.19	217592.94	198259.61	238605.17	8695.27	26520.4	24877.01	12057.68	0	280137.97	202780.55	241794.2	1486148
Beta-Leucine	3036643	2795346.25	3402380.75	2295932.75	2805446	3044551	2665238.25	2501179.75	2523125.25	1607563	1881840.12	1855401.38	110989.12	392831.38	367318.09	291075.16	30134.78	2376161.25	2774274.75	2314334.75	623618.81	1483882.5	1634599.12	1775302.5	1631151.62	1532842.38	1739297.5	1634259.38	1673430.12	1836781	967123.06	1147654.5	1061173.12	12906.63	239184.08	203264.58	189048.67	9306.65	1378813.62	1181695.38	1336922.25	1319885.62
Bicine	96696.31	90002.51	125273.77	121466.35	103024.1	121338.48	170588.38	119810.16	139902	90463.51	128388.12	141108.45	40955.7	73835.4	77674.84	72282.88	76241.96	217880.08	167346.52	122776.77	72226.52	20059.49	24879.26	15381.01	41162.87	23049.12	28641.29	43955.76	0	41847.21	95472.32	26770.66	22722.54	10708.71	9815	12959.44	10362.53	9459.73	48781.45	14488.79	15416.1	17529.74
Glucosamine	45360.89	62537.84	57205.95	57998.97	56692.63	74909.07	88628.02	62275.09	77746.93	52370.23	72866.37	62313.05	33819.68	19946.68	35853.23	17981.49	8746.2	71160.96	54665.86	72890.59	55713.31	261220.75	269382.12	245434.12	315912.66	354443.38	331544.09	279413.16	283356.34	307340.09	305078.91	270837.28	269035.78	7574.25	45753.14	29144.96	37329.52	0	267748.16	270694.03	256363.67	75709.01
Citrulline	988262.94	1390779.12	1552854.88	1483984.88	1725721.38	2168651.75	2638775.25	1896410.12	2353407.25	1380048.75	2132288.25	1792225.5	35185.04	38872.54	6459.24	9508.75	3576.06	2574094.75	2655456	2272568.25	23641.91	2240096.5	2486870.5	2511349	2356556.25	2741282.25	3307530	2931475.25	3111794.25	3219239.75	2923672.25	2636135.75	2707156.75	4314.6	4543.55	0	0	0	2652545.25	2455722.25	2605899.25	246118.61
Glucose 6-phosphate	0	0	0	0	0	0	0	9947.84	0	0	0	0	0	0	0	0	0	0	0	0	0	12930.11	11183.94	7045.97	68899.5	66613.71	80111.72	323501.41	215217	260761.86	293616.53	320845.53	363802.28	25661.84	0	0	0	0	153952.55	141358.55	152780.95	31761.35
L-Lysine	590147.19	734281	916712.56	805195.94	896644.94	725177.94	826076.5	766450.25	908888.5	1150032.62	1614057.5	1731728.88	375822.03	11761.51	15884.55	20919.9	14770.16	1062355.88	1045510.06	1161484.38	140802.48	229062.95	251934.39	273031.75	321514.03	290044.81	314057.44	448725.53	360023.62	497472.28	660286.62	712740.69	674535.69	11385.27	8304.67	9199.93	9546.26	10095.9	319981.72	387328.5	342400.72	183189.61
L-Arginine	29222.88	31727.58	42633.13	35414.99	41408.38	31255.1	34483.38	30382.7	38329.97	54740.73	78298.86	95380.4	8032.78	4353.97	0	0	0	36189.91	41675.86	37891.05	15288.75	1809912.62	2216128.5	2543672.75	2225587.25	2419842.25	2614695.75	3514906.75	3295453.75	4089907.25	5514713.5	6482774	6139567.5	27597.71	13109.59	12819.75	13209.79	16186.25	2362577.25	2772287.75	2455119	3443896.25
Benzoic acid	273212.47	479998.53	179620.08	335945	332872.12	327434.78	208221.73	251888.08	255003.14	108879.37	83984.62	124447.84	114655.57	190374.56	181543.98	149019.91	58165.12	303248.03	356491.53	216287.83	62587.58	19527.69	38502.52	27258.28	29614.51	31197.27	15545.16	0	14185.67	0	0	0	10365.67	2821.09	9002.04	36827.34	22952.4	4398.65	38377.02	43957.67	33459.15	3724.14
Trigonelline	76971.77	113699.41	84580.84	53085.75	91043.79	57312.89	94616.62	109857.12	106494.51	66619.62	53215.78	78055.88	95029.4	43229.44	31735	44309.43	24402.51	76109.51	104012.57	62772.27	43965.92	3939806.25	5060481.5	5127315.5	4200458	4018671	4504782.5	5412358	4701584.5	4662021.5	2837374.25	3387394.25	3267691.75	0	2482678	1564459.38	1623882.12	0	4311844.5	3831133	3686253	99341.4
N-Acetyl-L-glutamic acid	233361.33	190825.62	244766.64	390672.78	458333.66	458677.41	456324.75	394836.38	446345.5	190260.61	405478.28	109810.96	0	12068.34	11821.54	11138.66	14612.97	755100.19	776851.5	634750.31	35647.6	0	0	0	0	0	0	0	0	0	0	0	0	0	2014.09	0	0	0	7913.36	0	0	0
Glycylproline	885720.69	760598.5	1195435.38	631229.94	406550.78	733673.81	859114.81	649598.31	551515.94	544753.5	703072.81	758122.5	50569.17	22836.56	28012.42	28521.27	32711.82	857397.25	915933.69	599411.06	39462.77	129224.79	175897.7	222744.06	132382.02	159160.25	155975.61	169861.39	142308.64	137943.25	101100.47	115723.99	127991.13	6936.94	9006.61	6764.58	9529.62	7016.46	157354.77	143866.41	120614.84	20788.19
N-Acetylglutamine	201161.56	336417.53	383817.59	256490.98	132880.58	142008.47	283459.88	235477.45	167213.66	96517.27	91471.97	146464.36	0	8594.42	7659.92	17119.78	0	210040.25	125529.62	192305.25	21272.47	205837.98	215164.5	257025.62	182509.44	227724.06	208793.67	222061.52	227121.58	205194.08	119739.76	119943.62	140222.33	0	6866.48	7679.74	4310.18	0	125383.35	176660.06	174210.73	0
Quinic acid	392821.97	352360.84	543110.19	459223.22	218679.45	357362.41	222367.94	208404.95	80444.29	225596.12	111324.07	235949.81	49216.77	129367.1	292839.34	249406.31	21949.74	592342.56	410898.53	700911.94	71595.13	36905.37	38666.97	45619.68	41805.86	31624.07	43714.36	25143.99	28453.45	19493.91	28795.11	20519.58	33572.7	3582.05	24464.01	75266.81	68348.59	0	53843.8	39639.52	74483.05	9747.15
Proline betaine	43053.89	38153.14	38928.92	33352.35	45358.82	38514.01	41949.39	37850.82	49171.06	39588.03	37061.5	41795.26	55609.96	47020.07	30194.39	29053.99	22464.26	46319.23	31482.26	28659.58	28598.54	4000115	4626970.5	4796875	4673371.5	4062763.25	4027653.25	3550859.75	2916065	3566448.25	2810063.75	2602928.5	2831907	26865.74	3941054	2361669	2659406.75	23573.62	4045012.25	4144616.25	4429878.5	540010.44
N2-Acetylornithine	479694.38	458130.84	545192.94	276459.38	328998.09	314378.44	447633.09	301434.16	414508.75	296125.91	393824.47	355364.47	22087.93	0	10692.62	0	0	375314.03	392236.91	278835.03	0	393161.62	483909.41	531356.94	471106.59	411094.62	422347.72	441107.66	461921.25	441966.12	280108.03	260519.7	239664.92	19605.38	17493.25	13787.69	13260.19	13174.11	429617.91	387469.25	405447.72	23372.34
Acetylcholine	24305.48	32528.03	23466.56	27607.14	20437.53	20030.14	0	13966.15	26066.46	19055.77	15368.93	14197.01	21743.83	14261.12	16770.04	25821.46	17826.78	21666.9	25359.95	25030.44	16376.02	3610108	5165475.5	3768755.25	3508947.25	3840300.25	3436262.25	6493799.5	4435639	5625328	8284399.5	9625855	10479556	0	15152.45	15045.61	15255.72	0	3298362.25	2597484.25	4050728.25	45343.55
L-Carnitine	84867.52	181949.27	110369.91	116361.16	70131.93	91453.85	167740.42	293995.56	170731.16	105138.31	97434.55	82811.95	45851.93	67757.81	58780.09	291777.34	10237.36	131798.22	140521.88	115609.62	53479.17	964814528	967614208	957327360	976210624	1094184320	974404416	963851520	965893952	993296640	899348736	952434880	1016491520	106965.56	440609440	235261056	251490256	0	891862336	1005329664	978770752	52063484
Homocitrulline	14842.45	17872.34	16354.89	0	18944.5	38275.21	44791.44	28365.28	29958.22	12240.95	12252.72	15504.19	0	0	0	0	0	27130.1	0	30788.85	0	38785.13	42756.25	64902.03	52180.84	39279.8	64758.75	55786.83	46213.18	60443.2	58798.44	41427.06	50886.05	0	0	0	0	0	45818.36	53767.85	44621.03	8589.01
Homo-L-arginine	0	0	0	0	0	0	0	0	0	0	0	0	0	0	0	0	0	0	0	0	0	24945.4	27103.12	36004.19	26257.4	24689.81	26946.09	59475.91	49069.86	36354.2	40749.07	47057.35	43111.07	0	0	0	0	0	20703.36	30743.63	29812.95	9333.68
4-Ethylphenol	199384.94	155909.83	184929.8	104234.57	112681.01	151568.8	144745.77	106531.24	152249.3	51472.93	47297.11	42728.9	69532.15	245216.69	191917.42	158828.42	89922.02	84390.21	195417.55	102766.68	98702.59	144478	153404.02	169279.75	129831.47	153570.17	124069.72	120723.91	113174.12	124660.04	62229.96	58291.42	77577.18	48128.88	151756.2	159960.17	176891.25	58739.87	97488.7	119236.45	93783	129740.6
N-Acetylleucine	22173.85	32104.28	36385.09	29806.42	0	0	0	0	0	19802.43	18175.28	19986.31	25224.72	14408.2	30489.85	23536.28	13670.5	0	25878.03	26044.45	16785.42	69790.34	79304.51	43566.43	90846.21	31078.56	29087.84	0	0	0	48258.32	28910.46	28740.12	9497.3	31104.19	307924.94	265519.59	32357.3	63652	29844.54	12803.17	10482.19
N-Acetyl-D-glucosamine	116953.57	118021.5	118979.18	86320.21	72952.21	91487.94	109573.12	86297.54	73628.51	53407.96	74881.77	61171.19	25760.11	22704.6	38543.4	18543.45	13637.5	103381.66	82871.21	73165.95	26929.06	55175.19	69962.57	77895.27	61619.87	57802.34	84806.32	61693.62	49967.75	50628.89	36023.55	47762.19	42106.12	0	21099.99	11123.66	18540.01	0	54299	60669.86	58254.99	0
Alanylglutamine	0	0	0	0	0	0	0	0	0	0	0	0	0	0	0	0	0	0	0	0	0	31456.63	21584.59	20251.28	53835.34	62038.46	69624.66	0	0	0	0	0	0	0	0	0	0	0	0	18416.03	12720.8	9048.11
N6-Acetyl-L-lysine	165386.95	193219.8	225021.14	159315.67	137253.67	197839.83	173624.86	167585.23	173730.27	109206.94	70830.27	100300.44	19909.26	0	0	0	0	187809.7	139879.92	113056.28	14602.86	230489	203055.86	209255.75	237088.89	252632.95	255355.81	291361.97	231924.31	292297.28	198308.08	173969.56	130424.57	5249.74	7732.85	4524.03	7752.73	4329.49	231074.33	198677.89	223449.8	29690.05
N-a-Acetyl-L-arginine	0	0	0	0	0	0	0	0	0	0	0	0	0	0	0	0	0	0	0	0	0	570250.06	654023.31	468411.12	546548.38	579543.44	591428.88	519638.5	574855.31	641027.94	339755.53	379382.22	432539.34	6570.33	9587.86	12105.1	8651.01	9620.97	444471.25	482454.25	523153.53	200315.3
8-Aminooctanoic acid	153139.14	203254.3	214911.55	103368.16	101258.38	103626.01	78624.63	65780.1	91340.02	50022.18	76101.4	50984.25	21710.29	35162.74	50532.93	42395.93	10507.08	91720.98	124087.68	132013.95	13070	331253472	295953280	381008128	297152416	327967424	354687936	309133888	311555552	281852384	326160736	274342368	248203760	14859.47	61014068	41395464	38879824	63296.74	227177792	260485968	306333504	3102480
Symmetric dimethylarginine	8787.67	23022.42	22223.16	11457.41	11655.78	14779.27	0	29057.84	0	19651.44	22785.28	15077.13	0	0	0	0	0	17468.38	13531.02	18982.93	0	436450.88	497766.53	580484.81	356104.97	454530.84	470149.34	640644.31	498788.34	553659.06	465600.97	513953.72	509304.16	4340.55	5162	4642.94	5892.38	4094.65	437967.62	418064.03	425877.72	90364.29
Glycerophosphocholine	125818.12	42992.93	48186.47	51834.82	60638.74	189443.7	59869.38	115184.28	112235.88	46365.59	58252.93	68070.8	0	12516.7	0	0	0	48572.88	65396.99	61921.16	0	780760832	821925440	900388096	662224320	804223232	856526336	895744960	823271360	832883008	768046272	830598464	834487296	27236.99	12444237	6159264	6175622	42477.59	834985792	838455744	832468736	9261372
2-Indolecarboxylic acid	0	86427.62	0	94772.62	73318.34	92006.06	132251.45	193919.36	239326.95	61298.56	66369.95	29296.74	178296.44	105706.04	195463.31	156135.58	67536.8	173839.56	84029.54	111762.75	42271.28	207575.44	145553.92	216057.95	368289.34	455265.91	370322.97	1087161.38	923095.75	1178926.5	306787.03	93189.63	119005.71	0	742018.94	291411.5	477915.78	0	279064.78	219753.73	230191.62	28612.38
4-Hydroxycinnamic acid	250530.94	589073.75	117254.4	155361.7	189654.25	211003.17	227396.02	164115.98	199373.2	122106.31	108516.43	112147.12	151670.3	144605.28	132489.42	168650.61	41536.68	298734	412173.72	317752.41	34755.82	217336.83	259281.62	238187.81	151893	100745.5	244468.89	564678.31	395323.16	673036.38	159991.06	267856.25	223653.52	127670.15	90984.09	59253.13	60061.79	23520.74	239343.44	158757.11	164812.14	550432.75
Caffeic acid	111220.32	105143.46	138952.19	86324.8	117088.13	102063.6	106780.01	77873.43	68484.75	79866.34	70172.65	39977.96	58024.86	91904.16	100864.19	73719.3	41421.17	93943.71	110853.85	145919.27	60612.78	102447.99	123079.38	130718.45	91680.56	95604.65	114255.74	149345.02	107705.71	130520.46	100370	104972.75	137144.88	0	8856.06	6513.79	7030.78	6826.13	111888.53	91574.91	92403.78	21630.41
3-(2-Hydroxyphenyl)propanoic acid	453009.62	271079.88	628166.69	337028.09	372670.03	336173.19	1219060.75	794545.19	544687.81	156122.97	147926.08	155810.61	225060.23	336808.09	589915.06	272253.16	284636.78	384428.62	349191.03	295668.28	247571.39	61963.67	119003.41	103888.06	69325.02	116846.25	71372.82	59245.61	97829.44	73695.68	15317.62	53231.54	15604.19	8547.79	0	0	0	11292.7	58256.68	47237.67	103800.99	24679.17
L-Phenylalanine	4422419.5	4686684.5	5731261.5	3266491	3521825.25	3303928.75	4008642.75	3741312	3708933.25	1943900	2228580.75	2483643.25	90266.2	630624.44	530897.69	464013.97	34309.97	3437347.25	2550816	2423968	580496.69	1173689.5	1464825.5	1566984	1350112.38	1312754.62	1352873.62	1411440.88	1388209.62	1515724.12	798553.75	906275.56	20207.61	9389.44	224404.25	165651.59	185243.48	6656.55	1189532.12	1114522.12	1171013.38	818030.06
L-Tyrosine	420792.62	454935.03	671521	579319.19	468511.22	959646.5	943884.5	593454.94	700789.19	690065.69	1336899.62	993229.31	62357.75	13066.4	15769	16350.21	24444.47	1330833.12	945394.75	556033.12	15466.03	80556.18	197036.19	168459.08	201125.5	187862.88	341392.59	212592.17	175446.52	206115.23	197639.08	277166.44	274583.69	7452.77	8099.59	7278.13	5571.76	6756.91	268878.94	217918.7	182547.08	12638.63
Uridine	451709.22	490665.28	446276	329686.19	321599.59	360866.78	227291.25	164789.3	117319.3	169275.62	143331	160743.03	0	242512.83	124640.88	220758.27	13908.19	382170.84	434826.66	167886.53	23610.91	105011.97	111367.29	142154.17	96871.53	112751.04	128061.66	90283.34	75516.02	84142.37	57301.67	75896.16	72058.4	0	113426.04	72271.7	71303.41	5335.72	126815.1	107239.31	93261.96	21453.92
Uridine 5'-monophosphate	0	0	0	0	0	0	0	0	0	0	0	0	0	0	0	0	0	0	0	0	0	136006.58	136709.38	154653.11	642796.12	644374.88	681217.88	1208885.38	1177993.38	1285488.62	1108593.38	1161392.75	1232062.12	5835.63	0	0	0	4349.78	868071.81	786375	780953.5	43533.55
Cytidine	96489.97	108381.26	109575.94	78588.44	66853.34	75862.13	66565.31	65301.57	77910.89	29952.83	47876.61	28653.18	0	0	0	0	0	78894.66	73598.91	64243.3	0	71385.08	84057.55	98544.53	82627.95	70811.52	80933.91	89755.66	86213.21	103108.56	50263.66	52434.23	49193.54	0	17431.91	21253.67	21413.87	0	68502.53	71427.37	75425.93	7390.51
Uridine 5'-diphosphate	0	0	0	0	0	0	0	0	0	0	0	0	0	0	0	0	0	0	0	0	0	31864.53	28464.09	35197.25	179970.19	173352.08	213816.86	1078131.12	954501	983297.25	593100.81	491773.59	604703	0	0	0	0	0	654798.94	364133.5	448781.09	77237.37
L-Acetylcarnitine	335302.06	1851521.5	416971.03	247623.73	275367.47	493666.84	150066.92	268853.78	318481.53	162055.02	181622.42	203844.31	26135.95	147344.12	203949.58	549589.12	24965.26	285378.56	277869.03	753392.81	51222.04	745112064	764062016	712649664	736876480	736265664	752570176	592710080	638921664	680959808	531335776	494708000	451175200	30481.09	420192000	264739920	275054432	34659.04	574564224	582661696	659355200	21839994
Panthenol	28234.32	31522.83	0	39512.81	51098.24	0	0	0	0	0	15587.51	34096.23	28006.39	35841.26	48212	65022.01	19024.82	29927.86	0	25423.49	0	45443.75	83891.2	40573.36	53104.02	0	32062.83	0	0	0	26679.79	22266.64	73586.07	3027.12	114084.53	115617.03	87281.45	0	32126.33	35828.54	66871.35	38140.36
Deoxyinosine	311398.28	333792.06	379493.62	325088.72	239328.33	327217.22	178708.52	174764.11	156119.47	247493.55	154754.44	171141.77	23426.96	405792.75	271124.22	425444.88	0	319374.97	273078.72	232080.69	14221.87	61224.58	64515.77	82420.9	50285.51	55350.66	59126.71	48855.58	41185.4	50329.12	61595.03	52528.16	51597.84	0	77464.51	53808.32	48825.92	0	55292.68	49650.04	49319.76	0
Inosine	0	11661.06	21618.92	0	64233.25	14793.92	0	0	0	0	0	0	0	12367.6	0	14423.71	0	9574.14	41673.82	11648.94	1750.95	170465.34	206449.42	226496.08	189715.3	167739.05	194059.86	255489.7	157090.08	167158.69	82259.89	82489.55	87065.89	0	91382.19	62333.92	65278.08	0	139949.69	135381.09	150985.81	20075.13
Inosinic acid	0	0	0	0	0	0	0	0	0	11816.55	0	0	0	0	0	0	0	0	0	0	0	36387.27	37501.57	35791.62	211235.45	188932.39	195072.62	727372.56	576255.81	674580.81	517363.12	559395.69	596063.19	9740.9	0	4563.29	4111.77	4898.95	354494.38	281040.94	296243.81	410502.62
Adenosine	2731039.5	3268638	3564160.75	2848560.25	2577068.25	2901430	1860699.88	1789855.5	2055248.38	2070510.38	1582556.38	1638275.88	23360.49	2411686.75	2203951	2686857	15624.84	2307828.5	1910172.62	1763946.62	400459.03	2033920.12	2228554.25	2349275.5	1860275.88	1839238.88	2130627	1680297.5	1598020.38	1579955.5	2016176.12	1384116.38	1595178.12	5366.98	3298760.25	2906262.75	2752959.25	0	1829543.12	1579673.5	1588376	1519366.5
Guanosine	0	0	0	0	0	0	0	0	0	0	0	0	0	0	0	53113.4	0	0	0	0	18620.53	23461.7	24572.13	29792.08	22582.23	37426.79	28990.83	31154	20449	37385.35	50875.31	34791.42	43141.5	4393.78	3756.33	0	0	0	22312.41	22906.55	23328.3	19485.69
Deoxyadenosine monophosphate	0	0	0	0	0	0	0	0	0	0	0	0	0	0	0	0	0	0	0	0	0	609139.19	733642.75	786225.56	825534	739880.56	819500.31	957912.06	680930.12	823189.75	363135.34	473198.72	482886.38	0	0	0	0	0	693437.5	800843.5	697913.31	19907.29
Adenosine monophosphate	0	22420.96	0	25799.35	12964.64	0	0	0	0	61640.86	17728.55	0	0	0	0	0	0	19353	14336.23	5346.37	0	6938180	7092249.5	7937524	16385251	17624646	21656362	28905762	26241654	26521942	29810174	28088526	28666374	38015.7	19321.47	13146.73	6694.49	45871.64	26772226	22478744	19011290	319470.16
Guanosine monophosphate	0	0	0	0	0	0	0	0	0	0	0	0	0	0	0	6122.66	0	0	0	0	0	11880.91	0	98381.3	202626.52	239984.2	311464.22	1267325.62	1176171.88	1124891.62	1245909.12	1118148.88	1216271.12	8429.85	0	3175.07	0	4263.6	674930.44	349203	475053.91	23011.68
Inosine triphosphate	0	0	0	0	0	0	0	0	0	0	0	0	0	0	0	0	0	0	0	0	0	0	48007.72	33273.07	72665.18	63381.59	45578.54	72295.51	44634.22	105938.01	34898.57	60120.98	57329.04	0	0	0	0	0	31283.13	33064	51316.32	125113.09
ADP	10345.21	0	0	0	0	0	0	0	0	0	0	0	0	0	0	0	0	0	0	0	0	9600.41	7687.31	11568.41	50970.59	71804.07	63985.51	1085568.12	1423745.5	1286107.38	4867788.5	4236821.5	4449286.5	6183.38	0	0	0	4667.28	740406.56	385522.97	411162.22	103034.99
Anserine	10663.08	21250.67	23031.05	12622.16	31374.62	40213.77	120411.98	28045.8	53873.02	0	29311.36	38683.31	0	0	0	0	0	37336.84	18078.32	25977.73	0	383626.78	873866.69	580068	793838.81	626373.06	800378.5	806275.75	674600.19	795555.19	440839.59	511880.12	602800.56	0	0	0	0	0	522820.88	411860.97	429628.78	31365.29
Adenosine triphosphate	0	0	0	0	0	0	0	0	0	0	0	0	0	0	0	0	0	0	0	0	0	0	0	0	11685.52	9919.8	7965.55	332459.38	347058.22	330692.53	1381215.88	861658.75	928644.25	25074.67	0	0	0	0	49175.94	18255.27	31399.23	42826.19
Glutathione	0	0	0	6610.43	0	0	0	0	0	0	33108.86	27477.36	0	0	0	0	0	0	0	0	0	14936.09	54326.64	225153.55	64111.84	54149.97	86360.52	2456289.5	1381724.12	1365906.88	14500252	17921010	18877730	20131.44	0	0	0	5883.32	2106579.5	1689388.38	1467453	17646.44
L-Tryptophan	416173.03	401244.34	589676.19	479850.97	460501.78	638120.06	668753.31	513339.16	617884.31	287542.41	444563.97	382181.78	32891.68	9277.94	11892.04	11214.17	13867.2	925812.19	617828.06	536658.31	16933.07	167679.47	246984.3	307458.31	232542.27	223920.02	337656.62	384624.75	297312	373138	249581.05	320587.53	353091.59	0	0	0	0	0	370476.97	279339.19	275048.28	11413.42
N-Acetylneuraminic acid	0	0	0	0	0	0	0	0	0	0	21885.33	0	0	0	0	0	0	0	0	0	0	45350.36	231464.88	115206.59	158540.39	175311.39	232609.75	179633.27	239021.81	241939.92	134557.47	64589.72	224672.14	0	0	0	0	0	157832.69	122606.27	193770.12	9452.22
Thiamine monophosphate	0	0	0	0	0	0	0	0	0	0	0	0	0	0	0	0	0	0	0	0	0	70263.02	42839.75	63437.62	50270.58	25159.18	123782.1	121522.78	90209.98	119331.47	87188.68	91214.88	119779.95	1872.42	0	1279.23	0	1722.62	212083.17	193395	152643.56	6131.48
Thiamine pyrophosphate	0	0	0	0	0	0	0	0	0	0	0	0	0	0	0	0	0	0	0	0	0	0	0	4720.02	7585.77	8678.57	8811.9	29914.33	0	48766.41	83625.75	76957.08	82852.99	4593.93	0	0	0	0	22997.33	21448.56	22272.01	0
S-Adenosylhomocysteine	26243.61	31181.38	0	0	0	0	49374.36	44390.69	39581.4	22495.61	31314.62	0	0	0	0	0	0	44863.16	32597.65	36089.34	0	674865.06	953072.5	920473.94	905239.44	952063.94	1277401.12	1639700.5	1400423	1375758.62	788252.5	1004405.44	963464.19	0	0	0	0	0	1164678.38	1142024.38	1306413	31016.64
Citicoline	0	0	0	0	0	0	0	0	0	0	0	0	0	0	0	0	0	0	0	0	11733.12	351341.59	472058.16	499701.75	773872.19	693277.88	761603.25	1604015.12	1354664.25	1503372.62	856427.94	1024004.44	1032493	4731.39	0	0	0	0	1117523.12	781567.44	863297.19	79729.41
Equol	569.58	3647.88	0	0	4214.67	0	11688.44	0	3055.58	4647.69	3465.65	6537.83	38171.79	0	13725.88	0	0	0	0	5155.09	2404.8	103708.16	106538.94	113810.34	96027.5	98813.38	102039.59	155181.98	134060.33	149779.84	139723.48	153418.17	147802.62	0	327035.03	282856.84	249302.23	5213.87	118873.48	112187.02	88186.38	20612.93
NAD	0	0	0	0	0	0	0	0	0	0	0	0	0	0	0	0	0	0	0	0	0	722485.56	806445.56	1035811.56	1808600.5	1813155.62	2296190.25	6380132	6352647.5	6369046.5	3392140.75	3781597	3901849	43606.93	0	0	0	8639.73	3873261	2383322.25	2307294.5	271267.06
NADP	0	0	0	0	0	0	0	0	0	0	0	0	0	0	0	0	0	0	0	0	0	0	0	0	21438.92	36600.32	39016.91	398295.12	534456	484132.84	301490.28	227694.64	300726.22	5028.47	0	0	0	5520.36	144729.11	65246.06	101872.16	9750.03
Stachyose	0	0	0	0	0	0	0	0	0	0	0	0	0	0	0	0	0	0	0	0	0	0	0	6000.62	14382.67	7371.53	11040.77	45416.16	44748.84	5523.12	19019.94	21988.28	23510.54	0	0	0	0	2768.26	15183.25	13713	22953.28	7318.34
Oxalic acid	522192.59	497265.91	565175.56	488083.84	402163.53	737566.75	965274.31	597374.81	781134	517733.12	918946.81	497959.84	142502.31	267247.81	218441.39	199919.55	235560.75	988243.19	1051649.88	653393.56	194446.62	2730601.75	2601666	2879657.75	2837666.25	2941348.75	3145058.25	2997912.75	3004059.75	3287018	3164640	3030339.75	2897143.25	2622658.25	2399438.25	2522769.25	2645645.75	2439071	3096047	2920400	2893768.75	2635404.75
2-Hydroxyethanesulfonate	0	0	11968.05	0	0	0	16651.94	0	2727.48	0	0	0	0	34462.23	0	0	0	22676.51	0	36285.47	0	49883.38	141107.86	504017.53	18852.44	54552.27	15440.38	648190.19	148406.67	0	7747.6	0	9280.69	0	3556414.75	2005446.38	2103925.25	0	147825.89	343319.59	12516.66	0
Ciliatine	591508.5	984463.25	922319.31	1247233.62	1159638.75	1408314.88	2390336.25	1693177.62	1653000.62	1406879.12	1502035.5	1661294.88	122551.19	47761.39	55206.24	34236.02	30243.84	1508021.62	1154747.62	1290576.12	79389.62	0	0	0	0	0	0	0	0	0	0	0	0	0	0	0	0	0	0	0	0	0
L-Lactic acid	183125520	234987248	333233344	345564032	148826192	253042128	139741536	236278256	175001328	271902464	280666336	248679856	25086770	160262464	53413588	79198552	6929029.5	230911632	239331024	320631808	16438099	206094256	214459120	221012976	187649904	183114880	198032384	187068624	165821360	188568304	195401776	195586384	230918528	3132079	108674568	60139796	55667632	2304905.75	180154096	170885392	161147728	25772466
Cysteic acid	28646.89	16986.61	15505.49	27304.4	17170.85	20295.09	57133.94	15418.38	14789.3	32816.07	17519.6	15075.65	39095.83	15074.36	14724.76	13811.32	20494.39	19772.34	24001.62	25948.28	15890.79	98504.88	112609.44	120994.48	118021.16	139872.36	156952.94	237737.89	249682.48	206683.8	193415.92	232676.39	244271.98	27573.58	14240.44	28607.51	20656.18	28266.61	196407.23	140570.55	150097.56	30704.03
Glycerol	199158.05	188002.5	112753.46	122620.34	55983.77	111725.52	65048.68	43042.75	37622.07	31082.46	55775.33	26370.17	94763.52	509832.28	392016.47	242487.08	8406.06	55527.19	98838.19	123509.91	13346.36	25466.77	30280.35	14550.55	15867.9	19120.47	34347.55	9053.28	10776.01	13246.67	39216.59	41474.98	31837.29	7178.26	55065.41	37103.64	43325.78	0	26889.01	16330.79	13010.84	5476.51
Uracil	12510871	14379640	10721884	15216472	13149524	14581467	6636060	7068252	8919115	3915675	8369222.5	4453211.5	3469806.25	20505982	12301112	15956400	2758171	10186301	11630008	12428633	2963172.25	7375871.5	8987527	9328263	7550048.5	7604835.5	8577140	6431306	5583502	5420611.5	2351492	2584779.25	2607437.75	36493.04	14612499	11013851	10856109	28274.91	6745832.5	6607147.5	6648222.5	907127.56
Acetylglycine	616829.25	1128074.75	1452130.12	1018946.19	770007.75	600001.38	1107972.38	1004394	748319.81	657533.06	670845.81	760070.19	242420.48	181406.75	241402.27	260591.2	89278.82	466127.12	606476.81	755680.19	240063.33	407360.34	516583.59	471206.41	349891.72	343946.97	377895.75	442632.34	405764.09	473181.97	518255.91	495083.78	573562.06	100881.71	10274.45	23960.1	22213.79	16993.08	355114.5	415785.34	381518.5	147794.86
Glycyl-glycine	7810034	5682897.5	6921774.5	6762600	8990977	11500777	14691220	8257052	13290861	4222976	7435266	7390184	186468.73	115516.05	40078.21	32447.39	64949.5	16255016	15231664	10897548	159472.08	640380.56	654171.56	834888.44	714815.94	781674.44	818512.69	1056000.88	745719.69	1010623.56	912014.06	929047.5	928108.44	0	8748.69	0	5789.74	5656.42	884510.31	755016.5	786012.06	223092.95
2-Hydroxybutyric acid (1)	1350538.62	2048754.88	2517554.75	1482121	1096542.12	1688106.38	2692868	1903163.12	1242687.12	1728032.88	1172192.38	1449168.62	567508.19	16023252	7589341.5	9193096	204163.58	3158586	3499652.75	1780442.5	235789.62	1215294.75	1411809.5	1360327.62	1250787.62	1078158	1300492.12	1360542.38	1096788.38	1116564.5	1292203.12	1311682.88	1599924.38	64762.09	11164661	7305182	7334589.5	67826.66	1054465.5	1085951.5	1084030.38	115638.71
alpha-Hydroxyisobutyric acid	4031162.75	8996132	8935901	9808256	8405027	5861978	8824188	7565885.5	4838648.5	6668454.5	5504209.5	4790867.5	652832.56	369705.84	209777.69	278807.78	241990.67	4606287	5614944.5	5238006.5	404897.84	5139616.5	5717918.5	5808412	5408990.5	5059930	5332595.5	5522815	4797858.5	4668810.5	5033502.5	4802313.5	5744086.5	76429.93	74116.7	55027.63	78584.47	48369.3	4418041	4429380.5	4785908	351549.38
Thioguanine	0	5473.45	8343.64	4075.25	5696.56	0	13432.58	627.99	863.15	0	0	0	0	30163.42	13090.16	1018.53	0	4046.46	0	0	0	48421.28	32577.61	11096.84	5827.07	14447.09	11402.53	78081.48	14524.72	6099.3	0	0	0	0	1636820.38	893798.5	1131690.38	0	20651.37	13922.45	25415.04	0
Methyl hydrogen fumarate	1843741.62	376898.78	644350.19	810595.25	475488.16	1222706.12	641315.31	890176.5	644896.31	568722.25	677804.25	1135601.25	241112.62	241130.89	159411.42	198651.39	202800.39	938836.19	905854.56	1103822.5	128293.65	4353319.5	5351941.5	5236464.5	5792009.5	5013117.5	6121676.5	2142265	1641148	1156951.88	3037216.75	3514340.25	3558451.25	82177.53	141192.66	99244.34	78055.58	71385.95	7370550.5	5475618.5	6654034.5	171066.33
Methylacetoacetic acid	1310108.62	1073491.88	1176202.12	827455.5	1133611.88	1737707.38	214841.17	559428.38	1137545.62	721010	503224.25	699850.56	932194.5	2306125.25	1875622	940602.31	152604.5	1170422.25	669855.94	2226689.75	333624.72	24552842	21920622	23700334	20054878	16230349	20389898	24374494	21890400	21160576	19036532	19068368	24414538	164840.8	8405008	4802627	4604688.5	17067.84	26673846	24228416	22283066	10910396
4-Hydroxyproline	8460715	8783388	10012272	6694922.5	5713054.5	8195787.5	10817732	5438318	5930914.5	4560420	3902651.75	8125509.5	172926.52	111464.84	76583.88	78912.41	71357.95	11127745	10229374	7692789.5	127007.91	653083.56	912274	991313.44	799606.94	766854.56	765366.06	932239.06	714334.06	731205.5	676319.88	794743.56	821704.69	13206.05	27024.79	11166.69	18584.83	16023.52	838140.25	828369.75	745640.81	52464.7
D-Glutamine	233451696	125550344	274040320	210876080	214617392	218697424	254525648	135044976	191047280	119395520	214161968	134102432	16288.35	211125.36	75065.55	149630.3	8552.83	282911712	300531712	207265744	1410548.88	22810234	28450754	29927066	26261478	23603528	28054962	33205798	26346346	28976758	23575694	27297910	28218290	0	153053.11	111634.7	93839.85	5162.57	27053696	24688774	24353864	825932.19
2-Hydroxy-2-methylbutyric acid	818605.31	750407.06	821743	609918.44	427070.62	1034381.06	515141.62	685351.19	549783.94	358827.59	632866.69	521390.91	215528.75	557495.88	538258.88	432634.91	77360.8	709343.19	897864.81	778374.56	90388.94	5683160.5	6739582.5	7113218.5	5379749.5	5040748	6211488	6979775.5	6326938.5	6499241.5	2487624.25	1852838.38	1943378.88	13093.46	3752430.25	2302951.75	2061363.62	10394.67	5991136	5395244	5202768	136897.31
Betaine	28962720	16580933	39607272	26872248	12611789	31142672	21615024	13899380	18020326	13452116	11814972	14415729	218096.88	1616512.88	894979.81	1061648.5	35325.14	13975476	25436406	13801289	2476315.75	2501534.25	2784448.75	3242773.25	2445839	2376118.25	2772607.25	2690442.75	2568393.25	2807848.75	1854692.88	1818111.38	2009750.88	58075.79	233696.3	167300.3	165886.02	21240.63	2351574.75	2339422.25	2353547.25	1377286.5
D-Xylitol	1128022.38	1795122	1989136.62	1037803.94	481886.75	922461.75	1448603	682807.94	474573.22	567566.25	468749.5	1302335.62	47218.09	308773.72	319606.09	118498.49	23477.23	1466352	991635.81	1025080.94	101185.02	333109.25	424980	487927.12	386438.5	372197.75	428870.16	353344.84	295503.69	323234.88	330949.59	300318.31	366624.38	0	92024.09	71108.73	39170.71	0	383232.16	346136.75	352376.34	35836.55
4-Nitrophenol	984712.69	726359.56	808759.69	624218.69	443752.59	215801.38	120532.35	210497.92	256880.05	380706.88	391813.34	610841.44	616720.81	435576.53	652970.19	971555.5	653095.69	769040.81	852839.19	746435	406301.41	841353	1528314.88	843171.31	1262947.38	1266175.88	795578.31	489974.34	341467.66	542247.12	444538.75	658651.06	568828.38	121208.38	2057998.88	1837398	1450356	342987.66	579536	283314.78	658925.94	563906.19
Nicotinamide N-oxide	1111989.62	2318669.25	1664231.12	1004382.19	1839881.38	1416901.38	504132.47	525484.31	772255.69	496522.28	1430784.62	1229566.5	1027770.81	1214721.12	1840208	1287337.88	878376.44	1011733.69	1063155.75	732414.81	1844871.12	207516.7	216627.31	200246.12	272886.81	215887.73	173051.95	196600.48	147791.95	346670.91	108223.93	112672.49	165669.41	55372.78	1145050.25	2375200	2077047.38	52384.06	123113.8	143159.95	267293.34	97103.37
Dehydroascorbic acid	1451993.62	912302.31	899878.56	804300.31	602886.31	1269231.5	2001739.88	2373501.5	1280165.88	901286.69	1103520.38	1220276.62	661727.19	1327661.38	1218926.5	1250613.38	1208316.88	1420751	1236983	836165.69	947680.5	7350577.5	7811402.5	10062919	7159563.5	7964028.5	8504933	20767382	17639112	18353530	13090985	14495051	15279164	0	23051.48	16601.29	19126.62	8753.05	11032666	9578447	9655044	37826.14
Citric acid	0	0	0	0	0	0	42687.16	14478.4	7997.92	78872.62	15174.31	0	0	10453.5	33723.38	32710.3	12823.98	57482.27	45638.46	0	33842.45	35515.76	42925.04	44182.77	199738.95	206289.81	218412.58	2496468	2234415.25	1901013.38	3510170	3674476.75	4097896	42220.88	6091.73	6461.53	5766.73	8557.66	1182271.75	553119	649137.5	43291.46
Ketoleucine	820360.81	1216689.12	171123.17	489581.41	689598.25	1360970.38	439053.34	764502.5	686531.62	11612.46	188961	234949.38	429761.25	477813.03	373277.75	320542.12	304451.09	768212.31	468620.84	1008270.19	84217.91	21632862	21068178	23358456	20872370	16715200	23006262	20286456	24924242	24025774	7055342.5	5558230	9082527	851148.94	87450.72	111592.84	131081.92	13150.77	21354122	19596790	24261190	60633628
4-Acetamidobutanoic acid	203979.98	279679.5	304990.41	450449.5	243442.25	266261.22	167412.84	246779.75	232350.14	156234.62	265371.84	388637.28	95010.37	297162.91	141364.45	151361	70334.9	424638.78	317426.38	182224.62	86607.28	148341.19	168821.17	208613.89	152464.3	142721.83	187739.44	181204.42	126249.47	190347.61	107931.28	117341.81	138793.19	22267.32	205009.7	137095.36	132242.83	27928.69	213600.39	157868.23	140049.75	55994.19
3-Methylpentanoic acid	1711069.38	2150795	1164384.38	3042544.25	3318969.25	2808116.25	1793766.38	930156.81	2233015	1346051	1001889.75	1231622.88	3040897.75	2406054.25	2599781.75	2188514	420907.16	2287887.75	2015261.62	2499331.75	562246.25	1496721.5	1735206	1964512.5	1627402.38	2053786.5	1334227.38	644046.31	611809.75	370608.72	875379.94	768416.69	960408.19	374931.09	4712529.5	4251893.5	3788715.75	1332060.88	1087018.75	978126.81	1199191.88	367435.59
myo-Inositol	210439680	221231952	262621760	453133152	431703136	558000640	859285504	598251840	620338944	376468832	460393568	506438624	281987.91	1753810	1051907.62	808390.81	40299.87	767162624	748070720	575155520	3057427	14606999	17566906	18887530	34080380	36388928	38226212	51011616	42644064	46004160	39337896	44411680	46143612	0	236281.56	227948.3	198461.77	5953.83	43894364	41184940	41212372	982655
Gluconic acid	53815.82	0	61382.41	0	0	0	53613.03	54050.27	33366.06	36526.74	46809.85	31173.58	21753.72	10212.55	0	6344.01	5483.54	25358.51	136108.47	21916.93	0	79487.27	96917.85	155790.64	266325.69	244269.2	394950.41	1068314.12	876693.94	1062176.12	482320.09	624124.75	686571.19	0	0	0	0	0	975037.81	655646.94	685805.31	10808.95
L-Isoleucine	9421415	6666637.5	18577506	10937569	6036246.5	10761822	14544503	10712205	6477378.5	5741648.5	5851762.5	7730857.5	212540.02	1673010.88	1182190.38	1641414.38	59516.48	12864885	10558292	10778363	2236236.5	3103290.75	3689235.25	4142323.75	2998721.25	3122334.75	3660238.25	3631217	3452182.75	3850668	2267485.25	2564602.25	2696615	55182.4	309907.62	237361.45	257742.17	16985.13	3260434.75	2719882.25	2708762.25	2640242
Cyclamic acid	0	0	0	0	6175.12	0	0	0	0	0	0	0	0	0	0	0	5640.5	196208.88	0	0	2008.94	119771.19	0	0	322845.16	76201.27	198368.8	0	0	40407.48	0	24696.98	524425.5	0	0	0	0	0	181064.95	140521.3	0	839267.5
Mannitol	1740471	1872678	3010085.75	3255255.25	1077520.38	2097834.5	2164779.5	2313983.5	1100885.88	1926831	1449366.62	1504528	14673.59	150348.64	43348.2	35124.63	7090.21	2237678.25	2305210	1961702.38	1942897.5	565681.19	726189.5	881263.25	869984.25	768831.44	794130.5	694655.69	773698.44	1849620	524251.09	545421.62	687059.75	9159.57	55403.88	33573.73	18938.87	0	784308.94	581825.69	648251.62	4412552
3-Hydroxybenzoic acid	121889.07	108068.7	165158.95	142810.02	67664.66	160092.77	255853.27	133098.77	125557.75	184993.45	93818.84	134569.75	386284.16	153406.92	373048.62	265594.41	75373.66	161029.2	220217.02	234428.39	93089.72	289505.16	532412.56	134073.09	660666.19	139596.77	272021.59	1080848.62	403405.97	487327.25	710950.31	426398.66	251902.31	71959.88	2513365.75	3382048.25	2541008.75	33527.93	258810.67	154097.42	664499.06	1298633.12
2,4-Dihydroxybenzoic acid	388555.38	371068.75	166335.27	97860.48	96909.41	165972.17	111898.26	147790.77	111726.56	153661.8	150184.52	161504.92	329876	211227.2	189425.5	143762.52	195487.33	228075	179300.11	156100.83	122208.12	634313.06	232800.05	446166.66	845133.5	586087.5	186123.89	525450.5	1617317.38	380984.84	3444071	1228420.25	2939662.75	529554.44	346305.03	123891.9	142996.89	10343.54	1134526.5	793454.31	1013911.56	421078.78
Methyl nicotinate	168514.83	202386.7	176272.88	356829.03	179465.61	406401.59	1319743.12	3617033.75	3193504	515046.34	125542.18	363016.66	393503.97	113156.79	168157.77	130456.18	221393.7	1594684	415779.03	735184.19	94975.65	52643.63	98900.78	79243.56	99803.09	101032.19	204133.75	1181964.75	1055972.75	1294413.12	109860.18	32513.65	81250.68	6774.65	41050.5	18168.04	15725.95	4381.76	359953.09	328695.78	331075.25	18762.63
Cyclohexanecarboxylic acid	1678958.5	1821179	659583	1932279.5	2956355.75	2575562.25	916350.5	653512.56	592866.06	568638	304693.03	407303.59	532611.38	892741	654155.75	491976.5	211836.25	1491711.88	1820880	1695193.88	66713.52	36635.94	65298.29	54703.55	43031.77	42863.41	83550.49	19767.79	29831.48	45215.65	15479.37	17838.81	17728.98	54700.45	63715.06	49347.83	34946.2	44624.18	70496.26	53825.68	148576	42915.12
N-Acetyl-L-methionine	136376.77	132813.75	186782.83	132612.7	292277.34	190387.7	127306.07	64574.77	99412.04	99661.73	86321.53	58424.77	13905.68	833752	470693.62	478316.62	10392.73	136448.41	81733.88	88736.78	4398.78	359616.34	614996.25	574032.31	426822.62	320796.09	438609.09	778467.25	530129.06	565859	139138.75	141056.5	153885.23	0	694340.06	441738.88	406652.28	0	414942.97	405536.91	320738.5	11071
2-Methylhexanoic acid	2345733.25	2403936.25	852091.75	2050948.88	1912412.12	1454437.62	1072547.62	912395.5	788915.56	731067.94	780003	686822.31	2152145.75	1203305.12	936929	845638.19	753357.5	1402490.62	1258733.38	951047.69	243879.62	463960.66	361280.84	516411.75	574824	517270	539120.19	480428.53	500758.22	401839.84	397026.34	446447.25	733328.81	373329.59	1792700	2036122.38	1833027.88	752307.31	353208.03	375597.53	291490.53	580239.5
Phenylglyoxylic acid	193428.23	94879.6	126332.66	150017.89	219701.3	94270.66	187846.77	172738.38	182704.42	74484.29	103413.85	23807.69	166884.3	169406.5	104821.04	124448.96	72492.49	147112.27	98257.43	144361.23	31689.03	659663.06	404327.78	370864.5	569479.25	421734.84	330447.84	329712.59	237747.45	350825.5	167933.69	215184.69	302969.97	300566.78	208465.58	190946.08	208227.89	181047.83	383198.97	476073.28	555232.06	893155.5
Terephthalic acid	1641037.38	1409259.12	1383847	1807691	1138781.12	1502077.38	1666345.5	705128.5	779044.81	1629163.12	1170363.38	787687.19	2062465	2815581.75	1811463.38	1957974.62	1749037	1545948	1807699.38	1582059.62	1865883	3454024.25	3475923.25	3546343.75	3446029.25	3299373.75	3206613	3714122.75	3600113	3640145	3509420.75	3360055	3360673	3606100.75	5530046	5884121.5	5493818	5321610.5	3357721.75	3540639	3459555.25	3688065.25
2-Methylbenzoic acid	288515.72	214040.92	385313.25	314523	403512.03	97335.99	319070.12	225263.64	484458.16	339256.78	254973.55	180344.3	577680.38	241484.05	603785.94	330893.12	123862.4	132846.94	140986.94	498833.59	167105.97	980051.56	979818.81	700689.69	1401345.5	825526	507828.62	597393.06	757349.69	1079895.5	905493.81	556857.94	1142731	44418.07	1562029	2091863.62	2139197.25	31147.27	742302.5	576692.19	834777.81	177066.88
2-Octenoic acid	1297711.25	2154187.75	1047108.5	1363053.12	2210682.5	1594782	1071369.12	873926.44	1373214.12	447999.72	443476.5	519264.66	471826.25	1002860.94	711271.31	483971.03	169805.38	1302209.62	1577340.38	1910020.88	62623.31	107239.54	70839.91	120086.2	89328.59	100477.22	45071.22	20405.69	110658.62	184305.14	93885.27	203575.38	84028.26	53751.34	470852.75	384959.22	561093.62	63144.86	228967.31	73162.95	139265.02	217498.75
Hydroxymethylphosphonate	60166972	63966100	31079632	42109116	55915372	66579188	29089610	29606726	48143472	3427421.75	3769450.75	6930141.5	0	30513240	8424636	7478282.5	0	52109092	60712628	48964004	6058.85	0	0	0	0	0	0	0	0	0	0	0	0	0	0	0	0	0	0	0	0	3383.29
Bile acid	308497.72	501390.03	612140.25	330034.44	604251.81	529827.06	229197.12	208757.95	154892.39	203068.83	193791.38	127757.06	0	191542.44	210244.95	315036.53	4327.58	406530.75	329387.28	289214.38	89035.54	452488.03	465561.97	508039.16	462735.25	368206.75	506509.41	512770	485791.09	481976.34	305293.47	479889.97	504303	7179.96	398521.75	398528.34	424615.16	0	533428.75	466577.59	429699.84	585756.56
Ursodeoxycholic acid	269248.94	171425.8	321261.47	223525.05	430518.16	547824.31	69700.48	132365.3	116229.8	209000.25	159537.3	72325.74	76193.41	126083.47	273347.09	154098.83	407898.78	233631.5	122617.9	227781.89	241591.95	179594.5	171667.5	154066.88	228703.38	225357.88	143712.19	199260.36	179086.36	189394.89	196843.25	240977.17	264577.28	277414.97	347184.16	376874.72	345041.59	360271.66	138362.58	150926.61	220069	308085.84
corticosterone	0	0	0	56814.04	184431.7	22394.68	33975.97	0	0	0	15969.02	46938.18	28162.59	9365.48	12460.95	49755.75	0	0	0	0	24497.87	351195.66	581850.5	548668.94	455712.84	494230.41	382785.66	488973.72	457815.97	484666.12	662612.75	895200.44	662616.25	0	1007021.81	900773.19	779366.25	0	350018.28	389177.75	385678.12	0
10,13-dimethyl-7,8,9,11,12,14,15,16-octahydro-6H-cyclopenta[a]phenanthrene-3,17-dione	176099.86	289949.16	292662.78	687970.06	236941.19	992612.81	163135.12	322275	387038.84	37022.39	58951.23	89215.21	16925.22	123808.69	73591.98	123229.2	14071.94	639348.81	332759.06	589519.19	0	0	0	0	10172.55	0	0	0	0	0	0	0	0	0	4647.57	0	0	0	0	0	0	0
magellanine isomer	4878963.5	4943295.5	5532979.5	5220727.5	5175415.5	5013641.5	5150699	4903259.5	4917695.5	4377877.5	4416341.5	4654274.5	4267283.5	4394191.5	4421228.5	4799805	4321183	5006742	5542965.5	5059460.5	6017260.5	36455.89	21194.88	20480.62	59563.93	32723.47	21498.34	49805.43	49778.58	40516.8	26972.62	24043.29	48563.97	24807.58	49366.17	16621.98	33403.87	47335.61	23548.1	20837.05	51713.49	56156.35
Isoalantolactone	1069952	1144946.62	609270.75	1073815.38	1126623.62	719668.69	578874.88	566372.69	526209.94	179439.23	103583.07	288160.69	67318.88	812931.5	236693.69	235224.89	23688.59	771761.25	1426202	1373578	11150.89	89958.55	87493.23	144065.55	36614.94	103649.41	118909.35	31005.59	48681.07	45514.03	0	7899.95	0	0	6098.23	3906.48	0	0	136914.86	138701.52	137636.84	0
Cyclodopa glucoside isomer	78480.06	123840.65	83463.45	17561.69	51374.96	60085.08	110000.93	8829.37	53963.46	25122.76	38644.71	9417.84	52157.49	0	0	9005.15	13915.2	32541.53	28105.31	0	33428.04	68399.29	100781.38	118424.16	89875.12	72353.8	72136.55	110292.06	149295.88	197052.67	106708.07	39913.9	43233.77	0	10562.36	5164.99	2166.16	0	47786.28	59851.81	36761.92	29667.46
Dihydronaringenin-O-sulphate	0	0	0	0	0	0	0	0	0	0	0	0	0	0	0	0	0	0	0	0	0	171342.27	209403.89	191339.12	243611.48	271150.12	191717.31	131054.96	171312.44	158856.58	50456.89	92050.43	93362.34	0	0	0	0	0	141756.06	156827.12	191591.83	5742.31
B-Octylglucoside isomer	22867.92	13879.59	22128.1	37976.73	11523.44	29006.62	15229.93	21597.1	17100.87	18142.18	12981.78	15717.44	21506.72	30092.43	16048.93	31403.78	17555.44	21440.5	28758.86	25095.08	40495.97	0	0	0	0	0	0	0	0	0	0	0	0	0	0	0	0	0	0	0	0	0
Octanoylglucuronide	0	0	0	0	0	0	0	0	0	0	0	0	0	0	0	8680.7	0	0	0	0	0	52772.25	51598.82	54877.42	20230.37	20884.59	47118.27	56698.06	17977.56	26013.28	21196.11	29747.04	20653.55	0	0	0	0	0	42071.84	15857.38	23916.17	0
Ritalinic acid isomer	147226.5	167211.2	155725.12	227205.38	139009.39	188099.5	183247.42	211759.52	183317.48	262673.91	171986.25	222164.3	207499.86	90417.74	99895.96	152873.27	107452.65	84619.36	131699.22	140909.3	211053.23	0	0	0	0	0	0	0	0	0	0	9587.52	0	0	0	0	0	0	0	0	0	0
Neocnidilide isomer	725721.69	2022871.88	734682.81	752843.44	1282225.5	1162971	643667.25	756902	263938.84	419438.5	155006.14	335864.22	134913.7	610395.5	248321.42	247760.3	49658.5	829330.25	992957.31	1006343.75	20265.39	286649.12	253941.38	331572.12	253638.62	232437.33	266270.22	60123.01	160140.78	42985.07	0	0	0	0	5960.41	0	9784.09	9579.09	125417.62	319065.38	186608.27	4813.43
senkyunolide I	567500.19	106587.1	100705.23	245774.92	206898	339453.12	102078.9	119788.6	262334.28	120656.19	35797.43	36067.89	77184.95	40868.44	73698.02	69424.35	51010.61	261657.86	224590.06	431939.66	19709.37	917014.31	503893.09	523493.09	265499.84	686935.44	596324.94	675815.56	589091.31	612026.44	33842.12	11500.8	0	0	17096.86	9853.26	22488.63	0	706428.56	552029.44	596990.62	142380.12
Thiamine	0	22539.2	27264.59	82707.89	139968.5	143775.25	253986.81	216922.64	238539.08	95526.29	113359.98	148160.64	0	0	0	0	0	251079.8	182814.27	211991.23	0	0	0	0	0	0	0	0	0	0	0	0	0	0	0	0	0	0	0	0	0	0
Z-ligustilide	955025.69	455628.66	1334660.88	689943.62	533999.19	266793.03	1207718.12	964571.06	688313.75	132071.08	145642.81	85141.59	267498.97	443255.84	774722.5	440951.03	494831.5	812016.25	448467.66	504462.12	333157.91	62703.61	59060.38	70162.38	79545.35	77015.2	86658.16	120401.41	50912.32	122689.31	72496.3	0	51445.84	16459.04	104402.68	0	76445.87	29324.31	105974.56	98693.41	0	40967.56
Z-butylidenephthalide	502477.75	272209.75	159054.98	370329.88	387432.88	566146.19	79915.98	0	371190.78	33240.67	130539.5	57420.42	82944.6	362193.41	150846.11	71831.38	3903.3	416951.34	435985.22	287099.78	19222.63	0	0	0	0	0	0	0	0	0	0	0	0	0	0	0	0	0	0	0	0	0
Dibutyl oxopropanedioate isomer	49518.94	1214.8	0	0	0	42170.73	23706.21	0	0	14611.68	53302.64	18532.68	11395.55	0	0	0	0	6053.15	0	19819.93	0	138134.44	31527.02	13324.97	22791.68	116550.44	143383.28	301681.66	241685.52	115312.38	12036.49	38910.11	60017.66	0	85158.44	87020.75	226346.11	5754.58	34672.34	92320.16	154417.17	113872.48
5-L-Hydroxytryptophan	170474.3	80596.25	67875.12	201826.42	134546.33	119777.48	79417.49	148505.8	107772.13	55386.06	87121.44	27790.88	39114.88	139207.72	152733.39	227620.55	7060.11	19329.35	51132.02	122522.62	29779.8	0	0	0	0	0	0	0	0	0	13641.65	0	10114.86	0	17541.25	30500.51	13722.81	0	0	0	0	165948.38
Indole-3-propionic acid	241307.52	175538.77	69430.4	315415.09	199318.31	189054.05	338909.5	179598.3	108776.29	168053.62	267808.16	145328.27	120095.62	146915	67176.04	85384.52	14444.65	403694.59	275383.34	365894.91	48629.43	566340.75	474945.34	601124.75	498158.75	361661.66	632805.81	94854.63	105898.88	205580.45	509340.25	509939.38	514952.25	0	195182.12	77193.91	78940.72	0	510015.88	512488.03	455387.25	235733.75
Indole-3-pyruvic acid	143474.05	11747.11	23367.59	11006.45	0	0	5150.5	183484.8	0	50190.87	95829.81	89394.28	98110.85	10768.74	529.34	13311.21	23868.02	86667.77	98761.81	0	10673.9	350425.53	521632.97	575979.12	440969.66	371100.25	602046.81	1071657.38	788143.06	1034042.06	601618.44	795113.75	873301.25	0	3946.13	0	6530.51	0	536556.19	508391.16	588249.19	4854.66
6-O-(2-(2-Hydroxyethoxy)ethyl)-D-glucose isomer	92338.23	90079.73	157747.34	88510.34	102602.87	121888.48	31366.48	76489.5	21513.56	22925.14	37283.5	76664.11	0	275002.09	175617.48	233222.33	0	120930.46	145205.64	102766.75	0	34929.91	39013.85	21787.4	17428.17	13594.61	30387.87	21866.88	31601.07	32640.69	25405.28	14615.94	8515.77	0	80197.74	38010.21	30543.34	0	38527.38	30365.1	33636.9	0
kynurenine	42072.18	46186.58	107931.97	54875.39	47812.39	61074.69	61806.45	138329.89	57986.17	36363.27	97593.81	62091.22	32370.77	23286.08	10840.24	21737.1	29641.26	183549	73823.85	143032.55	33456.18	0	0	0	0	0	0	0	20196.83	0	0	0	0	0	0	0	0	0	0	0	0	0
Indole-3-acetic acid	295180.72	68844.23	105743.04	55490.86	67517.72	31441.33	35471.68	252498.33	170711.98	270853.34	85060.39	192189.52	152481.33	284470.66	166018.58	87716.29	45262.36	182380.81	12857.76	148978.23	24715.76	328515.94	281532.31	269065.66	218582.45	316757.47	276661.38	393410.28	291551.75	353277.53	596428.25	854901.81	973683.19	0	565241	161522.33	155507.52	0	321827.31	283325.28	252014.55	111389.19
Ergothioneine	0	0	0	0	0	0	0	0	0	0	0	0	0	0	0	0	0	0	0	0	0	0	0	5864.46	0	4690.39	7166.12	15708.79	6498.73	7835.24	38739.9	69264.63	52904.52	0	0	0	0	0	20101.22	5870.74	18367.01	0
Etofylline	650029.44	1810767.38	1526042.12	1212132	973175.69	1074727.62	1360652.75	1077666.75	604618.56	443296.25	486319.38	650424.56	15171.45	1903368.62	723310.44	854121.06	4787.37	1497970.62	1207131.88	1203023	177918.44	242536.33	203745.95	245951.95	275002	182326.31	207808.38	170745.39	172033.64	172089.67	133090.73	149269.52	145115.8	0	193536	116710.75	114782.81	0	208241.94	190810.14	214979.02	119813.24
aminohydroxyphenylalanine isomer	503249.78	491060.59	518766.88	437946.97	414231.66	434952.88	346727.62	380129.25	397396.09	280821.03	289834	356656.66	233822.98	640739.5	735013.81	775410.69	732804.56	539808.25	476928.66	513949.5	547069.94	0	5686.16	5811.16	0	0	5886.19	0	0	5623.46	0	0	5249.12	0	0	0	5077.97	0	0	5254.84	0	0
Aminomatacil	46558.64	59066.12	90032.18	51683.06	110148.91	121344.15	132362.83	73470.66	181826.64	57717.95	78778.03	81725.13	52724.98	74799.78	69587.35	69788.57	52504.42	142721	60088.5	125886.69	51544.86	0	0	0	0	0	0	0	6636.37	0	0	0	0	0	0	0	0	0	0	3483.08	0	0
4-Aminohippuric acid	1955411.88	4827626	3364189.25	4518145.5	5163187.5	8050250.5	8450945	5252733	4996493.5	2544605.25	3714073.25	4671727.5	36073.48	18677.31	32155.6	27824.92	39497.79	7055304	4996179.5	3597030.75	52672.65	0	0	0	0	0	0	0	0	0	0	0	0	0	0	0	0	0	0	0	0	0
captan	0	0	0	0	7694.9	0	0	0	0	0	0	0	0	0	0	0	0	0	0	0	0	9963.97	12684.8	11827.03	4229.72	16008.22	10285.72	6675.13	12609.37	11489.48	6470.16	8520.96	11237.7	0	15188.7	5624.12	0	0	10317.07	5774.45	7235.35	7179.4
4-(2-Amino-1-hydroxyethyl)benzene-1,2-diol	267349.09	286610.41	381113.59	275061.59	321761.41	357357.5	515603.47	350737.72	393455	143953.86	214006.81	315689.69	99079.98	51883.47	42347.02	58089.75	65564.03	569007.56	482963.66	335827.38	64574.73	5981.65	0	0	0	12004.68	7696.96	11545.86	11653.68	9268.43	0	12341.8	0	12292.75	6509.33	0	7426.03	0	0	0	0	6076.73
Dopamine	104492.65	152868.3	69985.7	212349.92	115929.12	156396.33	213084.92	452966.62	329413.91	155959.11	62558.14	88021.96	51498.32	30793.49	41212.93	28384.95	23135.79	246045.95	196576.38	102075.85	18522.99	18168.48	6909.23	11120.48	24854.47	26112.55	15638.97	216787.12	195726.52	221107.05	14689.44	0	7346.87	0	5124.94	0	0	5031.37	47471.8	37744.43	45536.44	6584.67
N-Methylanthranilic acid	367762.34	574511.44	741184.5	426981.75	439878.97	758541.31	236514.11	234100.5	203043.19	90098.12	34585.8	79026.96	94050.38	29738.28	69605.66	41015.37	40601.8	502088.12	371177.91	210196.77	55832.76	30110.65	0	14838.83	30002.51	20997.31	8499.99	52773.32	30303.37	24733.33	6786.12	7190.32	18386.59	6335.49	6242.82	4987.57	10218.96	7030.41	29580.7	39945.87	14957.28	0
4-Hydroxyphenylglyoxylic acid	1641037.38	1409259.12	1383847	1807691	1138781.12	1502077.38	1666345.5	705128.5	779044.81	1629163.12	1170363.38	787687.19	2062465	2815581.75	1811463.38	1957974.62	1749037	1545948	1807699.38	1582059.62	1865883	3454024.25	3475923.25	3546343.75	3446029.25	3299373.75	3206613	3714122.75	3600113	3640145	3509420.75	3360055	3360673	3606100.75	5530046	5884121.5	5493818	5321610.5	3357721.75	3540639	3459555.25	3688065.25
BICINE	42650.45	49522.88	62998.63	83331.32	56589.31	89002.43	124875.62	81086.16	88519.3	22876.9	83553.01	113300.74	32274.26	0	5567.98	7608.25	0	143354.56	172293.88	84167.38	9103.87	0	10056.57	0	0	0	0	15219.29	0	0	0	0	11772.66	0	0	0	0	0	0	0	21143.64	0
L-Rhamnose	599698.88	1817171.38	1336338.88	1091038.38	1446486	1504341.38	1230490.62	878410.25	628288	426044.34	460622.78	553096	28808.59	2155649.75	1070852.38	1257228.12	390880	1494617	1340815.12	1309753.62	275295.53	737898	702528.06	909700	686084.19	711666.69	826578.5	581724.56	513198.75	565815.19	372970.22	432905.47	412828.38	15202.37	1124410.62	711440.5	596165.31	15261.14	655567.12	601007.06	526268.69	407152.78
beta-Chloroalanyl-beta-chloroalanine	0	2088.95	1166.6	3413.07	0	0	17614.47	85.99	5333.45	2783.96	13723.92	2045.28	5060.19	0	0	0	0	0	0	0	46275.03	253708.05	326932.72	369357.75	433147	437559.75	425901.09	601290.19	461691.28	439027.03	601989.75	414464.16	418172.5	0	3151.25	8557.8	9313.19	0	477303	522239.41	513660.47	0
2-Nitrobenzenesulfenyl chloride	0	0	0	0	0	0	0	0	0	0	0	0	0	0	0	0	0	0	0	0	0	3975.17	0	0	7250.04	0	5366.22	10540.25	8334.96	9854.23	0	0	7096.73	5557	5550.91	5361.73	4654.14	5956.52	16096.68	0	5741.8	6984.13
z-2,3,4-Trifluoro-5-chloro-2,4-pentadienoic acid	59592.07	24460.34	43590.23	65083	28446.55	52306.43	37643.91	44197.77	28645.55	35646.76	63397.53	64047.03	15298.2	53148.61	25117.23	7591.82	22764.98	44503.97	15597.92	17573.29	35053.56	8640.62	0	5312.83	10731.41	8956.36	3374.65	10038.37	19953.55	9203.25	6331.06	6181.62	9983.94	14179.1	10112.58	14107.04	7689.8	13556.6	4209.14	0	6815.51	8558.84
N-(2-Aminoethyl)acetamide	694478.62	493081.34	1452446.12	893598.75	936450.06	836993.56	1404874.38	763541.75	1150880.88	428034.25	1069781	815920.5	0	0	0	0	0	1820774	1745158.5	1255271.62	0	48805.62	58163.5	106272.84	85502.5	71255.4	79474.12	134364.56	67925.77	70772.49	66909.45	75067.02	67337.62	0	5317.67	0	0	0	77424.64	67312.69	52570.57	7795.35
Thiodiglycolic acid	33168.42	15716.28	31382.62	14611.66	14187.16	20679.98	34624.68	22994.72	28328.84	0	20753.22	6475.75	0	0	0	0	0	24072.38	49608.42	19409.51	0	6784.64	6363.62	12317.84	7787.63	6420.28	8371.22	10280.14	9953.85	13846.72	5810.26	8735.98	11503.24	0	0	0	0	0	9979.94	8193.3	7885.18	10981.54
3-Chloroalanine	104869176	80526936	108859672	56157404	51516816	147434768	46153280	89548168	76977432	3445735.75	3994638	4899376.5	11491.92	4393650	2032756.62	2353678.75	30167.54	124690664	38406812	62546080	28144.1	0	0	0	0	0	0	0	0	0	0	0	0	0	0	0	0	0	0	0	0	0
Phosphonoacetaldehyde hydrate	0	0	0	0	0	0	0	0	0	0	0	0	0	0	0	0	0	0	0	0	0	558.55	0	82795.28	40046.62	32133.55	65476.63	50609.42	79180.45	12676.72	19514.26	19366.8	35449.46	0	0	5406.52	0	0	42769.15	3062.14	53250.6	146800.8
Dimethyl phosphate isomer	68226624	94988840	49827360	62858180	57929156	112530856	36117956	32180872	44164452	5714121.5	9700797	19451184	103387.06	67416120	45404156	53383424	86844.41	84859096	52294724	65602380	98282.79	10590.79	0	0	0	0	0	0	0	0	0	0	0	0	0	0	0	3390.72	10442.35	0	0	0
(R)-Lipoic acid	1665520.88	376019.38	2257725	962048.69	781755.5	1468944.5	1427076.38	1659568.88	1745630.62	938559.81	814751.19	1466757.62	683030.06	694291.56	774132.19	488963.22	366045.25	2385084.75	1284991.75	1418699.5	579738.19	821215.94	632465.88	1017692.25	1211313.12	1017762.94	1047481.25	976010.81	715159.5	1102161.12	1590324.38	1484172	1300910	10089.73	0	0	0	0	720118.31	1209687.62	1207389.88	4912.87
Hydroxyoctanoic acid	355389.62	351671.03	77541.17	351982.53	369917.59	226488.98	54874.99	179062.83	265278.28	63002.19	124011.38	49492.63	231902.69	520864.72	359674.59	272414.84	83251.42	153518.83	134816.86	115611.49	17908.77	435851.09	372260.88	399476.5	418537.16	336655.47	402831.88	292819.72	219826.25	421320.09	252832.98	283177.59	344327.38	5241.01	922017.31	530533.88	571650.25	15931.16	409100.88	339706.47	383275	147028.94
3-Methylindole	0	0	0	0	0	0	0	0	0	0	1402.87	0	0	0	0	3016.79	0	0	0	61177.18	0	200686.44	153399.11	175531.55	112579.05	173992.59	110084.54	0	15599.7	0	63733.05	67839.55	63387.42	0	361090.66	520350.62	512588.16	0	110352.65	155772.62	140911.14	34385.16
Hippuric acid	379225.84	289185	435924.91	375983.41	415426.16	264661.25	533057.69	324721.16	211114.67	317191.44	290583.47	180765.39	161009.33	79003.82	44882.28	73540.83	20681.57	344277.81	387496.84	256916.94	34779.62	540284.81	469779.88	585041.31	461276.75	383678.12	503098.41	647644.25	647755.44	674515.75	336608.22	316013.53	413741.75	6811.69	11225.38	14591.87	37753.58	5404.16	487730.09	486133.22	336984.94	96453.63
Biopterin	5154.11	12570.54	54311.95	10007.78	23686.78	46102.89	10284.18	12064.04	9904.01	5871.95	748.91	12234.75	3557.44	28717.63	8547.35	24423.2	13427.99	21535.13	31548.17	7509.85	33715.54	30681.82	47145.11	45130.66	34095.62	60537.98	68228.97	86348.09	78226.91	68169.43	23716.52	20305.83	15988.87	0	0	5337.83	8728.84	0	44156.39	30655.44	26594.62	10910.13
Deoxyuridine	2618812.25	3855196.75	5442812.5	2200825.25	1955204.12	3012102.75	1864907.38	1821659.12	816402.81	737626.31	622124.81	688479.5	232062.33	10210768	5035747.5	4140384	508556.09	3527044.75	3307920.25	3129112	334453.91	1144538.75	1260976.88	1434658	1043482.69	1163297.88	1288239.62	828705.94	614971.31	646073.12	451158.28	460604.41	496777.66	0	4087378.75	3068150.25	3017247	6079.26	1013892.44	902884.69	923244.69	37107.79
Pantothenic acid	1362730	3817934.75	3972322	3214266.25	3317710.75	2568592.75	4387129	2780823.25	2100881.75	726241.44	1071916.88	1948880	0	5335.96	520.41	13803.84	0	4044757.25	2591929	3499476.75	52269.91	2442807	3264103.75	2662069.75	2396526.25	2214416.25	2665794.5	2470055.25	1972128.12	2309871	2359089	2487698.75	2822666.75	0	6267.59	6741.84	6511.81	6576.95	2339952	2453568.25	2344382.5	185362.75
Leucylalanine	0	19399.31	0	24421.58	7911.11	15057.73	0	26686.37	18593.2	44582	24770.68	11608.92	0	0	0	0	0	0	22871.65	7365.15	62027.3	0	6649.94	0	9370.75	9879.17	0	0	10050.66	49185.61	20584.35	9919.74	0	0	0	0	0	0	0	0	10819.59	111202.4
Indoleacetic acid (1)	295180.72	68844.23	105743.04	55490.86	67517.72	31441.33	35471.68	252498.33	170711.98	270853.34	85060.39	192189.52	152481.33	284470.66	166018.58	87716.29	45262.36	182380.81	12857.76	148978.23	24715.76	328515.94	281532.31	269065.66	218582.45	316757.47	276661.38	393410.28	291551.75	353277.53	596428.25	854901.81	973683.19	0	565241	161522.33	155507.52	0	321827.31	283325.28	252014.55	111389.19
L-Kynurenine	32876.73	89305.18	127238.44	40768.94	97132.28	69470.59	100095.28	145988.3	26392.48	29703.66	21701.22	18418.89	13984.39	18472.07	6737.22	17564.04	8744.48	111756.26	103427.71	67405.87	21661.45	10728.42	32986.15	18466.74	15582.19	12898.25	9798.48	13969.24	30524.7	9181.68	17797.13	18630.31	10890.77	0	0	0	0	0	15587.84	27178.34	9015.69	0
Thymidine	4287962.5	5479762	4448817.5	4151595	4180889	5181613.5	987658.31	2512933	1331845.38	1194815.25	1426085.38	844125.19	43137.16	12638729	7453344	8409172	97284.23	3409066	3508179	3436366	202898.27	2899537.25	3534953.75	3514358	2749771.75	2689725.25	2971522.75	2194976.75	1778670.62	1808933.62	928467.06	938354	957326.5	0	6498201.5	4542145.5	4443399	0	2577853.25	2373636	2442357.25	363580.25
Ribothymidine	88948.34	94760.54	87559.77	152610.77	168193.86	154576.58	118204.69	59390.82	137729.41	110349.84	170235.5	161146.16	59773.91	78875.09	68818.29	170542.67	142948.61	123184.06	86130.99	228708.75	805131.81	32930.05	25188.71	24305.22	67001.55	17346.71	61151.95	10398.92	33535.04	103625.7	8382.99	8494.24	0	0	9433.52	12301.11	9758.98	0	25532.19	11990.75	30577.2	1275928.5
Alpha-Lactose	836351.5	386719.59	357911.59	946818	676811.69	862470.31	736029.5	935589.5	840085.06	5571531.5	701981.69	1236188.12	0	9279.94	13377.34	6024.9	0	1147839.38	538137.19	1063438.12	87368.01	292004.06	287184.47	278169.12	451522.66	409252.66	344699.78	367857.38	402628.28	418236.84	2711312.25	292461.97	510087.47	27288.49	9362.41	23370.71	35480.96	8776.54	621609.94	329281.22	430676.22	235940.06
Melatonin	0	0	0	0	0	0	0	0	0	0	0	0	0	0	0	0	0	0	0	0	137521.17	0	0	0	0	0	0	0	0	275535.47	0	36240.61	0	0	0	0	0	0	0	0	0	515957.28
Phenylacetylglutamine	0	35994.37	0	24578.12	0	0	0	6243.53	1999.77	0	0	15673.52	0	9028.93	0	19824.18	14255.79	0	0	7687.3	20020.2	0	0	0	0	0	0	8936.44	19042.71	37033.63	6036.9	0	8194.96	0	0	5632.94	5957.42	5299.92	0	9105.07	0	89533.73
Flavin mononucleotide	0	9518.23	0	0	0	0	0	0	0	12119.26	0	0	0	0	0	0	0	0	0	0	0	0	0	7966.44	0	20219.89	25395.32	39554.58	46802.39	34174.94	13513.77	14612.75	21452.45	0	7616.4	0	0	0	13940.96	0	0	0
NADH	0	0	0	0	0	0	0	0	0	0	0	0	0	0	0	0	0	0	0	0	0	0	0	0	0	0	0	267942.62	258020.33	210474.3	90459.48	146568.12	133293.77	0	2571.66	0	0	0	197139.58	92445.85	78761.66	0
