# Supplementary material for: Untargeted Metabolomics Reveals Alterations of Rhythmic Pulmonary Metabolism in IPF
Source: Metabolites. 2023 Oct 10;13(10):1069. doi: 10.3390/metabo13101069 (PMC10608701; doi:10.3390/metabo13101069)
Supplement: Supplementary file 1 [file metabolites-13-01069-s001.zip › SI2.xlsx]

## Sheet: liver
Liver
Quinaldic acid
Glucosyl (2E-6E-10x)-10-11-dihydroxy-2-6-farnesadienoate
Homoarginine
Histamine
Suberic acid
xanthosine -5-phosphate
Chondroitin isomer
Gynocardin isomer
Tryptamine
Asp Lys
xanthosine
Asparaginyl-Hydroxyproline isomer
5-(Benzyloxy)-2-sulfanylphenol isomer
cysteine
dCTP
4-Hydroxyindole
SM(d18:1/20:2)
Indoleacetic acid
5-hydroxyindole-3-acetic acid
SM(d18:1/22:1)
N-acetyl-tyr
Hydroxyprolyl-Valine
Gabaculine
Val-Ser isomer
2-Deoxy-D-ribose
oleanolic acid 3-O-beta-D-glucosiduronic acid
6-Chlorobenzo[b]thiophene-3-carboxylic acid
D-Saccharic acid
S-3-oxodecanoyl cysteamine
Arg Ala
10-Desacetyltaxuyunnanin C isomer
Phosphoribosyl pyrophosphate
Butyryl-CoA
magellanine isomer
Lys-Asp
SM(d18:1/16:0) (1)
Dihydrouracil
2_3-Butanediol glucoside isomer
3-Nitrosalicylic acid
NN-dimethylarginine
hydroxyvalerylglycine
Hydroxy Hippuric Acid
O-Succinyl-L-homoserine isomer
N-N-Dimethyl-2-{(E)-[(2-3-6-trichlorophenyl)methylidene]amino}ethan-1-amine
Glutamylaspartic acid isomer
1-Butanethiol isomer
Pro-Gln
phosphoenolpyruvate
Homocitrulline
Pyridoxamine isomer
Ethylmethylmaleimide isomer
Lys-Val
biotin
PC(P-40:5)
N-Acetylproline
Thr-Ser
Suberylglycine isomer
PE(32:2)
1-Aminocyclopropane-1-carboxylic acid
S-Adenosylmethionine
2-Phenylethanol isomer
Norepinephrine
2_3-Dimethoxy-5-sulphobenzoic acid
Mucic acid
Indole
Deoxycholic acid
Gentianaine isomer
Ala Ala isomer
Saringosterol isomer
Leu-Ser isomer
Pyridoxamine
Deoxycytidine
kynurenine
6-Dimethylaminopurine
Pyridoxal 5-phosphate
Indole-3-acetic acid
Glycylproline
N-Alpha-acetyllysine
Nonoxynols isomer
Plumbagin
Val-Asp isomer
N-Acetyl-D-glucosaminate isomer
Phorbol isomer
hypoxanthine
cytosine
N-(5-Aminopentyl)acetamide
Pyridoxal
Ecgonine
Methylcysteine
Tiglylglycine
anthranilate
DMABA NHS ester isomer
glucosamine
Pro-Leu
Glu-Ala
Pro-Gly
aspartyltaurine
CTP
ceramide (d18:1/22:0)
5-L-Hydroxytryptophan
Arsenobetaine
Lys-Gly isomer
ascorbic acid
5-Methylcytosine
D-Erythroascorbic acid 1'-a-D-glucoside isomer
Sphinganine-phosphate
(2S)-5-Amino-2-[(2-methoxy-2-oxoethyl)sulfonylamino]-5-oxopentanoic acid
Octanal isomer
Glycyl-L-leucine
Diaminopimelic acid
Spermine
Isoleucyl-Tyrosine
LysoPE(22:4)
Telaprevir isomer
Cervonyl carnitine
Protoporphyrin
N-Acetyl-glucosamine
Leu-Leu
O-Succinyl-L-homoserine
1-Methyl-hydantoin
2-Ethylbutyraldehyde isomer
1-Methylguanine
Indole-3-acetamide
2-Isopropylmalic acid
Hymexazol N-glucoside isomer
GTP
SM(d18:1/22:0)
DAG(44:7)
Ala Thr Gln
Indican isomer
6-Methoxy-3-(2-thiazolyl)-1H-indole isomer
Pro-Lys
Castanospermine isomer
Glu-Ser
thymine
DL-Benzylsuccinic acid
Octanoylglucuronide
Glutaurine
carbamoyl phosphate
Pimelic acid
Ferulic acid 4-sulfate
N-Gluconyl ethanolamine isomer
LysoPG(18:0)
6-phosphogluconolactone
8-Amino-7-oxononanoic acid
C19:3
Methyl beta-glucuronide isomer
Androstenedione
Ubiquinone-2 isomer
Thiamine pyrophosphate
Clupanodonyl carnitine
PC(40:2)
PG(22:2/16:1)
2-Phenylbutyric acid
N-Acetyl-alanine
ceramide(d18:1/16:1)
4-Aminohippuric acid
5_6-Dihydroxyprostaglandin F1a
Trp Lys isomer
carnitine 24:0
Calonectrin isomer
sphingosine(d20:1)
dephospho-CoA
3_4-Dimethoxyphenylacetic acid
Asn Glu
Oroxylin A isomer
D-(+)-Glucuronic acid-lactone
1-(4-Hydroxyphenyl)piperidin-2-one
N-Acetyl-L-arginine
N1-Methyl-4-pyridone-3-carboxamide
Hydroxyphenyllactic acid
Coenzyme Q9
SM(d18:1/14:0)
LysoPE(20:5)
Prenylbenzoquinone
Galaxolide isomer
guanine
Vanillin 4-sulfate
Methionine sulfoxide
4-Hydroxycinnamyl aldehyde
Pro-Ser
quinolinate
Isovaleryl carnitine C5
6-methyloctanoyl-CoA
Homogentisic acid
Imidazoleacetic acid ribotide isomer
Gly-His
Dopamine
Lys-Gly
Pro-Thr
cyclic AMP
Leu-Val
Methylglucoside
PE(40:5)
Phosphocreatinine
6beta-Hydroxytestosterone isomer
Thiodiacetic acid
Metronidazole isomer
Chaparrinone isomer
4-Aminoisophthalic acid
Podophyllotoxone isomer
Hydantoin-5-propionic acid isomer
Stearidonyl carnitine
Muramic acid
Methyl geranate
Prostaglandin E3 isomer 1
Tiglic acid
glycocholic acid
2-Hydroxypyridine isomer
N-Lactoylleucine
N-Acetylserotonin
PS(28:1)
homocystine (1)
Ser-Leu isomer
Phosphoglycolic acid
PC(37:5)
Messagenin isomer
Trihydroxycoprostanoic acid
Pro-Ala
4-Hydroxy-L-phenylglycine
dihydroorotic acid
fructose-1-6-bisphosphate
asparagine
Caffeine isomer
7-dehydrocholesterol
Corchoionol C 9-glucoside
Carnosic acid isomer
Phosphoribosylamine
Glu-Cys-Ala
3-Methylindole
Semilepidinoside B
Gln-Glu
N-Methyl-L-lysine
Glycyl-glycine
behenoyl carnitine 22:0
Pro-Ile
methylheptenone isomer
Glu-Glu
O-phosphohomoserine
2-Dehydro-D-xylonate isomer
PC(38:2)
Thiomorpholine 3-carboxylate
Methyl-Histidine
Mizoribine
Tangeritin
Asparagoside A isomer
LysoPE(24:0)
Pterine
Hecogenin acetate isomer 2
Fructosyl-glycine
riboflavin
hippuric acid isomer
5_6-Dihydrouridine
4-Oxoisotretinoin isomer
Tyrosol 4-sulfate
Glu-Phe
Octyl 4-methoxycinnamic acid
lysoPE(16:0)
SM(d18:1/22:3)
Isoalantolactone
Guanidoacetic acid
L-Cysteic acid
PA(18:1/16:0)
N-acetyl-trp
Thiamine monophosphate
Maleylacetate
4-(Glutamylamino) butanoate
UDP-glucosamine
Myristicin isomer
LysoPE(20:5) (1)
4-aminobenzoate
Indole-3-carboxylic acid
Ser-Ala
Aspartylhydroxyproline
PS(32:1) (1)
ethyl serine isomer
N-Acetyl-S-(N-methylcarbamoyl)cysteine
Suberyl Glycine
Dehydrocholic acid
PA(20:4/16:0)
Cyclodopa glucoside isomer
PE(P-36:4) (1)
CPA(18:0)
Aminomalonic acid
PI (40:0)
Sepiapterin
2-Hydroxyoctanoic acid
3_4-Dihydroxybenzeneacetic acid
Met Ser His Glu isomer
Dibutyl sulfonylbiscarbamate isomer
N-Acetylneuraminic acid
2-Hydroxydecanedioic acid
alpha-Ketoglutaramate
FMN
Pro-Asp
Polyphloroglucinol phosphate
2-Octenoic acid
Methyl pantothenate isomer
Hydroxy-methoxycinnamic acid
PC(18:0/22:5)
2-Oxophytanate
Heliohoustine isomer
Spermidine
trans-Dehydroandrosterone isomer
acetyl carnitine
Isoliquiritigenin isomer
1_25-Dihydroxyvitamin D3-26_23-lactone
SM(d18:0/18:0) isomer
5-hydroxyisourate
Cincassiol B isomer
Dibutyl oxopropanedioate isomer
LysoPE(22:5)
Corosolic acid isomer
Fucose 1-phosphate
Ribothymidine
Gibberellin A14 isomer
PA(18:1/16:0) (1)
lysoPE(20:2)
Leu-Thr isomer
Indolelactic acid
3-Nitro-L- tyrosine
Juglone glucoside isomer
Pentalenic acid
Lyso-PAF C-18
Hydroxycitric acid isomer
O-Benzyl-L-serine isomer
p-Acetaminobenzaldehyde isomer
PC(19:1/22:6)
Asp Asp
L-phenylalanyl-L-proline
N-Acetylvaline
4-methylene-glutamine
m-Coumaric acid
Neosolaspigenin isomer
Imidazolelactate isomer
Glutamylaspartic acid
2-Aminosuccinate
Glaucasterol isomer
1-Methyl imidozolacetic Acid Hydrochloride
2-Hexenoylcarnitine
PE(42:9)
Idebenone isomer
Pantetheine
PS(30:1)
Gabapentin isomer
7-Methylguanosine
Volkenin isomer
Cibaric acid isomer
lysoPS(22:0)
Pro-Glu
cystine
Etiprednol isomer
Geranyl acetoacetate isomer 2
ceramide (d18:1/22:1)
Heterophylol isomer
Adonitol
C19:2
C21:0
2-Methylhippuric acid
Glycerol 1-propanoate diacetate isomer
Albuterol isomer
Pyridoxamine-5'-Phosphate
5'-Carboxy-alpha-chromanol
PE(22:6/P-18:0)
4-Oxododecanedioic acid isomer
epsilon-(gamma-Glutamyl)-lysine
PE(P-36:4)
Phenylglyoxylic acid
PE(36:0)
Wedelolactone
2-Amino-3_7-dideoxy-D-threo-hept-6-ulosonic acid
4-Phenoxypyrimidine isomer
PI(34:0)
Decylubiquinone isomer
O-pimelyl-L-carnitine
Sedoheptulose
N6-Galacturonyl-L-lysine isomer
3'-Phosphoadenylyl sulfate
6-phosphogluconate
2-Hydroxy-5-nonylbenzene-1-sulfonic acid
[6]-Gingerdiol 3-5-diacetate isomer
PC(35:2)
2-Hydroxy-5-oxo-L-proline isomer
Calcitriol
LysoPC(14:1)
Cystathionine ketimine isomer
PG(22:6/17:1)
DAG(34:2)
MG(22:4)
6-O-(2-(2-Hydroxyethoxy)ethyl)-D-glucose isomer
Netilmicin isomer
LysoPC(22:1)
PS (40:8)
Guanosine
PS(20:5/18:0)
Glycolic acid
LysoPC(P-16:0)
Chenodeoxycholic acid
Methyl farnesoate isomer
3-Hydroxyanthranilic acid
DAG(38:5)
15-keto-Prostaglandin E2 isomer
PA(18:2/18:2)
Hydroquinone
PE(20:5/16:1) (1)
Nicotinuric acid
Isovalerylglycine
5-methylthioadenosine
Pyrazinemethanethiol
N-butyrylglycine
Pro-Asn isomer
Guanidinosuccinic acid
3-Methyladipic acid
Diethyl tartrate isomer
3-hydroxypentadecanoic acid isomer
Phenylpropionylglycine
dAMP
Ala Ser
2_4-diamino-6-nitrotoluene isomer
LysoPE(22:1)
methyl glutathione isomer
VaL-Gly
PA(18:2/18:0)
3-Phenylpropionate
1-Oxo-14_17_20_23-tetraoxa-2-thiapentacosan-25-oic acid isomer
Galactosylhydroxylysine
N5-methyl-L-glutamine
athyriol isomer
PE(34:3)
PC(40:8)
3-Dehydro-2-deoxyecdysone
pyridoxine
2-Oxo-3-phenylpropanoic acid
DAG(36:3)
15beta-Hydroxydesogestrel isomer
N-acetyl-ornithine
3alpha-Hydroxyoreadone isomer
LysoPC(24:1)
5-Keto-D-gluconic acid
Carnosine
Citronellyl propionate isomer
Kikkanol F isomer
Macrocarpal C isomer
Di-n-pentyl phthalate isomer
5-L-Glutamyl-L-alanine isomer
Tridecanoyl carnitine
trans-4-Hydroxycyclohexanecarboxylic Acid
Elemicin isomer
Daidzein 4'-O-glucuronide
3-(Hexane-1-sulfinyl)-N-N-bis(2-hydroxyethyl)prop-2-enamide isomer
Achalensolide isomer
Stoloniferone C isomer
N-Formyl-L-methionine
hydroxypyruvate
Benzyl b-L-arabinopyranoside
N-(1-Deoxy-1-fructosyl)threonine
Flavidulol C isomer
Raffinose
Dihydroactinidiolide
Heptyl p-hydroxybenzoate
DAG(40:8)
Glu-Val
prostaglandin E2
glucosamine-1-phosphate
PE(O-18:0/22:6)
Decenoyl-CoA
PS(18:0/18:0)
Dihydroroseoside isomer
Cinnamoylglycine
hexadecanedioic acid mono-L-carnitine ester
trans-Cinnamate
PS(40:8)
PS(42:5) isomer 1
DL-Indole-3-lactic acid
Marasmone isomer
N-Heptanoylglycine
Creatine phosphate
PE(P-20:4/16:0)
Brefeldin A
PE(22:6/17:1) (1)
ceramide (d18:1/24:1)
5-Phenylvaleric acid
Glu-Cys
octenoylcarnitine
PE(P-18:0/20:4)
N-acetyl-L-2-aminoadipate
Terbutaline isomer
LysoPC(22:4)
PE(20:4/22:6)
11(R)-HETE isomer
Formimino-L-glutamic acid
Carnosic acid isomer (1)
PA(18:1/18:1)
Adipic acid
PA(33:1)
Baicalin
Ketorolac isomer
D-1-[(3-Carboxypropyl)amino]-1-deoxyfructose
2-Hydroxylauroylcarnitine
gamma-D-Glutamylglycine
Methyl phosphoethanolamine
N-Acetyl-L-citrulline
Indole-3-propionic acid
PC(19:0/22:6)
decadienoylcarnitine
Methylglutaric acid
PE(20:5/18:3)
Terbutaline
Arteether isomer
Oleoyl Ethanolamide
9-Decenoic acid isomer
2-myristoleoyl-glycerol isomer
Imidazoleacetic acid
LysoPC(24:0)
Sebacic acid
Triethanolamine
Neuraminic acid
PI(22:6/18:0)
Catechol
trans-4-Hydroxycyclohexylacetic acid
Methyl 2-acetyl-3-oxodecanoate isomer
2-Nonenoic acid isomer
Retinoic Acid
Dihydrocarvone isomer
3-(2-(4-Nitrobenzoyl)hydrazinyl)propane-1-sulfonic acid
2-O-Ethyl ascorbic acid isomer
Quadrone
Prosapogenin isomer
5-Methylcytidine
LysoPI(18:1)
C24:2
Anserine
4-Methylvaleric acid
DAG(40:7)
PE(20:5/16:1)
C22:3
N-Lauroylglycine isomer
PE(32:1)
Corey PG-Lactone Diol isomer
PG(22:2/16:1) (1)
6-Aminopenicillanate
13(S)-HpOTrE isomer
cortisol
N-acetyl-aspartate
2-Methylbutyrlglycine
Tricarballylic acid
Ethylene brassylate
PE(40:1)
Carnosic acid
Sebacate
acetylphosphate
Morphine 6-sulfate isomer
maltotetraose isomer
N-Acetyl-D-fucosamine
Deoxyinosine monophosphate
Abscisic Acid
PE(P-16:0/20:5)
methacholine
Tetradecanedioic acid
PG(16:1/20:5)
PC(35:7)
Achalensolide
arginine
4-Guanidinobutanoic acid
N-Decanoylglycine isomer
Sphingosine-1-phosphate
2-(Dimethylamino)pyrimidine-4-carboxylic acid
PS(22:6/18:3)
isobutyrate
D-Phenyllactic acid
3-(3-Methoxyphenyl)propionic acid
2_3-dinor Prostaglandin E1
Creatinine
5'-Deoxy-5'-thioinosine 5'-monophosphate
DAG(38:8)
PE(22:6/20:2)
Gamma-Glu-Leu
2-(S-Glutathionyl)acetyl glutathione
PE(36:5)
Dihydronaringenin-O-sulphate
Amyrone isomer
N-acetyl-phe
Baicalein isomer
CDP
C24:0(Lignoceric acid)
1-Aminoproline
Leu-Gly
(10S)-Juvenile hormone III acid diol isomer
C24:4
C17:2
PA(18:2/16:0)
PE(P-35:0)
LysoPE(P-16:0)
PE(16:1/20:5)
PS(22:1/20:4)
N-Decanoylglycine
UDP-D-Xylose
uridine
PC(P-38:3)
Cinnamic acid
Cresol sulfate
N-Nitroso-3-hydroxypyrrolidine
3-Cresotinic acid
PA(18:0/18:2)
13-epi-12-oxo Phytodienoic Acid
adenosine 5'-phosphosulfate
C21:5
Tuberonic acid isomer
Pantothenic Acid
N-Acetylasparagine
2-octenoylglycine isomer
DAG(36:5)
N-Lauroylglycine
Allyl hexenoate isomer
Neotigogenin acetate isomer
L-arginino-succinate
PE(42:9) (1)
1-Tetradecanesulfonic acid
PE(P-18:0/20:4) (1)
DiHETE isomer
3-Hydroxymandelic acid
LysoPC(22:0)
Taurocyamine
Gelcohol
3-phosphoglycerate
Traumatic Acid
Blumenol C glucoside isomer
10-hydroxy-2E-decenoic acid
Pubescenol isomer
PS(36:1)
xylose
Urocanic acid
Homobaldrinal isomer
phenol
SM(d18:1/23:0) (1)
Geranyl acetoacetate isomer 1
glucosamine-6-phosphate
C19:1
PC(28:0)
uracil
Gly Gln Glu isomer
2-octenoylglycine
Ser Thr Glu isomer
homocysteic acid
Asp Gly
N-Acetylglucosamine 6-sulfate
L-Hydroorotic acid
Sorbitol-6-phosphate
Maesol isomer
Hydroxyhexanoycarnitine
2_2'-(3-methylcyclohexane-1_1-diyl)diacetic acid
N-Octanoylglycine
PC(39:8)
valeroidine isomer
5-Aminoimidazole-4-carboxamide ribotide (AICAR)
sphingosine(d18:1)
Fasciculol C isomer
9-Decenoic acid
15-deoxy-delta-12-14-PGJ2
4-Pyridoxic acid
PC(18:1/18:0)
glycocholic acid (1)
C19:0
3-Dehydrocholate
DAG(34:3)
Ketoprofen
Heptanoic acid
LysoPC(20:2)
3-hydroxy-3-methyl-Glutaric acid
Valeric acid
Gln-Ala
Coenzyme Q4
PS(42:9)
sorbitol
arachidoyl carnitine C20:0
gamma-Glutamyl-S-(1-propenyl)cysteine sulfoxide
Indole-5_6-quinone
DL-Pipecolic acid
linolenylcarnitine
Neocnidilide isomer
Arabinose
Kessyl glycol isomer
ADP-D-glucose
C24:1
LysoPC(22:5)
PE(20:4/17:1) (1)
Methyl 4-6-di-O-galloyl-beta-D-glucopyranoside isomer
13-OxoODE isomer
GDP
PE(36:3) (1)
DAG(39:5)
equol
Hexanoyl Glycine
C15:1
hydroxyproline
LysoPI(16:0)
N-acetyl-histidine
PE(18:0/18:2) (1)
octulose-8-phosphate
DAG(34:4)
PE(16:1/16:1)
PE(22:6/18:3)
Guaiacol
Glyoxylic acid
13_14-dihydro-15-keto-tetranor PGE2 isomer
ceramide(d18:1/16:0)
Apigenin isomer
N-acetyl-leucine
Dihydronepetalactone isomer
Glyceraldehyde-3-phosphate
Ergothioneine
2-O-Methylascorbic acid
PC(22:6/19:1)
PS(20:3/18:0)
3-Hydroxyphenylacetic acid
N-acetyl-cysteine
allantoate
Phenylacetic acid
dUMP
Tetrahydrocortisone
xanthine
Acetylglycine
C11:0(Undecanoic acid)
PS(34:1)
Capryloyl glycine
PC(P-34:2)
PC(22:6/22:6)
p-hydroxybenzoate
Retinol isomer
Inositol cyclic phosphate isomer 1
Fructoselysine 6-phosphate
L-Menthyl acetoacetate isomer
PC(22:6/20:0)
Perillic acid isomer
Homostachydrine
citrulline
Tartaric acid
LysoPE(20:3)
glycerate
Phenaceturic acid
benoxinate isomer
Momordicilin isomer
Hippuric acid
PC(P-40:5) (1)
Floribundoside isomer
PG(16:1/18:2)
Octadecanedioic acid
PE(20:4/22:6) (1)
N-lactoyl ethanolamine phosphate
2-keto-isovalerate
Jasmonic Acid isomer
DL-5-Hydroxylysine
PE(P-18:1/22:6) (1)
Undecylenoyl glycine
4-formyl Indole
thymidine
PE(42:5)
methyladenosine monophosphate
PC (30:0)
PS(34:2)
3-Ureidopropionic acid
SM(d18:1/24:0)
1-Nitro-7-hydroxy-8-glutathionyl-7-8-dihydronaphthalene
FAD
Helenalin
Hexanoic acid
C24:5
Curlone isomer
Citraconic acid
LysoPE(20:1)
2-Deoxyglucose
PC(22:6/15:1)
methionine
Glycerophosphocholine
creatine
deoxyribose-phosphate
PG(18:1/22:4)
PS(40:7)
cystathionine
Propapyriogenin A2 isomer 2
N-acetyl-glucosamine-6-Phosphate
Minabeolide-8 isomer
UTP
4-(4-Deoxy-?-D-gluc-4-enuronosyl)-D-galacturonate
aconitate
Adynerin isomer
PG(20:4/18:0)
Phosphonoacetaldehyde
4-Acetamidobutyric acid
DL-p-Hydroxyphenyllactic acid
2_4-Dinitrophenylhydrazine isomer
Malonic acid
Glutaconic acid
2-Furoylglycine
2-dehydrogluconate
adenosine
Canrenone
2'_3'-Anhydroadenosine
PC(20:2/22:6)
3-Hydroxyisovaleric acid
6-Hydroxynicotinic acid
PE(P-18:0/19:1)
dCMP
tyrosine
Lipoic acid
DAG(38:6)
PC (34:5)
beta-alanine
PC(16:1/18:2) (1)
PS(36:5)
PG(18:2/18:0)
C24:6
6-Deoxohomodolichosterone
PE(22:6/17:1)
PC(39:4)
Encelin isomer 2
PE(P-35:0) (1)
PC(P-40:6)
sn-glycero-3-phospho-1-Inositol
PS(18:0/18:0) (1)
shikimate-3-phosphate
PE(34:0)
Ethyl glucuronide
Gentianadine isomer
Azadirone isomer
PE(P-16:0/20:4) (1)
3-Furoic acid
CDP-choline
DAG(36:4)
Montecristin isomer
histidine
3-keto Fusidic acid isomer
2-(alpha-D-Mannosyl)-D-glycerate isomer
deoxyuridine
Tridecanoic acid
PE(36:4)
PC(18:0/18:1)
LysoPC(20:0)
Gentisic acid
PE(16:0/18:2) (1)
PE(34:1)
C16:2
Stearamide
Hydroxymethylphosphonate
11-deoxy PGF2alpha isomer
PC(16:0/21:3)
PE(40:2)
GDP-glucose
Myristoleic acid C14:1
4-Gingerol isomer
Decatrienoyl carnitine C10:3
LysoPC(20:1)
PE(38:5)
7_8-Dihydroxyflavone isomer
LysoPE(16:1)
PC(22:6/20:1)
Diethanolamine
Galacturonic acid
LysoPE(22:0)
Docosyl 4-hydroxybenzoate isomer
LysoPE(18:2)
Indole-3-pyruvic acid
inosine
3-hydroxyoctadecanoylcarnitine
Taurolithocholic acid
LysoPE(18:3)
PG(16:1/18:2) (1)
PE(22:6/P-18:0) (1)
Ribose
PGF1alpha
1-hydroxy-2-acetamidofluorene isomer
hexadecanedioic acid
Ala Cys Glu
Oleandolide isomer
Gemfibrozil isomer
Dimethylmalonic acid
4-Hydroxyisoleucine isomer 1
LysoPE(18:1)
3-hydroxytetradecanoylcarnitine
Propapyriogenin A2 isomer 1
Confertifoline
Phosphorylcholine
O-(hydroxytetradecadienoyl)-L-carnitine
2-Hydroxyethanesulfonate
Glutaric acid
13_14-dihydro Prostaglandin F1alpha
adenine
3-hydroxypalmitoleoylcarnitine
DAG(39:6)
PC(22:6/22:6) (1)
C18:4
PS(18:0/22:5)
D-erythrose-4-phosphate
PE(P-37:0)
2-Methylsuccinic acid
2-hydroxy-isovalerate
LysoPI(18:0)
PC(40:4)
PE(17:1/18:2)
4-hydroxynonenoic acid isomer 2
Trimethyllysine
PS(20:1/18:2)
PC(22:6/20:5)
Glabric acid isomer
PC(22:6/19:0)
5-Hydroxymethyl-2-furancarboxylic acid
phenylalanine
Homocarnosine
PG(20:4/16:1)
PE(20:4/17:1)
Hecogenin acetate isomer
L-Threonic acid
Glabric acid isomer 2
PE(38:1)
(17alpha-23S)-Epoxy-28-29-dihydroxy-27-norlanost-8-ene-3-24-dione
(R)-(+)-2-Pyrrolidone-5-carboxylic acid
Arg Thr Arg Asn isomer
gamma-Carboxy-D-glutamic acid
serine
PC(P-36:2)
dodecanoylcarnitine
PG(16:1/16:0)
C20:0(Arachidic acid)
Indoxyl glucuronide
Benozic acid
PS(20:4/16:0)
PC(38:4)
PC(P-38:5)
D-Glucuronic acid 1-phosphate
16-Epidesacetylfusidic acid isomer
ribose-5-phosphate
C20:2
LysoPI(20:4)
LysoPE(22:6)
Pyrocatechol sulfate
PE(18:0/18:0)
Butyrate
Isocaucalol isomer
PG (22:6/18:3)
2-Hydroxycaproic acid
PS(16:0/22:6)
PC(18:3/20:5)
PI(18:1/20:4)
Leucinic acid
Aminoadipic acid
PC(P-40:5) (2)
PG(16:0/18:0)
PC(20:2/18:0)
LysoPC(14:0)
threonine
3-hydroxyoleoylcarnitine
PC(P-38:3) (1)
N-Glycoloyl-neuraminate
tryptophan
PC(14:0/16:0)
C14:2
S-Adenosylhomocysteine
lysine
3-Hydroxyhexadecanoylcarnitine
Pyroglutamic acid
PI(16:0/18:2)
Equol 7-O-glucuronide
Apigenin 7-sulfate
Hexaethylene glycol
PC(22:5/20:4)
Cysteine-glutathione disulphide
Encelin isomer 1
PG(18:1/22:5)
4-hydroxyphenylpropionate
CMP
NADP
PE(18:0/20:4) (1)
4-hydroxynonenoic acid isomer
LysoPE(18:0)
N-acetyl-glutamine
PE(P-16:0/22:6)
Indoleacetaldehyde isomer
PE(P-18:1/20:4)
Methyl equol sulfate
LysoPE(20:4)
SM(d18:1/22:1) (1)
CMP-N-glycoloylneuraminate
1-Methyladenosine
ornithine
Melibiouronic acid
S-(Formylmethyl)glutathione
PC(22:6/17:1)
proline
C17:1
Ascorbate 2-sulfate
PG(36:2)
PE(P-19:1/18:0)
PS(18:0/22:6)
De-O-methylsterigmatocystin
N-palmitoyl glutamic acid
Uric acid
PC(13:1/22:6) (1)
Octanoylcarnitine
PC(22:6/17:0)
PC(20:5/18:3)
PC(21:3/16:0)
2-keto-isocaproate
PS(36:2)
Janthitrem E isomer
2-Hydroxyvaleric acid
3-Methylglutaconic Acid
nicotinamide
LysoPC(20:5)
glucono-lactone
PC(18:0/18:2) (1)
PC(P-36:3)
CDP-ethanolamine
Hypotaurine
PC(P-38:6)
PC(20:0/22:6)
Dihydroxybenzoic acid
2-Carboxy-5_7-dimethyl-4-octanolide
S-Succinyldihydrolipoamide
Indole-3-acetylaldehyde
stearoylcarnitine
PG(18:0/18:2)
leucine
PC(22:6/20:2)
LysoPE(20:0)
PG(20:4/18:1)
PC(39:4) (1)
Fumarylacetoacetate
Oxalic acid
cholic acid
PE(16:1/16:0)
C20:1
a-ketoglutarate
PS(18:2/18:0)
gamma-Aminobutryic acid
D-Galactonic acid
Pseudouridine
N-acetyl-glutamate
PC(P-38:4)
Linoleoyl carnitine C18:2
C17:0
PE(16:0/20:5)
decenoylcarnitine
Dehydroglutathione
pyruvate
PC(16:0/19:1)
LysoPC(16:1)
PG(22:6/16:1)
PE(18:1/18:2)
PS(18:0/20:4)
aspartate
UDP
3-hydroxybutyrate
PC(13:1/22:6)
PC(30:1)
cresol
Laurate
PG(16:0/18:2)
PC(P-40:6) (1)
PE(P-18:1/22:6)
Ganoderic acid isomer
PC(16:0/22:6) (1)
PS(36:1) (1)
GMP
1_6-anhydro-b-D-Glucose
PC(18:2/19:0)
2-Ketobutyric acid
allantoin
ophthalmic acid
purine
C15:2
Pyroglutamine
PE(16:1/20:4)
PE(42:7)
2-Methylbutyroylcarnitine
PS(20:5/20:0)
UDP-glucuronate
Decanoyl-L-carnitine
4-hydroxybutyrate
PC(20:4/16:0)
PC(20:1/22:6)
PG(18:1/16:0)
PG(20:4/18:2)
PC(20:4/20:0)
ADP-ribose
C20:3
PC(17:1/18:2)
PS(40:6)
PC(22:6/20:3)
PC(16:0/15:0)
PS(22:6/22:4)
N-Nonanoylglycine
PE(P-38:6)
PC(15:0/22:5)
valine
PG(18:2/18:2)
citrate/isocitrate
2-hydroxybutyrate
PC(20:4/17:0)
LysoPE(18:1) (1)
PC(16:0/17:1)
Saccharopine
proline betaine
PC(18:0/20:2)
C15:0
PE(18:1/22:6)
IMP
PC(P-36:3) (1)
PE(18:0/22:6)
Ganolucidic acid B isomer
Betaine aldehyde
PE(16:1/18:2)
Glycerophosphoglycerol
LysoPC(20:3)
PE(18:1/16:0)
Cellobiose
acetoacetate
PG(18:1/18:2)
O-Phosphorylethanolamine
PC(18:2/17:0)
PC (22:6/18:3)
2-hydroxyglutarate
glycine
LysoPC(22:6) isomer 2
ATP
PG(18:1/22:6)
SM(d18:1/24:1)
fumarate
PC(15:1/22:6)
Pyruvaldehyde
PE(18:0/22:6) (1)
isoleucine
PC(16:1/20:5)
PC(15:0/18:2)
Cholesteryl sulfate
PE(P-38:5)
PC (18:3/22:6)
PC(17:0/22:6)
LysoPC(16:1) (1)
Oleoylcarnitine
UMP
PE(P-16:0/20:4)
sulfate
C20:5
Palmitoyl carnitine C16
PC(22:6/20:4)
PG(18:2/22:6)
PC(18:2/17:1)
PC(17:0/20:4)
PE(18:2/18:1)
PI(20:4/18:0)
PC(16:0/18:2) (1)
hexanoyl carnitine
Glucose
Phenol sulphate
PC(16:1/18:3)
Indoxyl sulfate
DAG(15:1/22:4)
PE(20:4/18:1)
PE(18:1/20:4)
PC(20:5/16:1)
PC(P-38:4) (1)
6-Keto-decanoylcarnitine
alanine
LysoPE(18:0) (1)
UDP-N-acetyl-glucosamine
C14:0(Myristic acid)
PC(18:3/16:1)
sedoheptoluse-7-phosphate
PE(20:4/18:0)
PC(17:1/16:0)
PC(16:0/14:0)
Propionyl carnitine C3
UDP-D-glucose
PC(18:2/14:0)
LysoPC(22:6) isomer 1
PC(17:0/18:2)
Cyclic-ADP-ribose
Podecdysone B isomer
phosphate
dTMP
hydroxyphenylpyruvate
PC(20:4/22:6)
PE(20:4/16:0)
Esculentic acid isomer
C18:3
PG (34:1)
PE(16:0/20:4)
PC(18:2/15:0)
Glycerylphosphorylethanolamine
LysoPC(20:4)
PC(16:0/16:0)
Heptaethylene glycol isomer
N-Methyl-D-aspartic acid
2-Oxoadipic acid
LysoPE(16:0) (1)
PE(18:0/20:4)
NAD
Sulfoglycolithocholate isomer
C22:6
Phosphodimethylethanolamine
Glycerol 3-phosphate
Taurodeoxycholic acid isomer
Hydroxybutyrylcarnitine
LysoPC(18:3)
LysoPC(18:1)
SM(d18:1/16:0)
PC(18:2/22:6)
PC(14:0/18:2)
ADP
PC(18:0/22:6)
C16:1
PE(16:0/18:2)
PC(22:6/18:1)
PC(18:0/20:3)
Fructose
N-Acetylserine
C20:4
C18:0
AMP
Trimethylamine N-oxide (TMAO)
Sphinganine
3-Methylglutarylcarnitine
PC (38:7)
PC(16:1/22:6)
glutamine
phytosphingosine
malate
C16:0
hexose-phosphate
Butyryl-L-carnitine
LysoPC(18:2)
glutathione
PC(16:1/16:0)
PC(18:1/22:6)
succinate
LysoPC(18:0)
equol sulfate
PC(18:0/20:4)
Hydroxycitric acid lactone
C18:1
C18:2
Sulfoglycolithocholate
PC(18:0/18:2)
PC(16:0/20:5)
PC(16:0/16:0) (1)
PC(20:5/16:0)
glutathione disulfide
PC(22:6/18:0)
PC(18:2/16:1)
PC(22:6/18:1) (1)
PC(18:2/18:1)
Taurodeoxycholic acid
PC(16:1/18:2)
LysoPC(16:0)
lactate
PC(16:0/16:1)
PC(18:1/20:4)
Choline
PE(37:1)
PC(20:4/18:0)
taurine
PC(18:2/18:0)
PC(16:0/20:3)
PC(16:0/20:4)
LysoPC(16:0) (1)
PC(22:6/16:0)
PC(16:0/18:1)
PC(18:2/16:0)
PC(16:0/20:4) (1)
PC(16:0/22:6)
PC(16:0/18:2)

## Sheet: lung
Lung
Glyoxylic acid
Oxalic acid
Glycolic acid
glycine
Phosphonoacetaldehyde
acetylphosphate
Phosphoglycolic acid
2-Hydroxyethanesulfonate
Hypotaurine
taurine
O-Phosphorylethanolamine
pyruvate
Malonic acid
hydroxypyruvate
Aminomalonic acid
lactate
Guanidoacetic acid
Dimethylformamide
alanine
cysteine
serine
L-Cysteic acid
Cysteine S-sulfate
Glyceraldehyde-3-phosphate
3-phosphoglycerate
D-phospho-L-serine
Taurocyamine
Glycerol 3-phosphate
Methyl phosphoethanolamine
fumarate
2-Aminosuccinate
allantoin
acetoacetate
succinate
Thiodiacetic acid
malate
Creatinine
Acetylglycine
aspartate
Glycyl-glycine
Phosphocreatinine
2-hydroxybutyrate
Butyrate
3-hydroxybutyrate
L-Threonic acid
creatine
gamma-Aminobutryic acid
threonine
homocysteic acid
D-erythrose-4-phosphate
Creatine phosphate
O-phosphohomoserine
Phosphodimethylethanolamine
orotate
purine
hypoxanthine
xanthine
Uric acid
5-hydroxyisourate
3-Furoic acid
Imidazoleacetic acid
thymine
L-Hydroorotic acid
dihydroorotic acid
Pyrazinemethanethiol
Citraconic acid
Glutaconic acid
a-ketoglutarate
Pyroglutamic acid
2-Hydroxy-5-oxo-L-proline isomer
alpha-Ketoglutaramate
N-Formyl-L-aspartate
Pyroglutamine
Tiglic acid
2-keto-isovalerate
2-Methylsuccinic acid
Dimethylmalonic acid
2-hydroxyglutarate
2-Dehydro-D-xylonate isomer
hydroxyproline
N-Acetylserine
glutamine
Valeric acid
2-Hydroxyvaleric acid
2-hydroxy-isovalerate
Arabinose
Ribose
Methionine sulfoxide
deoxyribose-phosphate
ribose-5-phosphate
ornithine
Phosphoribosylamine
Adonitol
Phosphoribosyl pyrophosphate
Phosphorylcholine
Glycerylphosphorylethanolamine
2_5-Furandicarboxylic acid
6-Hydroxynicotinic acid
nicotinamide
Urocanic acid
2_4-Dinitrophenylhydrazine isomer
phenol
Catechol
Hydroquinone
5-Hydroxymethyl-2-furancarboxylic acid
Phenol sulphate
Maleylacetate
Pyrocatechol sulfate
aconitate
Hydroxycitric acid lactone
Gentianaine isomer
Polyphloroglucinol phosphate
Hydantoin-5-propionic acid isomer
3-Methylglutaconic Acid
2-Oxoadipic acid
ascorbic acid
citrate/isocitrate
Hydroxycitric acid isomer
Ascorbate 2-sulfate
histidine
N-acetyl-aspartate
gamma-Carboxy-D-glutamic acid
Formimino-L-glutamic acid
Asp Gly
2-keto-isocaproate
Adipic acid
Methylglutaric acid
1_6-anhydro-b-D-Glucose
2-dehydrogluconate
Galacturonic acid
D-Saccharic acid
Mucic acid
DL-Pipecolic acid
N-Formyl-L-methionine
Aminoadipic acid
Inositol cyclic phosphate isomer 1
6-phosphogluconolactone
D-Glucuronic acid 1-phosphate
cystine
aspartyltaurine
4-Methylvaleric acid
Hexanoic acid
2-Hydroxycaproic acid
L-Fucose
Fructose
Galactose
D-Galactonic acid
4-Hydroxyisoleucine isomer 1
Fucose 1-phosphate
hexose-phosphate
lysine
arginine
glucosamine-1-phosphate
sorbitol
fructose-1-6-bisphosphate
Glycerophosphoglycerol
Sorbitol-6-phosphate
Benozic acid
p-hydroxybenzoate
4-aminobenzoate
3-Hydroxyanthranilic acid
N1-Methyl-4-pyridone-3-carboxamide
cresol
Guaiacol
Cresol sulfate
Guaiacol sulfate
2-(Dimethylamino)pyrimidine-4-carboxylic acid
Ethylmethylmaleimide isomer
Cystathionine ketimine isomer
4_6-Dioxoheptanoic acid
Methyl-Histidine
shikimate-3-phosphate
2-Isopropylmalic acid
2-Methylbutyrlglycine
N-Acetyl-L-methionine
2-Amino-3_7-dideoxy-D-threo-hept-6-ulosonic acid
N-acetyl-ornithine
cystathionine
Glutaurine
Heptanoic acid
Sedoheptulose
4-Trimethylammoniobutanoic acid
gamma-Butyrobetaine
L-Carnitine
sedoheptoluse-7-phosphate
N-Methyl-L-lysine
Indole-5_6-quinone
Phenylglyoxylic acid
Gentianadine isomer
4-Aminoisophthalic acid
Indoxyl sulfate
Phenylacetic acid
3-Cresotinic acid
4-hydroxy-3-methylbenzoic acid
Fumarylacetoacetate
Vanillin 4-sulfate
Vanillic acid 4-sulfate
Pyridoxal
4-Pyridoxic acid
2-Phenylethanol isomer
Tyrosol 4-sulfate
N-acetyl-histidine
Asp Asp
Pyridoxamine-5'-Phosphate
methylheptenone isomer
2-Octenoic acid
Lipoic acid
trans-4-Hydroxycyclohexylacetic acid
Ethyl glucuronide
Hexanoyl Glycine
Fructosyl-glycine
N-Acetylglucosamine 6-sulfate
N-acetyl-glucosamine-6-Phosphate
Octanal isomer
Lys-Gly
2-Aminooctanoic acid
methacholine
octulose-8-phosphate
NN-dimethylarginine
Glycerophosphocholine
4-formyl Indole
Indole-3-carboxylic acid
2-Oxo-3-phenylpropanoic acid
3-Methylindole
p-Acetaminobenzaldehyde isomer
Hippuric acid
4-Aminohippuric acid
3-Nitro-L- tyrosine
3-Phenylpropionate
4-hydroxyphenylpropionate
D-Phenyllactic acid
DL-p-Hydroxyphenyllactic acid
Hydroxyphenyllactic acid
Sepiapterin
tyrosine
deoxyuridine
Pseudouridine
dUMP
UMP
Deoxycytidine
cytidine
Mizoribine
5_6-Dihydrouridine
Glutamylaspartic acid
UDP
dCMP
CMP
Carnosine
Allyl hexenoate isomer
UTP
Ergothioneine
CDP
5-Aminoimidazole-4-carboxamide ribotide (AICAR)
dCTP
CTP
2-Nonenoic acid isomer
4-hydroxynonenoic acid isomer
4-hydroxynonenoic acid isomer 2
Gabapentin isomer
N-Lactoylleucine
Pantothenic Acid
Muramic acid
Neuraminic acid
sn-glycero-3-phospho-1-Inositol
Kynurenic acid
4-Phenoxypyrimidine isomer
Indole-3-acetylaldehyde
Indole-3-acetic acid
Indole-3-acetamide
Indole-3-acetaldoxime N-oxide
Hydroxy-methoxycinnamic acid
2'_3'-Anhydroadenosine
2-Methylhippuric acid
Phenaceturic acid
p-hydroxyphenylacetylglycine isomer
Tryptamine
Serotonin
inosine
2-Phenylbutyric acid
3-(3-Methoxyphenyl)propionic acid
3_4-Dimethoxyphenylacetic acid
3-(2-(4-Nitrobenzoyl)hydrazinyl)propane-1-sulfonic acid
Deoxyinosine monophosphate
5'-Deoxy-5'-thioinosine 5'-monophosphate
IMP
Deoxyadenosine
O-Benzyl-L-serine isomer
thymidine
dAMP
AMP
GMP
adenosine 5'-phosphosulfate
Perillic acid isomer
dTMP
Imidazoleacetic acid ribotide isomer
5-Methylcytidine
ADP
GDP
3'-Phosphoadenylyl sulfate
Hymexazol N-glucoside isomer
Anserine
ATP
GTP
Dihydrocarvone isomer
Dihydronepetalactone isomer
Gln-Glu
glutathione
2-octenoylglycine
2-octenoylglycine isomer
L-arginino-succinate
9-Decenoic acid
Sebacate
Sebacic acid
2-Hydroxydecanedioic acid
Capryloyl glycine
N-Octanoylglycine
D-1-[(3-Carboxypropyl)amino]-1-deoxyfructose
N-(1-Deoxy-1-fructosyl)threonine
Plumbagin
Indole-3-pyruvic acid
Indole-3-propionic acid
Cinnamoylglycine
DL-Indole-3-lactic acid
tryptophan
5-L-Hydroxytryptophan
Prenylbenzoquinone
Myristicin isomer
DL-Benzylsuccinic acid
Phenylpropionylglycine
5-Phenylvaleric acid
7-Methylguanosine
methyladenosine monophosphate
Dihydroactinidiolide
Methyl geranate
2-Carboxy-5_7-dimethyl-4-octanolide
2_2'-(3-methylcyclohexane-1_1-diyl)diacetic acid
Dibutyl oxopropanedioate isomer
ophthalmic acid
Ala Cys Glu
N-Acetylneuraminic acid
N-Glycoloyl-neuraminate
CDP-ethanolamine
epsilon-(gamma-Glutamyl)-lysine
N-Nonanoylglycine
C11:0(Undecanoic acid)
6-Methoxy-3-(2-thiazolyl)-1H-indole isomer
2-[[2-(1H-indol-3-yl)acetyl]amino]acetate
N-Acetylserotonin
Thiamine
Elemicin isomer
4-(4-Deoxy-?-D-gluc-4-enuronosyl)-D-galacturonate
Thiamine monophosphate
Volkenin isomer
Thiamine pyrophosphate
Neocnidilide isomer
Jasmonic Acid isomer
Tuberonic acid isomer
Terbutaline
Gly Gln Glu isomer
Traumatic Acid
4-Oxododecanedioic acid isomer
Ser Thr Glu isomer
S-Succinyldihydrolipoamide
N6-Galacturonyl-L-lysine isomer
N-Decanoylglycine
Galactosylhydroxylysine
Laurate
Fructoselysine 6-phosphate
5-(Benzyloxy)-2-sulfanylphenol isomer
N-acetyl-trp
Benzyl b-L-arabinopyranoside
Albuterol isomer
Acarbose isomer
Cysteine-glutathione disulphide
Methyl 2-acetyl-3-oxodecanoate isomer
Undecylenoyl glycine
Citronellyl propionate isomer
Tridecanoic acid
athyriol isomer
Enilconazole
Indoxyl glucuronide
Glu-Phe
Adenylosuccinate
S-Adenosylhomocysteine
Heptyl p-hydroxybenzoate
3alpha-Hydroxyoreadone isomer
UDP-D-Xylose
Geranyl acetoacetate isomer 1
C14:2
L-Menthyl acetoacetate isomer
N-acetyllactosamine isomer
CDP-choline
Myristoleic acid C14:1
Tetradecanedioic acid
N-Lauroylglycine
C14:0(Myristic acid)
1-Tetradecanesulfonic acid
Heptaethylene glycol isomer
7_8-Dihydroxyflavone isomer
Apigenin isomer
Apigenin 7-sulfate
equol
equol sulfate
Dihydronaringenin-O-sulphate
Achalensolide
Helenalin
N6-Carbamoyl-L-threonyladenosine
Isoalantolactone isomer
Quadrone
Abscisic Acid
Cyclic-ADP-ribose
UDP-glucuronate
Confertifoline
Gemfibrozil isomer
4-Gingerol isomer
ADP-ribose
UDP-D-glucose
Corey PG-Lactone Diol isomer
C15:2
Isocaucalol isomer
(10S)-Juvenile hormone III acid diol isomer
C15:1
C15:0
3-hydroxypentadecanoic acid isomer
Wedelolactone
Methyl equol sulfate
Brefeldin A
ADP-D-glucose
GDP-glucose
Methyl farnesoate isomer
Gelcohol
4-(Decyloxy)benzene-1-sulfonic acid
13_14-dihydro-15-keto-tetranor PGE2 isomer
Portuloside A isomer
C16:2
C16:1
hexadecanedioic acid
C16:0
De-O-methylsterigmatocystin
FMN
Semilepidinoside B
UDP-N-acetyl-glucosamine
C17:2
6-Keto-decanoylcarnitine
C17:1
2-myristoleoyl-glycerol isomer
C17:0
Salvigenin isomer
Octyl 4-methoxycinnamic acid
Di-n-pentyl phthalate isomer
C18:4
13-epi-12-oxo Phytodienoic Acid
Cibaric acid isomer
C18:3
13-OxoODE isomer
13(S)-HpOTrE isomer
2_3-dinor Prostaglandin E1
C18:2
Raffinose
C18:1
Octadecanedioic acid
3-ketosphingosine isomer
C18:0
sphingosine(d18:1)
Sphingosine-1-phosphate
Sphinganine
Sphinganine-phosphate
5'-Carboxy-alpha-chromanol
Decylubiquinone isomer
Idebenone isomer
C19:3
Blumenol C glucoside isomer
Dihydroroseoside isomer
C19:2
C19:1
Ricinoleic Acid methyl ester
C19:0
Folinic acid
4-Oxoisotretinoin isomer
Retinoic Acid
15-deoxy-delta-12-14-PGJ2
Carnosic acid
Retinol isomer
C20:5
15-keto-Prostaglandin E2 isomer
CMP-N-glycoloylneuraminate
glutathione disulfide
C20:4
11(R)-HETE isomer
DiHETE isomer
prostaglandin E2
C20:3
11-deoxy PGF2alpha isomer
11-deoxy-PGE1
Oleandolide isomer
C20:2
PGF1alpha
5_6-Dihydroxyprostaglandin F1a
N-Oleoyl Glycine isomer
C20:1
2-Oxophytanate
13_14-dihydro Prostaglandin F1alpha
1-Oxo-14_17_20_23-tetraoxa-2-thiapentacosan-25-oic acid isomer
Oleoyl Ethanolamide
C20:0(Arachidic acid)
sphingosine(d20:1)
Piperenol A isomer
Equol 7-O-glucuronide
Floribundoside isomer
Methyl 4-6-di-O-galloyl-beta-D-glucopyranoside isomer
NAD
NADP
cortisol
C21:5
Tetrahydrocortisone
Glucosyl (2E-6E-10x)-10-11-dihydroxy-2-6-farnesadienoate
C21:1
Netilmicin isomer
CPA(18:0)
Azadirone isomer
C21:0
Podophyllotoxone isomer
Canrenone
15beta-Hydroxydesogestrel isomer
C22:6
C22:3
C24:6
C24:5
C24:4
Chenodeoxycholic acid
Deoxycholic acid
Hyodeoxycholic acid
cholic acid
7-Sulfocholic acid
C24:3
maltotetraose isomer
C24:2
C24:1
C24:0(Lignoceric acid)
LysoPG(18:0)
N-Palmitoyl tyrosine
MG(22:4)
C25:0
Heterophylol isomer
Cabergoline isomer
C26:5
glycocholic acid
C26:4
Taurodeoxycholic acid
Taurodeoxycholic acid isomer
C26:2
C26:1
FAD
3-Dehydro-2-deoxyecdysone
Podecdysone B isomer
7-ketocholesterol
Calcitriol
Neosolaspigenin isomer
Cholesteryl sulfate
Pubescenol isomer
Stoloniferone C isomer
Minabeolide-8 isomer
(17alpha-23S)-Epoxy-28-29-dihydroxy-27-norlanost-8-ene-3-24-dione
Cervonyl carnitine
Neotigogenin acetate isomer
Clupanodonyl carnitine
Saringosterol isomer
Messagenin isomer
Docosyl 4-hydroxybenzoate isomer
6-Deoxohomodolichosterone
Ganoderic acid isomer
Adynerin isomer
Glabric acid isomer
Esculentic acid isomer
Arg Thr Arg Asn isomer
3-keto Fusidic acid isomer
ceramide(d18:1/16:1)
ceramide(d18:1/16:0)
Corchorusoside D isomer
Telaprevir isomer
Prosapogenin isomer
Prosapogenin isomer 2
oleanolic acid 3-O-beta-D-glucosiduronic acid
ceramide(d18:1/18:1)
Janthitrem E isomer
PA(18:2/16:0)
PA(18:1/16:0)
SM(d18:1/14:0)
PG(16:1/16:0)
DAG(36:5)
PA(18:2/18:2)
PA(20:4/16:0)
PA(18:0/18:2)
PA(18:1/18:1)
SM(d18:1/16:0)
DAG(15:1/22:4)
PG(16:1/18:2)
PG(16:0/18:2)
ceramide (d18:1/22:1)
PG(18:1/16:0)
PG (34:1)
PG(16:0/18:0)
PE(P-16:0/20:5)
PE(P-16:0/20:4)
PE(P-20:4/16:0)
PE(P-36:4)
DAG(39:6)
PG(16:1/20:5)
DAG(39:5)
PG(20:4/16:1)
PG(18:2/18:2)
PG(18:1/18:2)
PG(18:0/18:2)
PG(18:2/18:0)
PG(36:2)
ceramide (d18:1/24:1)
PE(P-16:0/22:6)
PE(P-38:6)
PE(P-18:1/20:4)
PE(P-18:0/20:4)
PI(16:0/18:2)
PI(34:0)
PG(22:6/16:1)
PG(20:4/18:2)
PG(20:4/18:0)
PG(22:2/16:1)
PG(22:6/17:1)
PE(P-18:1/22:6)
PE(O-18:0/22:6)
SM(d18:1/22:3)
SM(d18:1/22:1)
PG (22:6/18:3)
PG(18:2/22:6)
PG(18:1/22:6)
PG(18:1/22:5)
PG(18:1/22:4)
SM(d18:1/23:0)
PI(18:1/20:4)
PI(20:4/18:0)
PI(22:6/18:0)
Coenzyme Q9
carbamoyl phosphate
Hydroxymethylphosphonate
sulfate
phosphate
Trimethylamine N-oxide (TMAO)
cytosine
1-Methyl-hydantoin
1-Aminocyclopropane-1-carboxylic acid
N-Nitroso-3-hydroxypyrrolidine
3-Ureidopropionic acid
allantoate
Diethanolamine
guanine
Histamine
proline
N-Acetyl-alanine
N-Methyl-D-aspartic acid
Arsenobetaine
4-Guanidinobutanoic acid
Betaine aldehyde
valine
methionine
Choline
citrulline
isoleucine
leucine
glucosamine
DL-5-Hydroxylysine
glucosamine-6-phosphate
Triethanolamine
proline betaine
N-Acetylvaline
Homocitrulline
Acetylcholine
N-(5-Aminopentyl)acetamide
Spermidine
Indole
2-Amino-1-phenylethanol
Norepinephrine
pyridoxine
6-Aminopenicillanate
Homostachydrine
N-Acetyl-D-fucosamine
N-Acetyl-glucosamine
N-Acetyl-D-glucosaminate isomer
homocystine
N-Acetyl-L-arginine
Trimethyllysine
kynurenine
adenosine
Guanosine
Dehydroglutathione
Homocarnosine
Propionyl carnitine C3
Spermine
1-Methyladenosine
Formylglutathione
Pro-Leu
Butyryl-L-carnitine
Hydroxybutyrylcarnitine
Leu-Val
Cellobiose
2-Methylbutyroylcarnitine
Isovaleryl carnitine C5
2-Hexenoylcarnitine
3-Methylglutarylcarnitine
hexanoyl carnitine
Hydroxyhexanoycarnitine
O-pimelyl-L-carnitine
1-hydroxy-2-acetamidofluorene isomer
S-Adenosylmethionine
octenoylcarnitine
Octanoylcarnitine
Decatrienoyl carnitine C10:3
decadienoylcarnitine
decenoylcarnitine
Decanoyl-L-carnitine
4_8 Dimethylnonanoyl carnitine
Stearamide
phytosphingosine
dodecenoylcarnitine
dodecanoylcarnitine
2-Hydroxylauroylcarnitine
Tridecanoyl carnitine
O-(hydroxytetradecadienoyl)-L-carnitine
N-palmitoyl glutamic acid
3-hydroxytetradecanoylcarnitine
LysoPE(16:1)
LysoPE(P-16:0)
lysoPE(16:0)
LysoPC(14:1)
LysoPC(14:0)
LysoPE(18:3)
3-hydroxypalmitoleoylcarnitine
hexadecanedioic acid mono-L-carnitine ester
LysoPE(18:2)
Palmitoyl carnitine C16
3-Hydroxyhexadecanoylcarnitine
LysoPE(18:1)
LysoPE(18:0)
Heptadecanoyl carnitine
LysoPC(16:1)
LysoPC(P-16:0)
LysoPC(16:0)
Stearidonyl carnitine
LysoPE(20:5)
linolenylcarnitine
LysoPE(20:4)
Linoleoyl carnitine C18:2
LysoPE(20:3)
Oleoylcarnitine
3-Hydroxy-11Z-octadecenoylcarnitine
3-hydroxyoleoylcarnitine
stearoylcarnitine
3-hydroxyoctadecanoylcarnitine
LysoPI(16:0)
LysoPE(20:1)
LysoPE(20:0)
LysoPC(18:3)
LysoPC(18:2)
LysoPC(18:1)
LysoPC(18:0)
LysoPE(22:6)
7-dehydrocholesterol
LysoPE(22:5)
LysoPE(22:4)
LysoPI(18:1)
arachidoyl carnitine C20:0
LysoPI(18:0)
LysoPE(22:1)
LysoPE(22:0)
LysoPC(20:5)
LysoPC(20:4)
LysoPC(20:3)
LysoPC(20:2)
LysoPC(20:1)
lysoPS(22:0)
LysoPI(20:4)
behenoyl carnitine 22:0
LysoPE(24:0)
Propapyriogenin A2 isomer 1
Ganolucidic acid B isomer
Amyrone isomer
LysoPC(22:6) isomer 1
LysoPC(22:6) isomer 2
LysoPC(22:5)
Fasciculol C isomer
LysoPC(20:0)
LysoPC(22:4)
LysoPC(22:1)
LysoPC(22:0)
Arachidonyl carnitine
carnitine 24:0
LysoPC(24:1)
LysoPC(24:0)
Bilirubin
Asparagoside A isomer
carnitine C26:0
Protoporphyrin
Flavidulol C isomer
Momordicilin isomer
PS(30:1)
PA(33:1)
PC(28:0)
DAG(34:4)
Montecristin isomer
DAG(34:3)
DAG(34:2)
PE(16:1/16:1)
PE(16:1/16:0)
PE(32:1)
PS(32:1)
PC(30:1)
PC(14:0/16:0)
PC(16:0/14:0)
PC (30:0)
DAG(36:4)
PE(16:1/18:2)
PE(18:2/16:1)
PE(34:3)
PE(16:0/18:2)
PE(18:1/16:0)
PE(34:1)
PC(16:0/15:0)
PE(34:0)
7_8-Dihydroparasiloxanthin isomer
PE(17:1/18:2)
PS(34:2)
PC(14:0/18:2)
PE(35:2)
PS(34:1)
PC(16:0/16:1)
PC(16:1/16:0)
PE(P-35:0)
PC(16:0/16:0)
DAG(38:8)
DAG(38:6)
DAG(38:5)
PE(16:0/20:5)
PE(16:1/20:4)
PE(36:5)
PE(16:0/20:4)
PE(20:4/16:0)
PE(36:4)
PE(18:1/18:2)
PE(18:2/18:1)
PE(36:3)
PC(15:0/18:2)
PC(18:2/15:0)
PC(16:0/17:1)
PC(17:1/16:0)
SM(d18:1/18:1)
PE(18:0/18:0)
PE(36:0)
SM(d18:1/18:0)
SM(d18:0/18:0) isomer
PE(20:4/17:2)
PS(36:5)
PC (34:5)
PE(20:4/17:1)
PS(20:4/16:0)
PC(16:1/18:3)
PC(18:3/16:1)
PC(16:1/18:2)
PC(18:2/16:1)
PS(36:2)
PS(18:2/18:0)
PC(P-34:2)
PC(16:0/18:2)
PS(36:1)
PE(P-18:0/19:1)
PE(P-19:1/18:0)
PC(16:0/18:1)
PE(37:1)
PS(18:0/18:0)
PE(P-37:0)
DAG(40:8)
PE(20:5/18:3)
DAG(40:7)
PC(13:1/22:6)
PC(22:6/13:1)
PC(35:7)
PE(16:0/22:6)
PE(22:6/16:0)
PE(P-38:5)
PE(18:1/20:4)
PE(20:4/18:1)
PE(18:0/20:4)
PE(20:4/18:0)
PE(38:4)
PC(17:1/18:2)
PC(18:2/17:1)
PE(38:3)
PC(17:0/18:2)
PC(18:2/17:0)
SM(d18:1/20:2)
PC(16:0/19:1)
PE(38:1)
SM(d18:1/20:0)
PE(22:6/17:1)
PS(16:0/22:6)
PC(16:1/20:5)
PC(20:5/16:1)
PS(20:5/18:0)
PG(20:4/18:1)
PC(16:0/20:5)
PC(20:5/16:0)
PS(18:0/20:4)
PC(16:0/20:4)
PS(20:1/18:2)
PS(20:3/18:0)
PC(P-36:3)
PC(16:0/20:3)
PC(18:2/18:1)
PC(P-36:2)
PC(18:0/18:2)
PC(18:2/18:0)
PC(18:0/18:1)
PC(18:1/18:0)
PC(15:1/22:6)
PE(18:1/22:6)
PE(22:6/P-18:0)
PE(18:0/22:6)
PE(40:6)
PC(15:0/22:5)
PC(22:5/15:0)
PC(37:5)
PC(17:0/20:4)
PC(20:4/17:0)
PC(16:0/21:3)
PC(21:3/16:0)
PC(18:2/19:0)
PE(40:2)
PE(40:1)
SM(d18:1/22:0)
PS(22:6/18:3)
PS(40:8)
PS (40:8)
PC(18:3/20:5)
PC(20:5/18:3)
PS(40:7)
PC (38:7)
PC(16:1/22:6)
PS(18:0/22:6)
PS(40:6)
PC(P-38:6)
PC(16:0/22:6)
PC(22:6/16:0)
PS(18:0/22:5)
PS(20:5/20:0)
PC(P-38:5)
PC(18:1/20:4)
PC(P-38:4)
PC(18:0/20:4)
PC(20:4/18:0)
PC(P-38:3)
PC(18:0/20:2)
PC(20:2/18:0)
PE(20:4/22:6)
PE(42:9)
DAG(44:7)
PC(22:6/17:1)
PE(42:7)
PC(17:0/22:6)
PC(22:6/17:0)
PE(42:5)
PC(39:4)
SM(d18:1/24:1)
SM(d18:1/24:0)
PS(42:9)
PC (18:3/22:6)
PC (22:6/18:3)
PC(18:2/22:6)
PC(22:6/18:1)
PC(18:1/22:6)
PC(P-40:6)
PC(18:0/22:6)
PC(22:6/18:0)
PS(22:1/20:4)
PS(42:5) isomer 1
PS(42:5) isomer 2
PC(P-40:5)
PC(40:4)
PC(20:4/20:0)
PC(40:2)
PC(18:0/22:5)
PE(44:8)
PC(19:0/22:6)
PC(22:6/19:0)
PC(22:6/20:5)
PS(22:6/22:4)
PC(20:4/22:6)
PC(22:6/20:4)
PC(22:5/20:4)
PC(22:6/20:3)
PC(20:2/22:6)
PC(22:6/20:2)
PC(20:1/22:6)
PC(22:6/20:1)
PC(20:0/22:6)
PC(22:6/20:0)
PC(22:6/22:6)

## Sheet: serum
Serum
Sorbitol-6-phosphate
DL-5-Hydroxylysine
5-methylthioadenosine
Octanoylglucuronide
PG(22:6/16:1)
Methyl phosphoethanolamine
Ganolucidic acid B isomer
PI (40:0)
dodecenoyl-CoA
Hydantoin-5-propionic acid isomer
CTP
cyclic AMP
S-Adenosylmethionine
Decenoyl-CoA
Coenzyme Q9
Thiamine
athyriol isomer
Phosphoglycolic acid
Galactosylhydroxylysine
Homoarginine
PE(P-37:0)
CDP-ethanolamine
GDP
3-Furoic acid
acetylphosphate
Leu-Ser isomer
Leu-Gly
cysteine
Fructosyl-glycine
fructose-1-6-bisphosphate
cytosine
Taurocyamine
2-Amino-3_7-dideoxy-D-threo-hept-6-ulosonic acid
Castanospermine isomer
SM(d18:1/22:1)
Neosolaspigenin isomer
Vanillic acid 4-sulfate
Phosphonoacetaldehyde
PE(16:1/16:1)
Volkenin isomer
PS(20:5/18:0)
Pro-Gln
Tricarballylic acid
GTP
Maleylacetate
Pyridoxamine isomer
PE(P-18:0/19:1)
N-Acetyl-glucosamine
cystathionine
2_3-Butanediol glucoside isomer
16-Epidesacetylfusidic acid isomer
Tiglylglycine
7-Methylguanosine
xanthosine
trans-3-Indoleacrylic acid
Methyl beta-glucuronide isomer
PE(38:3)
N-(1-Deoxy-1-fructosyl)threonine
2_2'-(3-methylcyclohexane-1_1-diyl)diacetic acid
N-Acetyl-D-glucosaminate isomer
allantoate
p-Acetaminobenzaldehyde isomer
UDP
N6-Carbamoyl-L-threonyladenosine
Serotonin
CMP-N-glycoloylneuraminate
Pro-Ala
aspartyltaurine
dTDP
biotin
ophthalmic acid
2_4-Dinitrophenylhydrazine isomer
3_4-Dihydroxybenzeneacetic acid
sedoheptoluse-7-phosphate
5-Methoxytryptamine
N-Gluconyl ethanolamine isomer
N-(5-Aminopentyl)acetamide
Corchorusoside D isomer
4_6-Dioxoheptanoic acid
Sepiapterin
PG(18:1/22:5)
N-acetyl-L-2-aminoadipate
Ethylmethylmaleimide isomer
3-(Hexane-1-sulfinyl)-N-N-bis(2-hydroxyethyl)prop-2-enamide isomer
Retinaldehyde isomer
ascorbic acid
Phenyl glucuronide
Melibiouronic acid
PS(20:4/16:0)
D-1-[(3-Carboxypropyl)amino]-1-deoxyfructose
anthranilate
Glycylproline
Homocitrulline
Ala Thr Gln
shikimate
Glu-Glu
SM(d18:1/20:2)
4-Hydroxycinnamyl aldehyde
SM(d18:1/23:0)
Leu-Ala
CDP-choline
Lys-Gly
PE(17:1/18:1)
trehalose
2-Isopropylmalic acid
3_4-Dimethoxyphenylacetic acid
10-Desacetyltaxuyunnanin C isomer
Suberic acid
Retinol isomer
L-phenylalanyl-L-proline
Pramanicin isomer
3-Dehydrocholate
Dimethylformamide
Phosphocreatinine
Ethyl glucuronide
PE(20:4/17:0)
5-(Benzyloxy)-2-sulfanylphenol isomer
Tetradecanoyl-CoA
methyladenosine monophosphate
PS(18:2/18:0)
PI(34:0)
Telaprevir isomer
PS(18:0/22:5)
Netilmicin isomer
glucosamine-1-phosphate
Heptadecanoyl carnitine
PE(P-36:4)
prenyl-L-cysteine isomer 1
NN-dimethylarginine
Fructoselysine
carbamoyl phosphate
Morphine 6-sulfate isomer
5-Aminoimidazole-4-carboxamide ribotide (AICAR)
Glycerophosphocholine
Indoleacetic acid
CMP
6-O-(2-(2-Hydroxyethoxy)ethyl)-D-glucose isomer
2-Ethylbutyraldehyde isomer
N-acetyl-citrulline isomer
1-Butanethiol isomer
dATP
Triethanolamine
kynurenine
Acetyltropine isomer
2-Amino-1-phenylethanol
1-Methyl-hydantoin
Portuloside A isomer
3_4-Dihydroxyphenylglycol O-sulfate
4-Hydroxy-L-phenylglycine
pemoline isomer
Elemicin isomer
Pro-Tyr
DMABA NHS ester isomer
N-acetyl-histidine
Pro-Thr
N-Acetylneuraminic acid
PS(34:2)
2-(Dimethylamino)pyrimidine-4-carboxylic acid
PG(18:1/16:0)
PG(20:4/16:1)
Asn Glu
6-methyloctanoyl-CoA
PS(20:1/18:2)
2-hydroxyhippuric acid
Diaminopimelic acid
Hydroxycitric acid isomer
2-Dehydro-D-xylonate isomer
PS(36:1)
Nicotinuric acid
PE(42:4)
PG(20:4/18:1)
Ala Ala isomer
Suberyl Glycine
cystine
L-arginino-succinate
DAG(40:6)
PG(16:1/18:2)
Val-Ser isomer
SM(d18:1/16:0)
1-Methylguanine
SM(d18:1/22:3)
Hydroxyhexanoycarnitine
Pubescenol isomer
N-acetyl-tyr
arachidoyl carnitine C20:0
7-ketocholesterol
deoxyinosine
PS(16:0/22:6)
Indole-3-acetaldoxime N-oxide
Nelarabine
SM(d18:1/14:0)
(17alpha-23S)-Epoxy-28-29-dihydroxy-27-norlanost-8-ene-3-24-dione
SM(d18:1/20:0)
PE(38:4)
behenoyl carnitine 22:0
15-keto-Prostaglandin E2 isomer
Cyclodopa glucoside isomer
2-Carboxy-5_7-dimethyl-4-octanolide
PS(18:0/18:0)
Octyl 4-methoxycinnamic acid
N-Acetylproline
4-hydroxyphenylacetate
PS(18:0/20:4)
Thiodiacetic acid
Imidazolelactate isomer
Gly-Phe
N1-Methyl-4-pyridone-3-carboxamide
Daidzein 4'-O-glucuronide
2-Hydroxylauroylcarnitine
S-Adenosylhomocysteine
4-methylene-glutamine
Hydroxytyrosol 4'-sulfate
4-Aminohippuric acid
3-Ureidopropionic acid
Phosphodimethylethanolamine
alpha-Ketoglutaramate
4-aminobenzoate
D-(+)-Glucuronic acid-lactone
Vanillin 4-sulfate
LysoPC(14:1)
NADP
PE(20:4/22:6)
Asp Lys
2-Methylhippuric acid
Methyl-Histidine
PC(37:5)
PG(16:1/20:5)
2-Deoxy-D-ribose
PG(20:4/18:0)
5-Keto-D-gluconic acid
linolenylcarnitine
pyridoxine
Ribothymidine
aminohydroxyphenylalanine isomer
Ferulic acid 4-sulfate
dAMP
4-Aminoisophthalic acid
PC(18:1/18:0)
Idebenone isomer
PS(40:6)
1-Methylnicotinamide
N-Acetylvaline
oleanolic acid 3-O-beta-D-glucosiduronic acid
2-Oxo-7-methylthioheptanoic acid
PE(16:1/20:4)
PS(32:1)
PE(42:2)
O-pimelyl-L-carnitine
Guanidoacetic acid
methacholine
Arsenobetaine
PS(22:6/22:4)
PE(36:5)
Indole-3-ethanol
N-Nitroso-3-hydroxypyrrolidine
tetradecenoyl-CoA
sn-glycero-3-phospho-1-Inositol
Corey PG-Lactone Diol isomer
Thiamine monophosphate
PE(P-20:4/16:0)
N-Glycoloyl-neuraminate
2-O-Methylascorbic acid
Gln-Ala
Floribundoside isomer
prostaglandin E2
UMP
equol
Pantothenic Acid isomer
LysoPE(22:4)
Ginsenoside Rh4 isomer
1-Oxo-14_17_20_23-tetraoxa-2-thiapentacosan-25-oic acid isomer
3-hydroxyoctadecanoylcarnitine
N-Acetylasparagine
dodecenoylcarnitine
Tiglic acid
3-Hydroxy-11Z-octadecenoylcarnitine
PG(20:4/18:2)
4-Hydroxyisoleucine isomer 1
Arteether isomer
1-Nitro-7-hydroxy-8-glutathionyl-7-8-dihydronaphthalene
5'-Deoxy-5'-thioinosine 5'-monophosphate
S-Succinyldihydrolipoamide
4-Oxododecanedioic acid isomer
glutathione disulfide
Heterophylol isomer
Glu-Ser
Glycyl-L-leucine
N-Methyl-L-isoleucine
Indoxyl glucuronide
Deoxycholic acid
Achalensolide
Isovaleryl carnitine C5
3-Acetylacetanilide isomer
thymine
DAG(36:5)
S-(Formylmethyl)glutathione
3-Methyladipic acid
PS(20:3/18:0)
Retinoic Acid
Sphinganine-phosphate
nicotinamide
PG(18:0/18:2)
10_20-Dihydroxyeicosanoic acid isomer
N-Acetylglucosamine 6-sulfate
hydroxypyruvate
Methyl 2-acetyl-3-oxodecanoate isomer
PG(18:1/22:6)
Heliohoustine isomer
SM(d18:0/18:0) isomer
PS(40:7)
Baicalin
Ecgonine
3-(3-Methoxyphenyl)propionic acid
5_6-Dihydroxyprostaglandin F1a
benoxinate isomer
PC(13:1/22:6)
orotate
13_14-dihydro Prostaglandin F1alpha
15-deoxy-delta-12-14-PGJ2
N-Formyl-L-methionine
DL-Benzylsuccinic acid
C26:4
N-Acetylthreonine
Curlone isomer
histidine
Di-n-pentyl phthalate isomer
Indole-3-carboxilic acid-O-sulphate
Tyrosol 4-sulfate
2-Hydroxy-5-oxo-L-proline isomer
IDP
PS(42:9)
SM(d18:1/18:0)
N-Methyl-L-lysine
decadienoylcarnitine
2-Hydroxy-5-nonylbenzene-1-sulfonic acid
N-acetyl-glucosamine-6-Phosphate
PG(18:1/22:4)
PE(20:4/17:1)
purine
carnitine 24:0
Adonitol
2-[[2-(1H-indol-3-yl)acetyl]amino]acetate
sorbitol
homocysteic acid
Esculentic acid isomer
Pimelic acid
Deoxycytidine
guanine
Imidazoleacetic acid
O-(hydroxytetradecadienoyl)-L-carnitine
DAG(34:4)
PC (34:5)
3-Cresotinic acid
Fucose 1-phosphate
Dibutyl oxopropanedioate isomer
PE(36:3)
C26:5
PA(18:0/18:2)
Glycyl-glycine
Creatine phosphate
5-L-Hydroxytryptophan
PC(20:2/22:6)
PE(17:1/18:2)
Hypotaurine
methylheptenone isomer
Lipoic acid
5-hydroxyindole-3-acetic acid
N-Acetyl-alanine
Pyridoxal
D-Glucuronic acid 1-phosphate
PS(36:2)
4-(4-Deoxy-?-D-gluc-4-enuronosyl)-D-galacturonate
C26:6
Methylglutaric acid
C26:2
Octanal isomer
3-hydroxypalmitoleoylcarnitine
Phenylglyoxylic acid
Neuraminic acid
cytidine
Chenodeoxycholic acid
PE(P-38:5)
Glutaconic acid
O-Phosphorylethanolamine
hexadecanedioic acid
Methylglucoside
Caffeine isomer
dodecanoylcarnitine
Inositol cyclic phosphate isomer 1
Cystathionine ketimine isomer
gamma-Carboxy-D-glutamic acid
LysoPE(22:5)
Brefeldin A
C24:3
(10S)-Juvenile hormone III acid diol isomer
gamma-D-Glutamylglycine
lysoPS(22:0)
PE(36:0)
Plumbagin
octenoylcarnitine
D-Galactonic acid
Gelcohol
Glu-Val
PG(18:2/22:6)
13_14-dihydro-15-keto-tetranor PGE2 isomer
4-Hydroxyindole
ceramide(d18:1/23:0)
Tryptamine
LysoPE(24:0)
Indole-5_6-quinone
Indole-3-acetic acid
ceramide (d18:1/22:1)
Baicalein isomer
Guanosine
4-Acetamidobutyric acid
DAG(34:2)
DAG(40:7)
Terbutaline isomer
C26:0(Cerotic acid)
Ricinoleic Acid methyl ester
PC(22:6/22:6)
PG(18:2/18:2)
PA(18:2/16:0)
Adynerin isomer
6-beta-hydrocortisol
adenosine
PS(18:0/22:6)
gamma-Aminobutryic acid
Glycerophosphoglycerol
Urocanic acid
LysoPE(P-16:0)
Traumatic Acid
5-hydroxyisourate
trans-4-Hydroxycyclohexanecarboxylic Acid
N-acetyl-glutamine
5-L-Glutamyl-L-alanine isomer
Imidazoleacetic acid ribotide isomer
Acetylglycine
2-myristoleoyl-glycerol isomer
Decatrienoyl carnitine C10:3
Cysteine S-sulfate
DL-Indole-3-lactic acid
PG(36:2)
glutathione
Decanoyl-L-carnitine
Tuberonic acid isomer
PA(18:2/18:2)
Prosapogenin isomer 2
3-Hydroxyhexadecanoylcarnitine
LysoPI(18:0)
PE(P-16:0/20:5)
N-palmitoyl glutamic acid
PE(P-38:6)
Arabinose
Oleamide
PC(22:6/17:1)
PE(32:1)
hexose-phosphate
PA(33:1)
ribose-5-phosphate
Phenylpropionylglycine
PG(18:1/18:2)
Methyl geranate
PE(42:3)
adenine
2-Hydroxydecanedioic acid
2-dehydrogluconate
PG (22:6/18:3)
Octanoylcarnitine
Hyodeoxycholic acid
Phosphoribosylamine
Blumenol C glucoside isomer
PG(22:2/16:1)
PG(16:0/18:2)
Sebacate
Homostachydrine
5-Phenylvaleric acid
2-Phenylbutyric acid
Benzyl b-L-arabinopyranoside
Glycerylphosphorylethanolamine
cresol
Dihydroactinidiolide
p-hydroxybenzoate
5_6-Dihydrouridine
aspartate
Methionine sulfoxide
PE(42:5)
LysoPI(16:0)
PC(28:0)
PS (40:8)
Asparagoside A isomer
C25:1
Heptyl p-hydroxybenzoate
C21:4
11-deoxy-PGE1
Indole
Butyrate
Anserine
PE(16:0/20:5)
Glycerol 3-phosphate
Catechol
lysoPE(20:2)
L-Threonic acid
dihydroxycholesterol
hippuric acid isomer
Allyl hexenoate isomer
PS(22:6/18:3)
LysoPE(16:1)
DAG(38:5)
Pyroglutamic acid
Carnosine
N-acetyl-phe
Azadirone isomer
N-acetyl-glutamate
PE(34:0)
Terbutaline
C25:0
3-keto Fusidic acid isomer
Sphingosine-1-phosphate
1-hydroxy-2-acetamidofluorene isomer
4-hydroxy-3-methylbenzoic acid
1-Aminocyclopropane-1-carboxylic acid
3-hydroxypentadecanoic acid isomer
2-Methylbutyrlglycine
N-Acetylserine
LysoPC(P-16:0)
Cabergoline isomer
valeroidine isomer
D-Phenyllactic acid
Cysteine-glutathione disulphide
DAG(38:8)
Leu-Val
homocystine
Abscisic Acid
glycerate
D-Erythroascorbic acid 1'-a-D-glucoside isomer
N-Lauroylglycine
Undecylenoyl glycine
Tetradecanedioic acid
DAG(40:8)
epsilon-(gamma-Glutamyl)-lysine
decenoylcarnitine
11(R)-HETE isomer 2
PI(18:1/20:4)
1-Methyladenosine
Sedoheptulose
PE(18:1/22:6)
PC(20:5/18:3)
LysoPE(22:1)
AMP
Calcitriol
PC(19:0/22:6)
stearoylcarnitine
Confertifoline
Capryloyl glycine
sphingosine(d18:1)
trans-4-Hydroxycyclohexylacetic acid
N-acetyl-ornithine
3alpha-Hydroxyoreadone isomer
LysoPC(24:1)
DAG(39:6)
Aminoadipic acid
2-Oxoadipic acid
2-octenoylglycine isomer
xylose
phosphate
C26:1
Dihydrouracil
Fasciculol C isomer
Prosapogenin isomer
asparagine
13-epi-12-oxo Phytodienoic Acid
Glutaric acid
Pantothenic Acid
Neotigogenin acetate isomer
Glyoxylic acid
Malonic acid
ceramide (d18:1/24:1)
PE(40:1)
PC(22:5/20:4)
4_8 Dimethylnonanoyl carnitine
2-Hydroxyoctanoic acid
ceramide (d18:1/22:0)
PE(16:1/18:2)
PC(15:1/22:6)
PI(22:6/18:0)
Hexanoyl Glycine
PC(18:3/20:5)
Flavidulol C isomer
Glu-Phe
PC(22:6/20:5)
2-octenoylglycine
Oleandolide isomer
1-(4-Hydroxyphenyl)piperidin-2-one
2'_3'-Anhydroadenosine
Albuterol isomer
Kynurenic acid
Propapyriogenin A2 isomer 1
hexanoyl carnitine
C25:3
Valeric acid
PC(18:0/21:3)
PC (30:0)
Indolelactic acid
Gabapentin isomer
sphingosine(d20:1)
Apigenin isomer
isobutyrate
Geranyl acetoacetate isomer 2
2-Oxo-3-phenylpropanoic acid
4-Hydroxyisoleucine isomer 2
PC(22:6/20:1)
N-Lauroylglycine isomer
Dimethylmalonic acid
PC(40:2)
N-Acetyl-L-methionine
LysoPC(22:1)
C21:1
3-Phenylpropionate
2-Octenoic acid
PC(14:0/16:0)
N-Octanoylglycine
Sebacic acid
Jasmonic Acid isomer
N-acetyl-leucine
PC(30:1)
PS(20:5/20:0)
Gamma-Glu-Leu
C19:3
hydroxyproline
Homocarnosine
Histamine
2-Nonenoic acid isomer
PG(18:2/18:0)
glucono-lactone
2_3-dinor Prostaglandin E1
LysoPC(22:0)
PE(42:7)
acetoacetate
uracil
6-Deoxohomodolichosterone
Cinnamoylglycine
DL-p-Hydroxyphenyllactic acid
DAG(39:5)
ornithine
2-hydroxyglutarate
N-acetyl-trp
8-Amino-7-oxononanoic acid
Indole-3-acetamide
Gentianadine isomer
C19:2
2-Oxophytanate
phenol
Linoleoyl carnitine C18:2
LysoPC(24:0)
ceramide (d18:1/24:0)
PE(18:1/18:2)
SM(d18:1/18:1)
LysoPC(22:4)
ceramide-dihydro (d18:0/16:0)
PC(39:4)
Phenylacetic acid
Raffinose
PC(P-40:5)
4-Methylvaleric acid
DiHETE isomer
Guaiacol sulfate
fumarate
15beta-Hydroxydesogestrel isomer
DL-Pipecolic acid
Stearamide
PE(18:0/22:6)
PE(P-18:1/22:6)
PE(36:4)
Dihydronaringenin-O-sulphate
2-Hydroxyethanesulfonate
PE(22:6/P-18:0)
C21:0
PE(20:4/16:0)
Citronellyl propionate isomer
4-hydroxynonenoic acid isomer 2
4-hydroxynonenoic acid isomer
Docosyl 4-hydroxybenzoate isomer
deoxyuridine
Benozic acid
Spermidine
3-Methylindole
N-Decanoylglycine
Citraconic acid
Oxalic acid
Creatinine
PC(22:6/20:0)
PC(16:1/20:5)
Methyl equol sulfate
9-Decenoic acid
C24:4
aconitate
LysoPE(20:3)
PC(16:0/21:3)
PC(22:5/15:0)
Quinaldic acid
2-Ketobutyric acid
13(S)-HpOTrE isomer
Helenalin
4-hydroxyphenylpropionate
PE(42:9)
LysoPE(18:1)
trans-Cinnamate
Neocnidilide isomer
N-Decanoylglycine isomer
C24:2
LysoPI(20:4)
PG(16:0/18:0)
PE(18:1/16:0)
DAG(38:6)
PC(18:3/16:1)
PC(22:6/17:0)
PC(P-38:3)
SM(d18:1/24:0)
PE(18:1/20:4)
PE(20:4/18:1)
PC(16:1/18:3)
C11:0(Undecanoic acid)
PC(22:6/19:0)
Heptanoic acid
Apigenin 7-sulfate
Dihydronepetalactone isomer
PC(22:6/20:2)
N-acetyl-aspartate
Palmitoyl carnitine C16
PE(P-16:0/20:4)
Phosphorylcholine
Montecristin isomer
PE(38:1)
Oleoylcarnitine
Ribose
PE(16:0/20:4)
Trimethyllysine
PE(P-35:0)
PC(20:5/16:1)
2-Hydroxycaproic acid
4-Pyridoxic acid
PS(36:5)
PC(P-40:6)
glucosamine
7_8-Dihydroxyflavone isomer
Equol 7-O-glucuronide
PC(22:6/20:4)
PS(22:1/20:4)
PC(P-36:2)
2-Deoxyglucose
Pyroglutamine
LysoPE(20:5)
PC (22:6/18:3)
PC(15:0/22:5)
PC(16:0/17:1)
creatine
m-Coumaric acid
LysoPE(18:3)
N-Acetyl-L-arginine
PE(18:2/18:1)
PC(17:1/18:2)
serine
C22:3
N-Acetyl-D-fucosamine
DAG(36:4)
Formylglutathione
dUMP
PC(20:4/17:0)
Gln-Glu
LysoPC(20:2)
L-Menthyl acetoacetate isomer
Ascorbate 2-sulfate
2-Methylsuccinic acid
LysoPE(16:0)
2-hydroxy-isovalerate
DAG(34:3)
thymidine
PE(22:6/16:0)
PE(P-18:1/20:4)
PC(40:4)
LysoPE(22:0)
N-Methyl-D-aspartic acid
10-hydroxy-2E-decenoic acid
citrate/isocitrate
Pseudouridine
PC(22:6/20:3)
N-Nonanoylglycine
PG (34:1)
PC(20:4/22:6)
glycine
PE(20:4/18:0)
PC(18:2/14:0)
4-Guanidinobutanoic acid
Betaine aldehyde
PI(16:0/18:2)
citrulline
2-Methylbutyroylcarnitine
Leucinic acid
Indole-3-propionic acid
LysoPC(22:5)
PE(O-18:0/22:6)
(R)-(+)-2-Pyrrolidone-5-carboxylic acid
Pro-Leu
PE(18:0/18:0)
Glycolic acid
11-deoxy PGF2alpha isomer
C24:0(Lignoceric acid)
Isocaucalol isomer
Indole-3-carboxylic acid
deoxyribose-phosphate
C21:5
1-Tetradecanesulfonic acid
PE(P-18:0/20:4)
PC(21:3/16:0)
PE(16:0/22:6)
PC(20:1/22:6)
Tridecanoic acid
LysoPE(18:0)
C15:1
C19:0
PC(P-38:5)
PE(18:0/20:4)
PC(P-34:2)
Cellobiose
Diethanolamine
PC(16:0/15:0)
C24:5
threonine
methionine
tyrosine
LysoPC(20:1)
PC(P-38:4)
PC(P-38:6)
Hydroxybutyrylcarnitine
PC(16:0/19:1)
PC(P-36:3)
LysoPE(20:0)
9-Decenoic acid isomer
Perillic acid isomer
2-hydroxybutyrate
2-Hydroxyvaleric acid
PC(17:0/22:6)
Canrenone
arginine
3-Methylglutaconic Acid
PC(20:0/22:6)
PE(P-16:0/22:6)
Methyl farnesoate isomer
13-OxoODE isomer
proline betaine
Galactose
PC(18:2/17:1)
PC (18:3/22:6)
SM(d18:1/22:0)
PC(15:0/18:2)
Gemfibrozil isomer
Hexanoic acid
C19:1
11(R)-HETE isomer
proline
LysoPC(18:3)
hydroxyphenylpyruvate
LysoPE(20:4)
PE(P-19:1/18:0)
PC(17:0/20:4)
Geranyl acetoacetate isomer 1
4-formyl Indole
PC(20:2/18:0)
malate
PE(40:2)
PC(17:1/16:0)
LysoPE(22:6)
Hippuric acid
LysoPE(18:2)
PC(18:2/22:6)
a-ketoglutarate
lysine
PG(16:1/16:0)
C24:1
Hydroxycitric acid lactone
LysoPC(20:0)
3-hydroxybutyrate
3-hydroxy-3-methyl-Glutaric acid
PC(20:4/20:0)
4-Gingerol isomer
LysoPC(16:1)
pyruvate
LysoPC(14:0)
hypoxanthine
LysoPC(20:5)
PC(16:0/14:0)
PC(14:0/18:2)
C18:4
PE(16:0/18:2)
PC(18:2/17:0)
PC(16:1/22:6)
PC(16:1/16:0)
PC(22:6/18:1)
6-Keto-decanoylcarnitine
Octadecanedioic acid
Arg Thr Arg Asn isomer
C17:0
alanine
Butyryl-L-carnitine
4-Phenoxypyrimidine isomer
xanthine
LysoPC(22:6) isomer 2
Propionyl carnitine C3
C24:6
allantoin
phenylalanine
DAG(15:1/22:4)
2-(alpha-D-Mannosyl)-D-glycerate isomer
N-Heptanoylglycine
Indole-3-pyruvic acid
Pyruvaldehyde
PC(18:2/19:0)
C20:0(Arachidic acid)
PC(22:6/16:1)
valine
PC(18:0/20:2)
leucine
PC(18:2/15:0)
C16:2
LysoPC(20:3)
C17:1
C14:2
Cresol sulfate
isoleucine
SM(d18:1/24:1)
PI(20:4/18:0)
PC(18:1/22:6)
C15:0
inosine
Janthitrem E isomer
Acetylcholine
succinate
C20:2
PC(17:0/18:2)
Phenol sulphate
Laurate
Pyrocatechol sulfate
glutamine
PC(18:0/20:3)
Cholesteryl sulfate
Myristoleic acid C14:1
tryptophan
taurine
equol sulfate
C15:2
PC(18:2/16:1)
PC(18:0/22:6)
Indole-3-acetylaldehyde
PC(16:0/20:5)
Heptaethylene glycol isomer
Trimethylamine N-oxide (TMAO)
PC(16:0/16:1)
C20:3
LysoPC(22:6) isomer 1
PC(20:5/16:0)
Indoxyl sulfate
LysoPC(20:4)
PC(16:1/18:2)
C20:1
C20:5
Sphinganine
PC(18:0/20:4)
sulfate
phytosphingosine
Fructose
LysoPC(18:1)
2-keto-isovalerate
PC(18:1/20:4)
PC(18:2/18:1)
PC(16:0/16:0)
PC(22:6/18:0)
LysoPC(18:0)
PE(37:1)
2-keto-isocaproate
Choline
C14:0(Myristic acid)
PC(22:6/16:0)
PC(16:0/20:4)
C18:3
PC(20:4/18:0)
PC(16:0/20:3)
C20:4
LysoPC(18:2)
PC(18:0/18:2)
C22:6
C18:0
PC(16:0/22:6)
LysoPC(16:0)
PC(16:0/18:1)
lactate
C16:1
L-Carnitine
PC(18:2/18:0)
C16:0
C18:1
C18:2
PC(16:0/18:2)
