# Supplementary material for: Untargeted Metabolomics Reveals Alterations of Rhythmic Pulmonary Metabolism in IPF
Source: Metabolites. 2023 Oct 10;13(10):1069. doi: 10.3390/metabo13101069 (PMC10608701; doi:10.3390/metabo13101069)
Supplement: Supplementary file 1 [file metabolites-13-01069-s001.zip › SI3.xlsx]

## Sheet: S1A
Var1	Freq	type
Amino acid	24	control
Carbohydrate	4	control
Cofactor&Vitamin	2	control
Energy	1	control
Lipid	78	control
Nucleotide	13	control
Peptide	4	control
Xenobiotic	5	control
Amino acid	43	IPF
Carbohydrate	13	IPF
Cofactor&Vitamin	7	IPF
Energy	4	IPF
Lipid	209	IPF
Nucleotide	21	IPF
Peptide	8	IPF
Xenobiotic	8	IPF

## Sheet: S3C
Var1	Freq	type
Amino acid	15	TO
Carbohydrate	6	TO
Cofactor&Vitamin	3	TO
Energy	0	TO
Lipid	47	TO
Nucleotide	2	TO
Peptide	1	TO
Xenobiotic	7	TO
Amino acid	4	Common
Carbohydrate	0	Common
Cofactor&Vitamin	0	Common
Energy	0	Common
Lipid	18	Common
Nucleotide	1	Common
Peptide	0	Common
Xenobiotic	1	Common
Amino acid	6	T12
Carbohydrate	3	T12
Cofactor&Vitamin	1	T12
Energy	0	T12
Lipid	28	T12
Nucleotide	3	T12
Peptide	2	T12
Xenobiotic	0	T12

## Sheet: S3D
T0	compound	log2FC	q		T12	compound	log2FC	q
1	L-Threonic acid	-3.58902	5.77766e-05		1	3-Ureidopropionic acid	1.15997	0.00395392
2	LysoPE(22:6)	-2.25013	0.000689592		2	Glycyl-glycine	1.11072	0.00411226
3	Stearidonyl carnitine	1.9665	0.000888393		3	D-Galactonic acid	1.23047	0.00411226
4	Arabinose	-2.84519	0.00109962		4	PG(18:2/18:0)	1.01286	0.00411226
5	Phosphoglycolic acid	-1.18799	0.00270711		5	LysoPI(18:1)	2.63804	0.00503322
6	Pyrazinemethanethiol	-3.7866	0.00270711		6	PC(30:1)	1.1869	0.00503322
7	Ergothioneine	-5.04141	0.00270711		7	PE(17:1/18:2)	1.23018	0.00605
8	1-hydroxy-2-acetamidofluorene isomer	-1.56684	0.00270711		8	Guanidoacetic acid	1.17762	0.00613454
9	orotate	1.50496	0.00435532		9	ornithine	1.112	0.00613454
10	Lipoic acid	-2.43424	0.00435532		10	2-Aminooctanoic acid	1.72043	0.00613454
11	Brefeldin A	-1.75882	0.00435532		11	p-Acetaminobenzaldehyde isomer	-1.46718	0.00613454
12	Oleoylcarnitine	2.06671	0.00435532		12	Hydroxyhexanoycarnitine	1.37015	0.00613454
13	PC(30:1)	1.20416	0.00435532		13	3-hydroxyoleoylcarnitine	1.9866	0.00613454
14	PA(18:2/16:0)	1.31792	0.00467804		14	PE(40:2)	-1.21548	0.00613454
15	Dimethylmalonic acid	-1.94731	0.00527178		15	S-Succinyldihydrolipoamide	1.07731	0.00645036
16	Arachidonyl carnitine	2.89488	0.00565906		16	LysoPI(20:4)	1.12215	0.00645036
17	LysoPC(20:3)	-1.37874	0.0058668		17	Oleoylcarnitine	1.64101	0.00675227
18	Uric acid	-7.74244	0.00630185		18	LysoPI(16:0)	1.03221	0.0067873
19	p-Acetaminobenzaldehyde isomer	-2.20014	0.00630185		19	Arachidonyl carnitine	2.63244	0.00874434
20	N-Decanoylglycine	-1.71193	0.00630185		20	PE(42:5)	-1.14624	0.00874434
21	Hydroxymethylphosphonate	-1.46478	0.00630185		21	2-Carboxy-5_7-dimethyl-4-octanolide	-1.46114	0.00929551
22	dodecenoylcarnitine	1.7193	0.00630185		22	L-arginino-succinate	1.19822	0.00950328
23	LysoPI(18:1)	1.78743	0.00630185		23	LysoPC(14:0)	1.12078	0.00950328
24	PS(42:5) isomer 2	1.11377	0.00630185		24	DAG(39:6)	1.08802	0.00963677
25	13_14-dihydro-15-keto-tetranor PGE2 isomer	-1.71059	0.00699193		25	Fructosyl-glycine	1.01078	0.0115916
26	PC(28:0)	1.1462	0.00725771		26	Indoxyl glucuronide	1.75492	0.0115916
27	S-Adenosylhomocysteine	-1.60282	0.00780818		27	6-Keto-decanoylcarnitine	1.29338	0.0115916
28	Palmitoyl carnitine C16	1.32967	0.00780818		28	DAG(39:5)	1.12876	0.0115916
29	PE(17:1/18:2)	1.13447	0.00780818		29	PC(28:0)	1.12735	0.0115916
30	DL-Indole-3-lactic acid	2.58438	0.00790426		30	3-Hydroxy-11Z-octadecenoylcarnitine	2.142	0.0117393
31	gamma-Butyrobetaine	-4.00294	0.00976256		31	Volkenin isomer	1.36655	0.0135413
32	PE(P-19:1/18:0)	-1.07152	0.0103722		32	3-Hydroxyhexadecanoylcarnitine	1.795	0.0135413
33	hexadecanedioic acid	1.79264	0.0125245		33	2-Hydroxycaproic acid	1.36349	0.0137716
34	ceramide(d18:1/18:1)	-2.53982	0.0125245		34	3-hydroxypalmitoleoylcarnitine	2.71582	0.0137716
35	LysoPC(22:6) isomer 1	-1.34297	0.0127174		35	FMN	1.05664	0.0154332
36	linolenylcarnitine	1.85214	0.0128313		36	linolenylcarnitine	1.6382	0.0177643
37	Enilconazole	-1.70187	0.0131844		37	Blumenol C glucoside isomer	-1.65198	0.0202345
38	Piperenol A isomer	-1.79342	0.0131844		38	DL-Pipecolic acid	1.66451	0.020582
39	2-Octenoic acid	-1.08603	0.0133406		39	4-hydroxy-3-methylbenzoic acid	1.36907	0.020582
40	LysoPC(20:5)	-1.24707	0.0139461		40	cystathionine	1.28268	0.0207157
41	2_5-Furandicarboxylic acid	-2.79459	0.0141768		41	Indoxyl sulfate	1.01672	0.0214733
42	3-Nitro-L- tyrosine	-1.84154	0.0141768		42	adenosine	1.37957	0.0214733
43	LysoPE(18:0)	-1.2282	0.0141886		43	3-hydroxytetradecanoylcarnitine	1.84615	0.0242706
44	histidine	-1.18654	0.0156201		44	Hydroxybutyrylcarnitine	1.35695	0.024868
45	3alpha-Hydroxyoreadone isomer	-1.09726	0.0156867		45	N-acetyl-histidine	1.62683	0.0251201
46	De-O-methylsterigmatocystin	-1.699	0.0156867		46	Neosolaspigenin isomer	-1.23138	0.0258438
47	CPA(18:0)	1.30333	0.0156867		47	Hydantoin-5-propionic acid isomer	1.0034	0.0291383
48	C26:4	1.34498	0.0156867		48	Linoleoyl carnitine C18:2	1.35406	0.0296351
49	LysoPC(18:0)	-1.49044	0.0156867		49	Stearidonyl carnitine	2.08684	0.0305501
50	PC(35:7)	1.18127	0.0156867		50	dodecenoylcarnitine	2.12619	0.0339148
51	PE(42:9)	2.33404	0.0156867		51	C26:4	1.53044	0.0344354
52	Achalensolide	-1.3505	0.0160183		52	Propionyl carnitine C3	1.20858	0.0344354
53	3-(2-(4-Nitrobenzoyl)hydrazinyl)propane-1-sulfonic acid	-2.02929	0.0164011		53	N-Nonanoylglycine	1.13179	0.0350284
54	2-hydroxybutyrate	1.68548	0.016965		54	Tetradecanedioic acid	1.74868	0.0353401
55	Guaiacol	-1.70187	0.0177057		55	Isovaleryl carnitine C5	-1.34335	0.0353401
56	PA(18:1/16:0)	1.08581	0.0177057		56	Octanoylcarnitine	1.88559	0.0353401
57	LysoPC(14:1)	3.43213	0.0177057		57	PC(22:6/19:0)	-1.11187	0.0353401
58	LysoPE(20:0)	-1.31714	0.0177057		58	N-palmitoyl glutamic acid	2.07577	0.0356373
59	PS(20:3/18:0)	-1.38329	0.0177274		59	dodecanoylcarnitine	1.65926	0.0360706
60	Carnosic acid	-2.02573	0.0180022		60	PE(38:3)	-1.43917	0.0369623
61	2-Carboxy-5_7-dimethyl-4-octanolide	-1.50382	0.0196617		61	PA(18:0/18:2)	-1.97279	0.0378922
62	N-(5-Aminopentyl)acetamide	-1.24563	0.0198531		62	Phenaceturic acid	1.42694	0.0380191
63	L-Menthyl acetoacetate isomer	1.83382	0.0214032		63	O-(hydroxytetradecadienoyl)-L-carnitine	1.96096	0.0383116
64	Adipic acid	-1.22054	0.0223267		64	hexanoyl carnitine	1.68869	0.0388705
65	Guanidoacetic acid	1.137	0.0226136		65	N6-Carbamoyl-L-threonyladenosine	1.36396	0.041096
66	Phosphodimethylethanolamine	-1.02332	0.0226136		66	2_2'-(3-methylcyclohexane-1_1-diyl)diacetic acid	-1.19079	0.0414849
67	Linoleoyl carnitine C18:2	1.72542	0.0226136		67	4_8 Dimethylnonanoyl carnitine	1.17596	0.0414849
68	PI(34:0)	-1.72233	0.0226438		68	2-Hydroxylauroylcarnitine	2.04359	0.0414849
69	Methyl 2-acetyl-3-oxodecanoate isomer	-1.02135	0.0233911		69	LysoPC(14:1)	2.69292	0.0445083
70	DiHETE isomer	1.82931	0.0237084		70	decenoylcarnitine	1.40454	0.0485316
71	Stearamide	-1.95084	0.0237084		71	dTMP	-1.09221	0.04876
72	2-Methylhippuric acid	-2.00281	0.0242289		72	DAG(36:5)	1.2046	0.0493553
73	3-hydroxypentadecanoic acid isomer	-1.209	0.025136
74	N-Acetyl-L-methionine	2.09589	0.0270409
75	SM(d18:1/22:1)	-1.08546	0.027454
76	Ascorbate 2-sulfate	-1.79001	0.0278011
77	LysoPE(22:0)	-1.2555	0.0278011
78	1_6-anhydro-b-D-Glucose	-1.21643	0.0281472
79	Ethyl glucuronide	-1.67841	0.0281472
80	2_2'-(3-methylcyclohexane-1_1-diyl)diacetic acid	-1.63192	0.0281472
81	Tetradecanedioic acid	2.13163	0.0281472
82	hexanoyl carnitine	1.24031	0.0281472
83	3-hydroxypalmitoleoylcarnitine	1.65632	0.0281472
84	PS(18:0/22:5)	-1.70504	0.0281472
85	2_3-dinor Prostaglandin E1	-1.37485	0.0288592
86	Tryptamine	-1.52607	0.0297624
87	DAG(44:7)	-1.6063	0.0308291
88	Dihydroroseoside isomer	-2.73427	0.0308772
89	Hydroxy-methoxycinnamic acid	-1.46028	0.0309246
90	Mucic acid	-1.0872	0.0321057
91	C16:1	1.5862	0.0324133
92	13-epi-12-oxo Phytodienoic Acid	-1.00214	0.0324482
93	Momordicilin isomer	-1.8546	0.032749
94	Isovaleryl carnitine C5	-1.50484	0.0331335
95	LysoPC(18:2)	-1.07257	0.0337009
96	N-Formyl-L-methionine	1.43286	0.0357742
97	Tuberonic acid isomer	-1.09991	0.0365491
98	1-Tetradecanesulfonic acid	-1.33318	0.0365538
99	Heterophylol isomer	1.32352	0.036563
100	DL-Pipecolic acid	2.89968	0.0370393
101	Methyl farnesoate isomer	1.76182	0.0372752
102	Tetrahydrocortisone	-1.07257	0.0372752
103	Messagenin isomer	-1.22316	0.0372752
104	SM(d18:1/22:3)	-1.85641	0.0375053
105	Sphinganine	-2.24457	0.0377298
106	13_14-dihydro Prostaglandin F1alpha	-1.60947	0.040438
107	Corey PG-Lactone Diol isomer	-1.29487	0.040868
108	Myristicin isomer	-1.51988	0.0418798
109	Arg Thr Arg Asn isomer	-1.18872	0.0418798
110	Indole-3-acetamide	1.26511	0.0424764
111	Helenalin	1.57654	0.0440913
112	Undecylenoyl glycine	-1.48232	0.0442249
113	PC(19:0/22:6)	-1.15594	0.0442249
114	Sphinganine-phosphate	-1.10829	0.0443555
115	Prenylbenzoquinone	-1.47862	0.044895
116	2-Aminooctanoic acid	1.24561	0.0463999
117	adenosine	1.60415	0.0463999
118	Octanoylcarnitine	1.1225	0.0463999
119	Hippuric acid	1.47843	0.046833
120	PGF1alpha	-1.31007	0.046833
121	N-Formyl-L-aspartate	1.92676	0.0469252
122	Indoxyl sulfate	1.73111	0.0475774
123	dodecanoylcarnitine	1.21974	0.0489585

## Sheet: S3E
T0	compound	log2FC	q			T12	compound	log2FC	q
1	L-Threonic acid	-3.58902	5.77766e-05			1	N-Glycoloyl-neuraminate	0.97492	0.00158854
2	LysoPE(22:6)	-2.25013	0.000689592			2	PG(16:1/20:5)	0.943854	0.00158854
3	Stearidonyl carnitine	1.9665	0.000888393			3	PG(18:1/18:2)	0.874481	0.00158854
4	Arabinose	-2.84519	0.00109962			4	epsilon-(gamma-Glutamyl)-lysine	0.858032	0.00184475
5	Phosphoglycolic acid	-1.18799	0.00270711			5	PG(22:6/16:1)	0.766585	0.00212147
6	Pyrazinemethanethiol	-3.7866	0.00270711			6	SM(d18:1/20:0)	-0.702124	0.00212147
7	Ergothioneine	-5.04141	0.00270711			7	proline betaine	0.969126	0.00300541
8	1-hydroxy-2-acetamidofluorene isomer	-1.56684	0.00270711			8	PC(18:2/19:0)	-0.869361	0.00300541
9	orotate	1.50496	0.00435532			9	3-Ureidopropionic acid	1.15997	0.00395392
10	Lipoic acid	-2.43424	0.00435532			10	PE(18:1/20:4)	0.26601	0.00395392
11	Brefeldin A	-1.75882	0.00435532			11	Glycyl-glycine	1.11072	0.00411226
12	C20:0(Arachidic acid)	-0.913508	0.00435532			12	D-Galactonic acid	1.23047	0.00411226
13	Prosapogenin isomer	-0.85785	0.00435532			13	N-Acetylglucosamine 6-sulfate	0.763367	0.00411226
14	PE(P-36:4)	-0.614853	0.00435532			14	PG(18:2/18:0)	1.01286	0.00411226
15	Oleoylcarnitine	2.06671	0.00435532			15	LysoPC(20:0)	-0.619771	0.00411226
16	PE(16:1/16:0)	0.795159	0.00435532			16	PE(35:2)	0.763287	0.00411226
17	PC(30:1)	1.20416	0.00435532			17	PE(P-18:1/22:6)	0.942239	0.00426825
18	PE(18:0/18:0)	-0.634331	0.00435532			18	PG(16:1/16:0)	0.514906	0.00436915
19	PC (22:6/18:3)	-0.970809	0.00435532			19	LysoPC(18:0)	-0.58468	0.00436915
20	PA(18:2/16:0)	1.31792	0.00467804			20	PE(P-16:0/20:5)	0.726184	0.00445083
21	Dimethylmalonic acid	-1.94731	0.00527178			21	PC(16:1/20:5)	0.649914	0.00445083
22	Arachidonyl carnitine	2.89488	0.00565906			22	Geranyl acetoacetate isomer 1	0.72643	0.00480754
23	LysoPC(20:3)	-1.37874	0.0058668			23	PC(22:6/17:1)	-0.886629	0.0048681
24	Uric acid	-7.74244	0.00630185			24	PC(17:0/22:6)	-0.641318	0.0048681
25	p-Acetaminobenzaldehyde isomer	-2.20014	0.00630185			25	LysoPI(18:1)	2.63804	0.00503322
26	N-Decanoylglycine	-1.71193	0.00630185			26	PC(30:1)	1.1869	0.00503322
27	PI(18:1/20:4)	0.877702	0.00630185			27	PC(20:4/17:0)	-0.234896	0.00503322
28	Hydroxymethylphosphonate	-1.46478	0.00630185			28	PG(22:2/16:1)	0.675718	0.00505111
29	dodecenoylcarnitine	1.7193	0.00630185			29	N-acetyllactosamine isomer	-0.893698	0.00549185
30	LysoPI(18:1)	1.78743	0.00630185			30	aspartate	0.74559	0.00604669
31	PS(34:1)	0.75646	0.00630185			31	PE(17:1/18:2)	1.23018	0.00605
32	PS(42:5) isomer 2	1.11377	0.00630185			32	Guanidoacetic acid	1.17762	0.00613454
33	13_14-dihydro-15-keto-tetranor PGE2 isomer	-1.71059	0.00699193			33	ornithine	1.112	0.00613454
34	PC(28:0)	1.1462	0.00725771			34	2-Aminooctanoic acid	1.72043	0.00613454
35	Malonic acid	-0.877343	0.00741245			35	p-Acetaminobenzaldehyde isomer	-1.46718	0.00613454
36	S-Adenosylhomocysteine	-1.60282	0.00780818			36	PG(20:4/16:1)	0.504526	0.00613454
37	Palmitoyl carnitine C16	1.32967	0.00780818			37	Hydroxyhexanoycarnitine	1.37015	0.00613454
38	PE(17:1/18:2)	1.13447	0.00780818			38	3-hydroxyoleoylcarnitine	1.9866	0.00613454
39	DL-Indole-3-lactic acid	2.58438	0.00790426			39	LysoPE(22:0)	-0.873114	0.00613454
40	PC(P-36:2)	-0.963572	0.00870377			40	PC(16:0/16:1)	0.401948	0.00613454
41	PG(22:2/16:1)	0.853519	0.00891878			41	PC(18:2/18:0)	-0.290611	0.00613454
42	gamma-Butyrobetaine	-4.00294	0.00976256			42	PE(40:2)	-1.21548	0.00613454
43	PE(P-16:0/20:5)	0.785828	0.0103722			43	S-Succinyldihydrolipoamide	1.07731	0.00645036
44	LysoPE(P-16:0)	0.725795	0.0103722			44	Trimethylamine N-oxide (TMAO)	-0.982766	0.00645036
45	LysoPC(24:1)	0.981708	0.0103722			45	citrulline	0.876747	0.00645036
46	PE(P-19:1/18:0)	-1.07152	0.0103722			46	LysoPI(20:4)	1.12215	0.00645036
47	PC(22:6/18:0)	-0.586834	0.0114205			47	PC(16:0/14:0)	0.406027	0.00645036
48	PE(35:2)	0.779841	0.0118815			48	PC(14:0/18:2)	0.73758	0.00645036
49	hexadecanedioic acid	1.79264	0.0125245			49	PE(22:6/P-18:0)	-0.678136	0.00645036
50	ceramide(d18:1/18:1)	-2.53982	0.0125245			50	PG(20:4/18:1)	0.706011	0.00661652
51	LysoPC(22:6) isomer 1	-1.34297	0.0127174			51	Galactosylhydroxylysine	0.477118	0.00675227
52	linolenylcarnitine	1.85214	0.0128313			52	Oleoylcarnitine	1.64101	0.00675227
53	Enilconazole	#NAME?	0.0131844			53	LysoPI(16:0)	1.03221	0.0067873
54	Piperenol A isomer	-1.79342	0.0131844			54	SM(d18:1/22:0)	-0.51298	0.00789145
55	PC(18:2/16:1)	0.646557	0.0132158			55	serine	0.985645	0.00874434
56	2-Octenoic acid	-1.08603	0.0133406			56	Piperenol A isomer	-0.956209	0.00874434
57	PC(14:0/18:2)	0.577838	0.0133406			57	PG(18:2/18:2)	0.728429	0.00874434
58	LysoPC(20:5)	-1.24707	0.0139461			58	Arachidonyl carnitine	2.63244	0.00874434
59	2_5-Furandicarboxylic acid	-2.79459	0.0141768			59	PE(42:5)	-1.14624	0.00874434
60	3-Nitro-L- tyrosine	-1.84154	0.0141768			60	2-Carboxy-5_7-dimethyl-4-octanolide	-1.46114	0.00929551
61	PC(18:2/19:0)	-0.805044	0.0141768			61	PC(16:1/16:0)	0.476522	0.00947578
62	LysoPE(18:0)	-1.2282	0.0141886			62	hydroxyproline	0.761927	0.00950328
63	histidine	-1.18654	0.0156201			63	L-arginino-succinate	1.19822	0.00950328
64	Oxalic acid	-0.534674	0.0156867			64	PG (22:6/18:3)	0.665846	0.00950328
65	3alpha-Hydroxyoreadone isomer	-1.09726	0.0156867			65	LysoPC(14:0)	1.12078	0.00950328
66	De-O-methylsterigmatocystin	-1.699	0.0156867			66	PS(42:5) isomer 2	0.808767	0.00950328
67	CPA(18:0)	1.30333	0.0156867			67	DAG(39:6)	1.08802	0.00963677
68	C26:4	1.34498	0.0156867			68	Semilepidinoside B	0.777851	0.0100704
69	LysoPC(18:0)	-1.49044	0.0156867			69	PC(18:2/16:1)	0.505821	0.0100704
70	PC(16:1/16:0)	0.529605	0.0156867			70	PC(14:0/16:0)	0.576823	0.0105415
71	PC(35:7)	1.18127	0.0156867			71	tyrosine	0.888615	0.0106528
72	PE(42:9)	2.33404	0.0156867			72	S-Adenosylhomocysteine	-0.79963	0.0109319
73	Achalensolide	-1.3505	0.0160183			73	octenoylcarnitine	0.927307	0.0109506
74	PG(18:2/18:0)	0.724909	0.0160183			74	malate	0.731617	0.0115916
75	3-(2-(4-Nitrobenzoyl)hydrazinyl)propane-1-sulfonic acid	-2.02929	0.0164011			75	Fructosyl-glycine	1.01078	0.0115916
76	2-hydroxybutyrate	1.68548	0.016965			76	sn-glycero-3-phospho-1-Inositol	0.574062	0.0115916
77	PC(14:0/16:0)	0.608446	0.016965			77	Indoxyl glucuronide	1.75492	0.0115916
78	PG(20:4/18:1)	0.77216	0.016965			78	6-Keto-decanoylcarnitine	1.29338	0.0115916
79	PC(16:0/15:0)	-0.534037	0.017458			79	DAG(39:5)	1.12876	0.0115916
80	Guaiacol	-1.70187	0.0177057			80	N-Methyl-D-aspartic acid	0.397621	0.0115916
81	PA(18:1/16:0)	1.08581	0.0177057			81	LysoPC(18:2)	-0.518654	0.0115916
82	ceramide (d18:1/24:1)	-0.906323	0.0177057			82	LysoPC(24:1)	0.618433	0.0115916
83	LysoPC(14:1)	3.43213	0.0177057			83	PC(28:0)	1.12735	0.0115916
84	LysoPE(20:0)	-1.31714	0.0177057			84	PS(34:1)	0.695621	0.0115916
85	PC(P-36:3)	0.472422	0.0177167			85	SM(d18:1/18:0)	-0.510004	0.0115916
86	PS(20:3/18:0)	-1.38329	0.0177274			86	PC(16:1/18:3)	0.579028	0.0115916
87	Carnosic acid	-2.02573	0.0180022			87	PC(18:0/18:1)	-0.488994	0.0115916
88	PE(22:6/P-18:0)	-0.81933	0.0180022			88	3-Hydroxy-11Z-octadecenoylcarnitine	2.142	0.0117393
89	Cabergoline isomer	-0.762507	0.0184701			89	PC(18:2/17:0)	-0.51344	0.0131966
90	PC(17:0/18:2)	-0.682267	0.0196316			90	Muramic acid	0.388842	0.013312
91	2-Carboxy-5_7-dimethyl-4-octanolide	-1.50382	0.0196617			91	Deoxyadenosine	0.388842	0.013312
92	N-(5-Aminopentyl)acetamide	-1.24563	0.0198531			92	Hymexazol N-glucoside isomer	0.79512	0.0135413
93	L-Menthyl acetoacetate isomer	1.83382	0.0214032			93	Volkenin isomer	1.36655	0.0135413
94	Trimethyllysine	-0.969225	0.0215721			94	3-Hydroxyhexadecanoylcarnitine	1.795	0.0135413
95	PC(18:2/18:0)	-0.533349	0.0218158			95	2-Hydroxycaproic acid	1.36349	0.0137716
96	Adipic acid	-1.22054	0.0223267			96	3-hydroxypalmitoleoylcarnitine	2.71582	0.0137716
97	Inositol cyclic phosphate isomer 1	-0.865425	0.0223267			97	N-Acetyl-alanine	0.627418	0.0138198
98	Guanidoacetic acid	1.137	0.0226136			98	Coenzyme Q9	-0.927111	0.0142435
99	Phosphodimethylethanolamine	-1.02332	0.0226136			99	D-1-[(3-Carboxypropyl)amino]-1-deoxyfructose	0.444723	0.0147208
100	Sebacate	-0.864716	0.0226136			100	LysoPC(P-16:0)	0.301075	0.01525
101	Coenzyme Q9	-0.900191	0.0226136			101	FMN	1.05664	0.0154332
102	Linoleoyl carnitine C18:2	1.72542	0.0226136			102	PC (38:7)	0.402045	0.0154332
103	PC(P-34:2)	-0.717513	0.0226136			103	PC(18:3/16:1)	0.525103	0.0157013
104	PS(18:0/18:0)	0.663406	0.0226136			104	PG(18:0/18:2)	0.848593	0.0167329
105	PC(P-38:6)	-0.774307	0.0226136			105	Glyoxylic acid	0.527837	0.0175691
106	PI(34:0)	-1.72233	0.0226438			106	PC(17:0/18:2)	-0.460761	0.0175774
107	Heptadecanoyl carnitine	0.981336	0.0226438			107	LysoPC(22:4)	0.410046	0.0177579
108	Benozic acid	-0.800346	0.0233911			108	linolenylcarnitine	1.6382	0.0177643
109	Methyl 2-acetyl-3-oxodecanoate isomer	-1.02135	0.0233911			109	PC(16:1/18:2)	0.533189	0.0179398
110	DiHETE isomer	1.82931	0.0237084			110	Imidazoleacetic acid ribotide isomer	0.647496	0.0180003
111	Stearamide	-1.95084	0.0237084			111	Hypotaurine	0.521082	0.0180598
112	2-Methylhippuric acid	-2.00281	0.0242289			112	deoxyribose-phosphate	-0.727044	0.0182279
113	3-hydroxypentadecanoic acid isomer	-1.209	0.025136			113	PG(16:1/18:2)	0.654477	0.0191005
114	N-Acetyl-L-methionine	2.09589	0.0270409			114	Butyryl-L-carnitine	0.855074	0.0199579
115	SM(d18:1/22:1)	-1.08546	0.027454			115	alanine	0.416706	0.0202345
116	Ascorbate 2-sulfate	-1.79001	0.0278011			116	Blumenol C glucoside isomer	-1.65198	0.0202345
117	Diethanolamine	-0.781754	0.0278011			117	PC(20:2/18:0)	-0.445392	0.0202345
118	LysoPE(22:0)	-1.2555	0.0278011			118	DL-Pipecolic acid	1.66451	0.020582
119	DAG(34:4)	0.811593	0.0278011			119	4-hydroxy-3-methylbenzoic acid	1.36907	0.020582
120	PE(16:1/16:1)	0.961919	0.0278011			120	PE(16:0/18:2)	-0.361381	0.020582
121	1_6-anhydro-b-D-Glucose	-1.21643	0.0281472			121	PC(16:0/19:1)	-0.306545	0.020582
122	Ethyl glucuronide	-1.67841	0.0281472			122	cystathionine	1.28268	0.0207157
123	2_2'-(3-methylcyclohexane-1_1-diyl)diacetic acid	-1.63192	0.0281472			123	PC(22:5/15:0)	-0.329094	0.0209472
124	Tetradecanedioic acid	2.13163	0.0281472			124	PG(18:1/22:6)	0.648542	0.0214725
125	hexanoyl carnitine	1.24031	0.0281472			125	Indoxyl sulfate	1.01672	0.0214733
126	3-hydroxypalmitoleoylcarnitine	1.65632	0.0281472			126	adenosine	1.37957	0.0214733
127	PS(18:0/22:5)	-1.70504	0.0281472			127	Cysteine-glutathione disulphide	0.51703	0.0222726
128	2_3-dinor Prostaglandin E1	-1.37485	0.0288592			128	N-Acetylserine	0.359405	0.0225947
129	Tryptamine	-1.52607	0.0297624			129	SM(d18:1/14:0)	-0.38638	0.0225947
130	purine	-0.939877	0.0308291			130	fumarate	0.700278	0.0226574
131	DAG(40:8)	0.52867	0.0308291			131	Acetylcholine	0.641583	0.0227191
132	PC(16:0/19:1)	-0.55865	0.0308291			132	3-hydroxytetradecanoylcarnitine	1.84615	0.0242706
133	DAG(44:7)	-1.6063	0.0308291			133	PE(P-18:0/19:1)	-0.382288	0.0243655
134	Dihydroroseoside isomer	-2.73427	0.0308772			134	CDP-ethanolamine	0.367646	0.024868
135	Hydroxy-methoxycinnamic acid	-1.46028	0.0309246			135	PG(18:1/22:5)	0.674056	0.024868
136	N-acetyl-trp	0.732639	0.0317936			136	Hydroxybutyrylcarnitine	1.35695	0.024868
137	Mucic acid	-1.0872	0.0321057			137	N-acetyl-histidine	1.62683	0.0251201
138	C16:1	1.5862	0.0324133			138	octulose-8-phosphate	0.617	0.0251201
139	13-epi-12-oxo Phytodienoic Acid	-1.00214	0.0324482			139	SM(d18:0/18:0) isomer	-0.412396	0.0251201
140	Momordicilin isomer	-1.8546	0.032749			140	PE(20:4/17:1)	0.506201	0.0251201
141	Janthitrem E isomer	-0.910417	0.0330454			141	PC(18:0/18:2)	-0.32875	0.0251201
142	PG(16:1/16:0)	0.465815	0.0331335			142	Neosolaspigenin isomer	-1.23138	0.0258438
143	Isovaleryl carnitine C5	-1.50484	0.0331335			143	PC (30:0)	0.750188	0.0258438
144	PE(40:6)	-0.488032	0.0331335			144	Hydroxycitric acid lactone	-0.126864	0.0259962
145	PC(17:0/22:6)	-0.588446	0.0336762			145	PE(34:1)	0.360143	0.0259962
146	LysoPC(18:2)	-1.07257	0.0337009			146	tryptophan	0.533703	0.0263657
147	PE(P-18:1/22:6)	0.618108	0.0342324			147	PS(18:0/22:5)	-0.412484	0.0273157
148	guanine	-0.998056	0.0342529			148	SM(d18:1/22:1)	-0.944599	0.0276094
149	N-Formyl-L-methionine	1.43286	0.0357742			149	LysoPC(16:1)	0.933399	0.0276094
150	PS(36:1)	0.905652	0.0357842			150	PE(18:0/22:6)	-0.359929	0.0289011
151	Tuberonic acid isomer	-1.09991	0.0365491			151	Hydroxycitric acid isomer	-0.500741	0.029117
152	PC(16:1/18:2)	0.409078	0.0365491			152	gamma-Aminobutryic acid	0.346902	0.0291383
153	PE(P-18:0/19:1)	-0.685471	0.0365491			153	Hydantoin-5-propionic acid isomer	1.0034	0.0291383
154	PS(42:9)	-0.6411	0.0365491			154	UDP-N-acetyl-glucosamine	0.531387	0.0295081
155	1-Tetradecanesulfonic acid	-1.33318	0.0365538			155	Linoleoyl carnitine C18:2	1.35406	0.0296351
156	Heterophylol isomer	1.32352	0.036563			156	Adonitol	0.303266	0.0305501
157	LysoPE(16:1)	0.840185	0.036563			157	Stearidonyl carnitine	2.08684	0.0305501
158	DL-Pipecolic acid	2.89968	0.0370393			158	PC(P-36:2)	-0.416949	0.0312129
159	Methyl farnesoate isomer	1.76182	0.0372752			159	PS(40:8)	-0.372258	0.031442
160	Tetrahydrocortisone	Inf	0.0372752			160	allantoin	0.368363	0.0326291
161	Messagenin isomer	-1.22316	0.0372752			161	N-Acetyl-glucosamine	0.483056	0.0339148
162	SM(d18:1/22:3)	-1.85641	0.0375053			162	dodecenoylcarnitine	2.12619	0.0339148
163	Sphinganine	-2.24457	0.0377298			163	PS(18:0/18:0)	0.627938	0.0339148
164	PC(18:3/16:1)	0.359669	0.0377298			164	C26:4	1.53044	0.0344354
165	13_14-dihydro Prostaglandin F1alpha	-1.60947	0.040438			165	Propionyl carnitine C3	1.20858	0.0344354
166	Corey PG-Lactone Diol isomer	-1.29487	0.040868			166	LysoPC(22:6) isomer 1	-0.547022	0.0345243
167	2-Phenylbutyric acid	-0.837589	0.0418798			167	N-Nonanoylglycine	1.13179	0.0350284
168	Myristicin isomer	-1.51988	0.0418798			168	Netilmicin isomer	-0.861747	0.0350284
169	Arg Thr Arg Asn isomer	-1.18872	0.0418798			169	Tetradecanedioic acid	1.74868	0.0353401
170	LysoPC(14:0)	0.806647	0.0418798			170	Isovaleryl carnitine C5	-1.34335	0.0353401
171	Phosphonoacetaldehyde	-0.939723	0.0420709			171	Octanoylcarnitine	1.88559	0.0353401
172	Indole-3-acetamide	1.26511	0.0424764			172	PC(P-34:2)	-0.464802	0.0353401
173	Phenylpropionylglycine	-0.913732	0.0426618			173	PS(40:6)	0.434078	0.0353401
174	3-Cresotinic acid	-0.783372	0.0428451			174	PC(22:6/19:0)	-1.11187	0.0353401
175	Helenalin	1.57654	0.0440913			175	glutathione	0.749542	0.0356373
176	Undecylenoyl glycine	-1.48232	0.0442249			176	N-palmitoyl glutamic acid	2.07577	0.0356373
177	PC(19:0/22:6)	-1.15594	0.0442249			177	Galactose	0.209328	0.0359278
178	Polyphloroglucinol phosphate	-0.932456	0.0443555			178	PC(18:0/20:2)	-0.26452	0.0359278
179	Sphinganine-phosphate	-1.10829	0.0443555			179	dodecanoylcarnitine	1.65926	0.0360706
180	Deoxycytidine	0.63266	0.044895			180	valine	0.463298	0.0362118
181	Prenylbenzoquinone	-1.47862	0.044895			181	1-Aminocyclopropane-1-carboxylic acid	0.350697	0.0363515
182	PG(18:1/22:5)	0.667885	0.0454676			182	PI(18:1/20:4)	0.474947	0.0368275
183	Citraconic acid	-0.896927	0.0463999			183	PE(38:3)	-1.43917	0.0369623
184	Phosphorylcholine	-0.910789	0.0463999			184	CMP-N-glycoloylneuraminate	0.499548	0.0374298
185	aconitate	-0.981159	0.0463999			185	PA(18:0/18:2)	-1.97279	0.0378922
186	2-Aminooctanoic acid	1.24561	0.0463999			186	Phenaceturic acid	1.42694	0.0380191
187	homocystine	-0.980843	0.0463999			187	PE(18:1/16:0)	0.186199	0.0381446
188	adenosine	1.60415	0.0463999			188	O-phosphohomoserine	-0.945922	0.0383116
189	Octanoylcarnitine	1.1225	0.0463999			189	3-Methylindole	-0.423587	0.0383116
190	PE(16:0/20:4)	0.256593	0.0463999			190	O-(hydroxytetradecadienoyl)-L-carnitine	1.96096	0.0383116
191	PE(18:1/20:4)	0.308842	0.0463999			191	PE(18:0/20:4)	0.333231	0.0383116
192	PC(18:0/20:2)	-0.502016	0.0463999			192	PE(P-19:1/18:0)	-0.387259	0.0387526
193	PC(21:3/16:0)	-0.51305	0.0465458			193	hexanoyl carnitine	1.68869	0.0388705
194	Hippuric acid	1.47843	0.046833			194	Acetylglycine	-0.348109	0.0389871
195	PGF1alpha	-1.31007	0.046833			195	PS(42:9)	-0.632111	0.0394178
196	N-Formyl-L-aspartate	1.92676	0.0469252			196	1-hydroxy-2-acetamidofluorene isomer	-0.440587	0.0395304
197	2-keto-isocaproate	-0.990472	0.0469252			197	2-Hydroxyvaleric acid	0.248915	0.0405783
198	Indoxyl sulfate	1.73111	0.0475774			198	4-hydroxynonenoic acid isomer	-0.841227	0.041096
199	Deoxycholic acid	0.456911	0.0475774			199	Perillic acid isomer	0.804899	0.041096
200	PI(20:4/18:0)	0.483933	0.0486442			200	N6-Carbamoyl-L-threonyladenosine	1.36396	0.041096
201	dodecanoylcarnitine	1.21974	0.0489585			201	Guanosine	0.754238	0.041096
202	O-Phosphorylethanolamine	-0.925908	0.0492107			202	LysoPE(22:6)	-0.923986	0.041096
203	LysoPC(22:1)	0.527616	0.0492107			203	2_2'-(3-methylcyclohexane-1_1-diyl)diacetic acid	-1.19079	0.0414849
204	Stoloniferone C isomer	-1.4429	0.0501852			204	De-O-methylsterigmatocystin	-0.212782	0.0414849
205	PE(P-35:0)	0.388472	0.0501852			205	PE(P-16:0/20:4)	0.434043	0.0414849
206	LysoPC(16:0)	-0.820614	0.051321			206	4_8 Dimethylnonanoyl carnitine	1.17596	0.0414849
207	PC (18:3/22:6)	-0.669422	0.051321			207	2-Hydroxylauroylcarnitine	2.04359	0.0414849
208	PC(16:0/22:6)	-0.456462	0.0516119			208	PC(16:0/21:3)	-0.627683	0.0414849
209	Indole-3-acetaldoxime N-oxide	-0.970799	0.0522567			209	PC(18:0/22:6)	-0.359779	0.0414849
210	3-(3-Methoxyphenyl)propionic acid	-0.759855	0.0552945			210	LysoPC(14:1)	2.69292	0.0445083
211	PG(18:1/18:2)	0.635165	0.0552945			211	LysoPI(18:0)	0.781441	0.0446686
212	LysoPI(20:4)	0.732687	0.055737			212	PC(20:4/18:0)	0.177777	0.0446686
213	Phenylacetic acid	-1.39232	0.0558254			213	Glu-Phe	0.596869	0.0450362
214	C26:5	1.16741	0.0563463			214	PE(18:0/18:0)	-0.379769	0.0454005
215	PG(20:4/18:2)	-0.762419	0.0563463			215	threonine	0.520528	0.0454753
216	Docosyl 4-hydroxybenzoate isomer	-0.554294	0.0566031			216	N6-Galacturonyl-L-lysine isomer	0.298658	0.0461188
217	PC(16:1/18:3)	0.319557	0.0566858			217	N-acetyl-ornithine	0.507738	0.0467564
218	Ethylmethylmaleimide isomer	-1.84189	0.0571098			218	Telaprevir isomer	-0.818903	0.0479523
219	LysoPI(16:0)	0.726004	0.0573596			219	PG(36:2)	0.623306	0.0482949
220	citrate/isocitrate	-1.3347	0.0574378			220	N-acetyl-aspartate	0.619762	0.0483549
221	C21:0	-1.23664	0.0575152			221	Gln-Glu	0.380488	0.0484144
222	pyruvate	-0.69424	0.0577598			222	hydroxypyruvate	-0.341309	0.0485316
223	cytidine	-1.23652	0.0581694			223	decenoylcarnitine	1.40454	0.0485316
224	4-Guanidinobutanoic acid	-0.638017	0.0589082			224	GTP	-0.97226	0.0485895
225	PC(22:6/17:0)	-0.790172	0.0589777			225	N-Lactoylleucine	0.964604	0.04876
226	Methionine sulfoxide	-0.929294	0.0591149			226	dTMP	-1.09221	0.04876
227	Confertifoline	-0.441219	0.0591149			227	PC(17:1/18:2)	-0.523797	0.04876
228	Sphingosine-1-phosphate	-1.07199	0.0604905			228	DAG(36:5)	1.2046	0.0493553
229	Adynerin isomer	2.75048	0.0610402			229	Heterophylol isomer	0.980407	0.0496768
230	6-Aminopenicillanate	-0.731403	0.061261			230	PG(18:2/22:6)	0.389357	0.0499955
231	ophthalmic acid	-1.14633	0.0616413			231	PC(16:0/15:0)	-0.2482	0.0500453
232	Albuterol isomer	1.73257	0.0616969			232	Arg Thr Arg Asn isomer	-0.40619	0.0500946
233	PC(22:5/15:0)	-0.283942	0.0619121			233	3-hydroxyoctadecanoylcarnitine	0.697819	0.0501435
234	N-Lauroylglycine	-1.30116	0.0624955			234	PC(22:6/17:0)	-0.658979	0.0504548
235	PS(40:8)	-1.2647	0.0624955			235	Decanoyl-L-carnitine	1.68931	0.0518101
236	4-aminobenzoate	-1.09164	0.0625972			236	PC(18:1/18:0)	-0.836537	0.0521117
237	Dibutyl oxopropanedioate isomer	-1.16762	0.0625972			237	methacholine	0.833516	0.0531891
238	Hydroxycitric acid isomer	-1.23743	0.0634306			238	LysoPC(22:5)	-0.378617	0.0534824
239	Aminomalonic acid	-1.02889	0.0648466			239	Asp Asp	0.416166	0.0535159
240	3-hydroxyoleoylcarnitine	1.28633	0.0648466			240	5'-Carboxy-alpha-chromanol	1.66107	0.0535491
241	PE(16:1/18:2)	0.35452	0.0648466			241	PE(34:3)	0.575427	0.0540924
242	PE(18:0/20:4)	0.231249	0.0648466			242	methyladenosine monophosphate	-0.295475	0.054377
243	N-Oleoyl Glycine isomer	1.37955	0.0648865			243	PS(20:5/20:0)	-0.47574	0.0551655
244	Phosphocreatinine	-1.08465	0.0653074			244	Glycerol 3-phosphate	0.243197	0.0554434
245	PE(18:0/22:6)	-0.390566	0.0653074			245	Sorbitol-6-phosphate	0.80639	0.0557191
246	PC(18:0/20:4)	0.318121	0.0653074			246	PS (40:8)	-0.649435	0.0577423
247	5-hydroxyisourate	0.966725	0.0656467			247	PC(20:5/16:1)	0.349989	0.0590123
248	DAG(36:4)	0.372812	0.0656826			248	PC(22:6/18:0)	-0.306035	0.0590123
249	Myristoleic acid C14:1	1.53938	0.0657182			249	Benozic acid	-0.43412	0.0612448
250	3-Hydroxyanthranilic acid	-1.13043	0.0660052			250	PE(36:4)	-0.38172	0.0619837
251	N-Palmitoyl tyrosine	-0.89646	0.0660052			251	Glutaurine	0.403774	0.0624717
252	Butyryl-L-carnitine	0.688758	0.0660052			252	Tridecanoyl carnitine	1.06967	0.0631999
253	PC (34:5)	0.726012	0.0660052			253	LysoPE(22:4)	0.384176	0.0636793
254	Pyrocatechol sulfate	0.888478	0.0669193			254	Cresol sulfate	4.81039	0.0648811
255	Hymexazol N-glucoside isomer	0.751734	0.0669493			255	C24:4	0.813955	0.0655912
256	L-Hydroorotic acid	-0.931967	0.0672702			256	Podecdysone B isomer	0.794152	0.0662958
257	Flavidulol C isomer	-0.787197	0.0672985			257	Podophyllotoxone isomer	1.46112	0.0669736
258	PS(22:1/20:4)	-0.507841	0.0674711			258	Homocarnosine	0.322961	0.0669736
259	Neuraminic acid	1.62281	0.0695519			259	LysoPC(18:3)	-0.274639	0.0681396
260	C21:5	-0.903433	0.0695519			260	6-Methoxy-3-(2-thiazolyl)-1H-indole isomer	0.783458	0.070006
261	PA(18:0/18:2)	-1.16475	0.0695519			261	Asp Gly	0.398456	0.070209
262	Semilepidinoside B	-1.85796	0.0699978			262	4-(Decyloxy)benzene-1-sulfonic acid	-1.23542	0.0703765
263	Tridecanoyl carnitine	0.546749	0.0704403			263	N-Acetyl-D-glucosaminate isomer	0.411494	0.0703765
264	3-phosphoglycerate	-0.995909	0.0710263			264	PC(16:1/22:6)	0.222392	0.0705758
265	3-hydroxybutyrate	1.04597	0.0710263			265	Thiamine pyrophosphate	0.328028	0.0707736
266	2_4-Dinitrophenylhydrazine isomer	-1.38525	0.0710263			266	glucosamine-1-phosphate	0.378239	0.0709699
267	arginine	-0.513197	0.0710263			267	PE(36:3)	-1.09566	0.0718556
268	2-(Dimethylamino)pyrimidine-4-carboxylic acid	-0.818061	0.0710263			268	decadienoylcarnitine	1.35834	0.0720464
269	4-hydroxynonenoic acid isomer	-0.884001	0.0710263			269	L-Fucose	0.454582	0.0733787
270	AMP	-0.719198	0.0710263			270	PC (22:6/18:3)	-0.333502	0.0735624
271	C11:0(Undecanoic acid)	-0.773449	0.0710263			271	PC(18:2/22:6)	-0.175572	0.0753331
272	Fructoselysine 6-phosphate	-0.906656	0.0710263			272	Pyroglutamine	0.310773	0.0761327
273	2-Hexenoylcarnitine	0.880824	0.0710263			273	PC(P-38:4)	0.317731	0.0761327
274	4_8 Dimethylnonanoyl carnitine	0.935624	0.0710263			274	PC(16:0/20:4)	0.182244	0.0783235
275	PC (38:7)	0.292367	0.0710263			275	equol	-1.14363	0.0787095
276	2-Methylbutyrlglycine	0.757509	0.0712223			276	Malonic acid	0.215917	0.0793155
277	S-Succinyldihydrolipoamide	-1.15683	0.0712223			277	DAG(15:1/22:4)	0.363756	0.0800055
278	Folinic acid	-1.58204	0.0712223			278	PC (34:5)	0.618763	0.0800055
279	MG(22:4)	-2.30515	0.0712223			279	PS(22:6/18:3)	-0.430501	0.0800055
280	PC(22:6/19:0)	-0.788738	0.0712223			280	Laurate	0.317984	0.0816993
281	Decanoyl-L-carnitine	0.98851	0.0713668			281	hexadecanedioic acid	0.700227	0.0816993
282	Hydroxyphenyllactic acid	-1.1496	0.0720742			282	Methyl 4-6-di-O-galloyl-beta-D-glucopyranoside isomer	0.551946	0.0816993
283	dCMP	-1.16491	0.0720742			283	PE(38:4)	-1.20216	0.0816993
284	6-Deoxohomodolichosterone	-0.591651	0.0720742			284	Palmitoyl carnitine C16	0.919343	0.0822048
285	LysoPC(22:6) isomer 2	-0.612829	0.0720742			285	PC(40:4)	0.18208	0.0822048
286	SM(d18:0/18:0) isomer	-0.4486	0.0720742			286	L-Cysteic acid	0.439525	0.0824161
287	athyriol isomer	-0.547039	0.0722127			287	Glutamylaspartic acid	0.291974	0.0824161
288	Dihydrocarvone isomer	-1.39552	0.0730027			288	LysoPE(P-16:0)	0.362825	0.0824161
289	PE(P-38:5)	0.287163	0.0730027			289	PC(P-36:3)	0.398662	0.0827692
290	Neocnidilide isomer	-0.73409	0.0731366			290	glutamine	0.288077	0.0831824
291	2-Hydroxyvaleric acid	-0.834153	0.0734016			291	N-acetyl-glucosamine-6-Phosphate	0.302091	0.0831824
292	Phosphoribosylamine	-1.02856	0.0734016			292	LysoPC(22:0)	-0.276107	0.0831824
293	Asp Asp	-0.648197	0.0734055			293	succinate	0.42501	0.0833182
294	5-L-Hydroxytryptophan	-0.882284	0.0734094			294	LysoPE(18:2)	-0.341545	0.0846294
295	gamma-Carboxy-D-glutamic acid	-0.79186	0.0734133			295	PS(18:0/22:6)	-0.615016	0.0846294
296	PG(16:1/18:2)	0.398517	0.0743003			296	Glycerylphosphorylethanolamine	-0.218782	0.0860054
297	Trimethylamine N-oxide (TMAO)	-0.672541	0.0743003			297	PG(18:1/16:0)	0.19961	0.086337
298	SM(d18:1/20:0)	-0.539061	0.0743003			298	C24:1	0.514155	0.0892556
299	Butyrate	0.235435	0.0743011			299	PC(22:6/20:0)	-0.239401	0.0892556
300	C24:3	0.806201	0.0750475			300	LysoPC(20:3)	-0.551447	0.089573
301	L-Cysteic acid	-0.595855	0.0751676			301	Arabinose	-0.341536	0.0915227
302	Portuloside A isomer	-1.74743	0.0751676			302	ophthalmic acid	-0.274085	0.0942738
303	C24:4	0.742792	0.0758993			303	Norepinephrine	0.367892	0.0949774
304	PE(44:8)	-1.97075	0.0758993			304	PC(39:4)	-0.563319	0.0954741
305	2-myristoleoyl-glycerol isomer	-1.14953	0.0767503			305	glycocholic acid	-1.27536	0.096774
306	Indole-3-propionic acid	1.12937	0.0771086			306	orotate	0.900368	0.0968596
307	glutathione disulfide	-0.867463	0.0777073			307	dihydroorotic acid	-0.476043	0.0979462
308	Formimino-L-glutamic acid	0.933267	0.0789852			308	PC(17:1/16:0)	0.0710292	0.0982272
309	lysine	-0.510853	0.0789852			309	SM(d18:1/18:1)	-0.229989	0.0993023
310	N-palmitoyl glutamic acid	1.07081	0.0789852			310	2-Hexenoylcarnitine	1.36954	0.101957
311	PE(22:6/16:0)	-0.346763	0.0789852			311	MG(22:4)	-2.79774	0.102816
312	PS(30:1)	1.68344	0.0796878			312	Gentianaine isomer	0.673749	0.103275
313	Pyridoxamine-5'-Phosphate	-1.67464	0.0801299			313	Pantothenic Acid	-0.548956	0.103338
314	PC(18:1/18:0)	-0.909883	0.0801299			314	LysoPE(22:5)	-0.236163	0.104771
315	Gentianaine isomer	0.862712	0.0803123			315	L-Threonic acid	-0.642095	0.106195
316	C18:1	0.744541	0.0803123			316	PA(18:2/18:2)	0.596301	0.108
317	DAG(40:7)	0.353099	0.0803123			317	DAG(38:8)	-0.689868	0.108241
318	phosphate	-0.851402	0.0808802			318	PE(40:1)	-1.26166	0.109641
319	Sebacic acid	0.856822	0.0820289			319	PC(18:1/20:4)	0.182861	0.110454
320	Dihydronaringenin-O-sulphate	0.77261	0.082122			320	Docosyl 4-hydroxybenzoate isomer	-0.341082	0.110877
321	5-(Benzyloxy)-2-sulfanylphenol isomer	-1.0409	0.0835799			321	Deoxyinosine monophosphate	0.396995	0.112098
322	C26:2	0.826896	0.0835799			322	3-ketosphingosine isomer	-0.98155	0.112098
323	glycine	-0.543856	0.084706			323	N-Oleoyl Glycine isomer	Inf	0.112199
324	Vanillic acid 4-sulfate	1.41889	0.0857904			324	cytosine	0.76444	0.112199
325	NADP	-0.847024	0.0857904			325	LysoPE(20:0)	-0.225688	0.112199
326	Methyl phosphoethanolamine	-0.690698	0.0869756			326	PE(16:1/16:0)	0.430643	0.112641
327	PE(P-18:0/20:4)	-0.857	0.0869756			327	PC(P-38:6)	-0.290375	0.112641
328	equol sulfate	0.981955	0.0883014			328	Ascorbate 2-sulfate	-0.380376	0.113985
329	Benzyl b-L-arabinopyranoside	-1.14791	0.0887828			329	2-hydroxy-isovalerate	0.247558	0.114573
330	Retinol isomer	0.48469	0.0887828			330	2-hydroxyglutarate	-0.170293	0.114859
331	Pyridoxal	0.655907	0.0889651			331	6-Deoxohomodolichosterone	-0.524627	0.114859
332	DL-Benzylsuccinic acid	-1.06754	0.0895953			332	N-Acetylvaline	0.287499	0.114859
333	Isoalantolactone isomer	-1.47394	0.0897944			333	LysoPC(22:6) isomer 2	-0.305957	0.114859
334	(10S)-Juvenile hormone III acid diol isomer	-1.14296	0.0897944			334	Glutaconic acid	-0.1451	0.115251
335	PG(16:1/20:5)	0.447786	0.0897944			335	Bilirubin	2.72187	0.115274
336	Propionyl carnitine C3	0.884463	0.0914131			336	UDP-D-Xylose	0.745147	0.116212
337	Elemicin isomer	-0.863676	0.0919161			337	PC(P-38:3)	0.275706	0.116962
338	PE(40:2)	-0.77284	0.091975			338	Sepiapterin	0.608948	0.117949
339	GTP	-1.79109	0.0921435			339	Chenodeoxycholic acid	1.27643	0.117949
340	Homostachydrine	-0.508499	0.0924207			340	PI(34:0)	-0.259477	0.117949
341	Glyceraldehyde-3-phosphate	-1.01001	0.09368			341	PE(18:2/18:1)	-0.255951	0.117949
342	FAD	-0.738496	0.094055			342	PE(18:1/22:6)	-0.263023	0.117949
343	1-Methyladenosine	-0.602683	0.094055			343	9-Decenoic acid	0.800879	0.119757
344	LysoPE(22:4)	0.439016	0.094055			344	Dihydrocarvone isomer	1.43331	0.121379
345	Glycolic acid	-0.659861	0.0949782			345	Ser Thr Glu isomer	0.243893	0.121379
346	deoxyribose-phosphate	0.849429	0.0949782			346	UDP-D-glucose	0.352227	0.12174
347	Pantothenic Acid	-0.597838	0.0949782			347	PG(20:4/18:2)	-0.348537	0.124044
348	allantoate	-0.806932	0.0949782			348	PE(40:6)	-0.202307	0.124044
349	Hydroxybutyrylcarnitine	0.889165	0.0949782			349	Dihydronaringenin-O-sulphate	0.763204	0.124217
350	LysoPE(22:5)	-0.351911	0.0949782			350	4-hydroxyphenylpropionate	0.346395	0.125092
351	PE(16:1/20:4)	-0.413324	0.0949782			351	Phenylglyoxylic acid	-0.74393	0.125229
352	PC(16:0/20:4)	0.342746	0.0949782			352	N-Acetylneuraminic acid	0.37529	0.125229
353	PS(20:5/20:0)	-0.420889	0.0949782			353	Idebenone isomer	1.48064	0.125229
354	PC(P-38:4)	0.23705	0.0949782			354	Homocitrulline	1.51812	0.125229
355	Triethanolamine	-0.818129	0.0951306			355	LysoPE(24:0)	-0.463734	0.125229
356	2-Dehydro-D-xylonate isomer	-0.703112	0.0955963			356	Flavidulol C isomer	-0.340394	0.125229
357	C18:0	-0.312726	0.0971447			357	PC(35:7)	0.611798	0.125912
358	PC(16:0/14:0)	0.264478	0.0971447			358	PC(16:0/18:1)	0.111493	0.127106
359	PE(16:0/22:6)	-0.249836	0.0971856			359	Anserine	0.33638	0.127608
360	N-Octanoylglycine	0.746404	0.0978475			360	Cabergoline isomer	-0.142223	0.128434
361	glutathione	-1.27385	0.0982992			361	PG(22:6/17:1)	0.360706	0.128434
362	Serotonin	-1.38266	0.0989544			362	2-Hydroxyethanesulfonate	-0.331562	0.130544
363	7-dehydrocholesterol	0.573063	0.0989899			363	DL-p-Hydroxyphenyllactic acid	0.394849	0.130544
364	GDP-glucose	-0.669297	0.0993324			364	glutathione disulfide	0.232634	0.130544
365	6-Methoxy-3-(2-thiazolyl)-1H-indole isomer	-1.88578	0.0996043			365	6-Aminopenicillanate	-0.676325	0.130544
366	PS(40:7)	0.528223	0.0996043			366	PC(19:0/22:6)	-1.32446	0.130544
367	LysoPC(20:4)	-0.587573	0.10119			367	fructose-1-6-bisphosphate	0.939485	0.131982
368	PE(20:5/18:3)	-1.14281	0.10119			368	2-Octenoic acid	-0.767575	0.131982
369	Cystathionine ketimine isomer	2.98852	0.103653			369	PC(22:6/20:5)	-0.526621	0.131982
370	Indole-5_6-quinone	-0.736601	0.103653			370	PE(16:0/22:6)	-0.211881	0.134285
371	Apigenin 7-sulfate	0.868675	0.103653			371	cystine	0.458683	0.134657
372	Glucosyl (2E-6E-10x)-10-11-dihydroxy-2-6-farnesadienoate	-1.07466	0.103653			372	PE(20:4/18:0)	0.179561	0.134657
373	Choline	-0.49002	0.103653			373	SM(d18:1/24:0)	0.205818	0.134657
374	3-Hydroxyhexadecanoylcarnitine	0.870694	0.103653			374	PC(20:1/22:6)	-0.230368	0.134657
375	Pyroglutamic acid	-0.848423	0.103978			375	CDP-choline	0.710979	0.136594
376	Gly Gln Glu isomer	-1.35736	0.103978			376	C26:5	1.04721	0.136685
377	C16:2	0.875188	0.103978			377	PE(36:0)	-0.354425	0.136685
378	15-deoxy-delta-12-14-PGJ2	-1.22043	0.103978			378	Momordicilin isomer	-1.17657	0.137624
379	15-keto-Prostaglandin E2 isomer	-1.46627	0.103978			379	PS(16:0/22:6)	-0.267963	0.137748
380	phytosphingosine	-1.13194	0.103978			380	Sedoheptulose	0.374659	0.138518
381	Heptaethylene glycol isomer	-0.643138	0.10441			381	Dihydroroseoside isomer	#NAME?	0.139123
382	3-Ureidopropionic acid	0.566174	0.10441			382	C20:0(Arachidic acid)	-0.288896	0.140047
383	LysoPC(22:5)	-0.447674	0.104837			383	Cholesteryl sulfate	-0.381807	0.140805
384	SM(d18:1/22:0)	-0.450568	0.104837			384	PS(36:1)	0.268018	0.141559
385	Creatine phosphate	-0.847826	0.10595			385	Tetrahydrocortisone	-1.28946	0.148059
386	fructose-1-6-bisphosphate	-0.8472	0.10595			386	2-Oxophytanate	1.19688	0.148154
387	Cresol sulfate	4.64826	0.10595			387	Glycerophosphocholine	-0.145196	0.148883
388	3'-Phosphoadenylyl sulfate	-1.24055	0.106638			388	1-Methyladenosine	0.16095	0.149609
389	D-Saccharic acid	-0.594685	0.107047			389	DL-5-Hydroxylysine	0.693175	0.150805
390	PE(20:4/17:1)	0.497428	0.107047			390	lysoPE(16:0)	0.403137	0.151837
391	N-Glycoloyl-neuraminate	0.509671	0.108402			391	Dimethylmalonic acid	-0.356216	0.152078
392	Thiamine pyrophosphate	-0.617507	0.108402			392	Neuraminic acid	0.894904	0.153495
393	GMP	-0.75265	0.109075			393	Tridecanoic acid	0.280432	0.153495
394	Cervonyl carnitine	-0.935022	0.109744			394	2-Hydroxydecanedioic acid	-0.725657	0.156835
395	Gelcohol	-0.662521	0.109854			395	C14:2	1.19767	0.156835
396	Minabeolide-8 isomer	1.42297	0.109854			396	Ganolucidic acid B isomer	-3.07673	0.156835
397	PE(42:7)	-0.300209	0.109854			397	Decatrienoyl carnitine C10:3	0.353649	0.162636
398	3-Methylindole	1.00131	0.110238			398	PE(22:6/17:1)	0.855176	0.163772
399	PE(P-38:6)	-0.41338	0.110238			399	PE(42:9)	0.799864	0.166444
400	3-Furoic acid	-0.649261	0.111547			400	PE(P-35:0)	0.278672	0.168681
401	3-Hydroxy-11Z-octadecenoylcarnitine	0.869712	0.111547			401	PE(22:6/16:0)	-0.192431	0.168681
402	Sedoheptulose	0.702683	0.113124			402	Traumatic Acid	-0.333813	0.169791
403	LysoPE(24:0)	-0.450711	0.113768			403	hexadecanedioic acid mono-L-carnitine ester	-0.679851	0.170895
404	Pyroglutamine	-0.450181	0.114409			404	N-Acetylserotonin	-0.57204	0.17157
405	Indole-3-acetylaldehyde	0.893911	0.114482			405	Hyodeoxycholic acid	1.91264	0.17157
406	Traumatic Acid	-0.60281	0.114482			406	sphingosine(d20:1)	-0.720492	0.172237
407	N-Acetylvaline	-0.608541	0.114482			407	3-keto Fusidic acid isomer	0.452361	0.172237
408	Asparagoside A isomer	-0.741181	0.115115			408	cytidine	0.472694	0.173322
409	Glutaconic acid	-0.611704	0.115462			409	Esculentic acid isomer	Inf	0.173977
410	PI(22:6/18:0)	0.248415	0.115462			410	proline	0.416121	0.173977
411	LysoPC(20:1)	-0.58272	0.116088			411	Pseudouridine	0.667972	0.176546
412	Imidazoleacetic acid	-0.490296	0.116429			412	Methyl-Histidine	0.538987	0.17761
413	LysoPC(18:1)	-0.497817	0.116429			413	carnitine C26:0	0.369522	0.180158
414	5-Hydroxymethyl-2-furancarboxylic acid	-0.484262	0.116766			414	C26:2	1.9079	0.181208
415	C22:6	-0.524258	0.116766			415	Cystathionine ketimine isomer	1.31657	0.184328
416	PE(37:1)	0.240689	0.117381			416	13_14-dihydro Prostaglandin F1alpha	-0.51821	0.184328
417	Idebenone isomer	-1.13904	0.117994			417	PS(20:3/18:0)	-0.258678	0.184328
418	SM(d18:1/16:0)	1.72554	0.120099			418	Phosphoribosyl pyrophosphate	-0.544007	0.184916
419	PG(22:6/16:1)	0.402962	0.120099			419	11(R)-HETE isomer	-1.04329	0.184916
420	PG(18:1/22:6)	0.333859	0.120701			420	2-Dehydro-D-xylonate isomer	0.620983	0.185939
421	GDP	-0.700057	0.121912			421	UDP-glucuronate	0.552752	0.186958
422	Ser Thr Glu isomer	-0.482964	0.121912			422	Citraconic acid	0.335856	0.187973
423	Hyodeoxycholic acid	1.63272	0.121912			423	thymidine	0.322396	0.188982
424	decenoylcarnitine	0.755244	0.121912			424	Formimino-L-glutamic acid	0.868958	0.190538
425	PE(34:1)	0.261461	0.121912			425	Stoloniferone C isomer	0.73812	0.190538
426	4-Trimethylammoniobutanoic acid	-0.50414	0.122501			426	PE(P-20:4/16:0)	0.372639	0.190538
427	Indole-3-carboxylic acid	0.900959	0.122799			427	Achalensolide	-0.61717	0.192521
428	glycocholic acid	-0.718075	0.122799			428	PS(32:1)	1.04292	0.192521
429	Asp Gly	-0.519715	0.123095			429	DiHETE isomer	1.72729	0.195916
430	LysoPE(18:1)	-0.651239	0.123095			430	PC(15:1/22:6)	-0.210233	0.195916
431	1-Oxo-14_17_20_23-tetraoxa-2-thiapentacosan-25-oic acid isomer	-1.87394	0.123674			431	Taurocyamine	0.453069	0.196432
432	DL-5-Hydroxylysine	-0.838801	0.123964			432	LysoPC(22:1)	0.24169	0.196432
433	DAG(34:3)	0.36664	0.123964			433	Heptadecanoyl carnitine	0.418363	0.196944
434	PC(18:0/22:6)	-0.262645	0.125396			434	PE(20:4/17:2)	0.950794	0.196944
435	Perillic acid isomer	-0.523369	0.125676			435	Creatinine	0.181967	0.199357
436	Homocitrulline	1.25698	0.125676			436	2-hydroxybutyrate	0.43727	0.199357
437	4-Pyridoxic acid	1.32144	0.125953			437	Guaiacol sulfate	1.898	0.199357
438	cholic acid	2.70195	0.125953			438	PE(38:1)	-0.258364	0.199357
439	Spermine	-0.89325	0.126228			439	phenol	1.07115	0.200304
440	LysoPC(20:0)	-0.687982	0.126228			440	citrate/isocitrate	0.419827	0.201246
441	C25:0	-0.699954	0.128186			441	2-myristoleoyl-glycerol isomer	-0.508073	0.204973
442	PC(20:4/20:0)	0.323456	0.128186			442	Phenol sulphate	1.08399	0.2059
443	PC(20:2/22:6)	0.32898	0.128738			443	PC(18:1/22:6)	-0.12045	0.208211
444	Equol 7-O-glucuronide	1.27071	0.129288			444	PE(P-18:1/20:4)	0.31456	0.214667
445	C14:0(Myristic acid)	0.678942	0.129544			445	Arsenobetaine	0.4148	0.215567
446	Ganolucidic acid B isomer	-1.0626	0.129544			446	Ethylmethylmaleimide isomer	-0.741712	0.217354
447	2-hydroxyglutarate	-0.544812	0.130922			447	13(S)-HpOTrE isomer	0.904246	0.217354
448	2-Hydroxyethanesulfonate	0.324719	0.131656			448	2-Phenylbutyric acid	0.135545	0.217755
449	Fucose 1-phosphate	-0.637139	0.131656			449	PC(16:0/20:5)	0.169844	0.217755
450	tryptophan	-0.739297	0.131656			450	Tryptamine	0.664293	0.218066
451	Salvigenin isomer	2.08065	0.131656			451	C16:1	1.51537	0.218066
452	N-Nitroso-3-hydroxypyrrolidine	0.772133	0.131656			452	Taurodeoxycholic acid	-1.94195	0.218066
453	PC(16:1/20:5)	0.217363	0.131656			453	PS(34:2)	-0.422157	0.218066
454	PC(22:6/13:1)	-0.604627	0.132188			454	PE(20:5/18:3)	0.760912	0.218066
455	PG(18:0/18:2)	0.26683	0.132716			455	2-Nonenoic acid isomer	0.452057	0.218458
456	N6-Galacturonyl-L-lysine isomer	-0.55079	0.132951			456	Spermidine	0.185214	0.218458
457	PC(18:2/18:1)	0.193212	0.132951			457	Citronellyl propionate isomer	0.845248	0.218756
458	PS(20:5/18:0)	0.475776	0.133475			458	C14:0(Myristic acid)	0.832163	0.218756
459	Phenol sulphate	2.50439	0.133643			459	PE(P-36:4)	-0.387094	0.218756
460	shikimate-3-phosphate	-0.369459	0.133643			460	Trimethyllysine	-0.289277	0.218756
461	Telaprevir isomer	-0.573405	0.133643			461	PC(20:4/22:6)	0.187689	0.218756
462	PE(22:6/17:1)	1.61426	0.133643			462	homocystine	0.513847	0.219614
463	PS(18:0/20:4)	0.438523	0.133643			463	LysoPE(18:0)	-0.228303	0.220467
464	glutamine	-0.393434	0.134672			464	inosine	0.622184	0.220842
465	PE(36:4)	-1.08118	0.134672			465	C24:2	0.327347	0.220842
466	6-phosphogluconolactone	1.84037	0.135691			466	PC(20:2/22:6)	-0.196505	0.221687
467	LysoPC(20:2)	-0.355211	0.135691			467	PG(20:4/18:0)	0.404304	0.222054
468	Phenaceturic acid	1.1463	0.136913			468	DAG(34:2)	1.42031	0.222054
469	Neosolaspigenin isomer	-1.25625	0.136913			469	Pyridoxal	0.848876	0.224202
470	DAG(38:8)	0.473039	0.136913			470	2-Oxo-3-phenylpropanoic acid	0.601252	0.22431
471	PC(18:0/18:2)	-0.205153	0.136913			471	Indole-3-pyruvic acid	0.564103	0.22431
472	2-Aminosuccinate	-0.643831	0.138203			472	Myristoleic acid C14:1	1.54755	0.22431
473	3_4-Dimethoxyphenylacetic acid	-0.539458	0.139979			473	Methyl farnesoate isomer	1.44544	0.22431
474	C21:1	-0.79812	0.139979			474	15-deoxy-delta-12-14-PGJ2	1.50236	0.22431
475	ADP-ribose	-0.565068	0.140469			475	C22:3	0.491797	0.22431
476	LysoPE(18:2)	-0.3059	0.141443			476	PA(18:2/16:0)	0.350523	0.22431
477	PS(16:0/22:6)	-0.269044	0.141443			477	N-Acetyl-D-fucosamine	0.504076	0.22431
478	phenol	2.39347	0.14163			478	alpha-Ketoglutaramate	-0.139783	0.227224
479	PC(20:0/22:6)	-0.237016	0.14163			479	UTP	0.605142	0.227224
480	Glycerylphosphorylethanolamine	-0.407488	0.142074			480	PC(22:6/16:0)	-0.134315	0.229313
481	N1-Methyl-4-pyridone-3-carboxamide	0.636264	0.142074			481	Indole-3-acetamide	0.736235	0.230115
482	Volkenin isomer	0.481569	0.142074			482	Calcitriol	0.480035	0.232189
483	Quadrone	-0.784704	0.142074			483	PA(18:1/18:1)	0.349864	0.234254
484	2-Hydroxylauroylcarnitine	0.599351	0.142074			484	1-Methyl-hydantoin	0.610473	0.235041
485	LysoPE(18:3)	-0.332049	0.142074			485	pyruvate	0.400026	0.237869
486	LysoPE(20:4)	-0.290177	0.142074			486	C17:2	1.09989	0.237869
487	PE(P-37:0)	-0.295969	0.142074			487	2-octenoylglycine	0.846424	0.239415
488	PC(20:5/18:3)	-0.73548	0.142074			488	PE(42:7)	-0.297008	0.239415
489	Ribose	-0.413507	0.142434			489	N-Octanoylglycine	0.571258	0.239693
490	inosine	1.16385	0.142434			490	Decylubiquinone isomer	0.90539	0.239693
491	Plumbagin	1.4523	0.142434			491	C19:3	1.25213	0.242961
492	11-deoxy-PGE1	0.788106	0.142434			492	N-(1-Deoxy-1-fructosyl)threonine	0.247101	0.244967
493	hexose-phosphate	-0.628887	0.142612			493	L-Menthyl acetoacetate isomer	1.00444	0.245718
494	7-Sulfocholic acid	-3.79417	0.142612			494	PE(O-18:0/22:6)	0.672963	0.246465
495	Gln-Glu	-0.510521	0.143251			495	Dihydronepetalactone isomer	0.31519	0.247951
496	Di-n-pentyl phthalate isomer	-0.876432	0.143251			496	cholic acid	2.2488	0.247951
497	3-hydroxytetradecanoylcarnitine	0.609321	0.143251			497	Methyl phosphoethanolamine	0.167928	0.251164
498	Guaiacol sulfate	1.76069	0.143424			498	N-Acetyl-L-methionine	0.218047	0.251389
499	PC (30:0)	0.259204	0.143424			499	7_8-Dihydroparasiloxanthin isomer	-0.864681	0.251389
500	4-Oxododecanedioic acid isomer	-0.98679	0.143595			500	PC(21:3/16:0)	-0.213166	0.253346
501	PG(18:2/18:2)	0.299497	0.143595			501	PE(16:1/16:1)	0.484713	0.254068
502	ceramide (d18:1/22:1)	-0.722912	0.143765			502	D-Glucuronic acid 1-phosphate	0.104878	0.254787
503	stearoylcarnitine	0.429078	0.143765			503	Phosphodimethylethanolamine	-0.115675	0.257634
504	Deoxyinosine monophosphate	0.658466	0.14422			504	dCMP	0.165276	0.257634
505	6-Hydroxynicotinic acid	-0.694949	0.144386			505	DL-Indole-3-lactic acid	-0.623286	0.257634
506	Sorbitol-6-phosphate	-0.618366	0.144386			506	PS(42:5) isomer 1	0.299335	0.257634
507	2-Phenylethanol isomer	-1.1495	0.145606			507	Isocaucalol isomer	0.805119	0.25783
508	5_6-Dihydrouridine	0.37093	0.145606			508	C17:1	0.590175	0.25783
509	adenosine 5'-phosphosulfate	-0.866891	0.145606			509	Lys-Gly	0.386139	0.258024
510	Protoporphyrin	-1.10602	0.145606			510	Clupanodonyl carnitine	0.563705	0.258024
511	PE(36:3)	-0.650642	0.145606			511	homocysteic acid	0.272109	0.261017
512	PC(22:6/20:3)	-0.209215	0.145606			512	NN-dimethylarginine	0.416469	0.261017
513	S-Adenosylmethionine	-0.429192	0.145765			513	2'_3'-Anhydroadenosine	-0.963714	0.261017
514	PC(16:0/21:3)	-0.424669	0.145765			514	Capryloyl glycine	0.616377	0.261017
515	Floribundoside isomer	3.68838	0.147367			515	Cinnamoylglycine	0.220564	0.261017
516	Homocarnosine	-0.598377	0.147367			516	7-Methylguanosine	0.567037	0.261017
517	thymine	0.982829	0.147803			517	N-acetyl-trp	0.357733	0.261017
518	Tyrosol 4-sulfate	0.704724	0.147952			518	Quadrone	-0.742254	0.261017
519	Glycerophosphocholine	-0.418052	0.147952			519	Gemfibrozil isomer	0.317714	0.261017
520	N-Acetyl-D-fucosamine	-0.702379	0.148384			520	4-Oxoisotretinoin isomer	1.0793	0.261017
521	PC(20:5/16:1)	0.328962	0.148815			521	Retinoic Acid	1.5731	0.261017
522	Glycyl-glycine	0.43721	0.149385			522	PC(20:5/16:0)	0.136553	0.261017
523	N-acetyl-histidine	0.644384	0.149385			523	PC(20:4/20:0)	0.150755	0.261017
524	PC(16:0/16:1)	0.175156	0.149385			524	C11:0(Undecanoic acid)	0.0754108	0.262365
525	Dihydronepetalactone isomer	-0.664562	0.149811			525	Taurodeoxycholic acid isomer	-1.6931	0.262365
526	PE(42:5)	-0.43636	0.150235			526	C20:5	-0.289428	0.264204
527	citrulline	0.378019	0.150657			527	PE(32:1)	-0.274019	0.26487
528	N-Lactoylleucine	0.496066	0.150792			528	GDP-glucose	0.266858	0.266193
529	lysoPS(22:0)	-2.22751	0.150792			529	N-Acetyl-L-arginine	0.106729	0.266193
530	N-Methyl-L-lysine	-0.508997	0.150926			530	Imidazoleacetic acid	0.309716	0.266349
531	Methyl 4-6-di-O-galloyl-beta-D-glucopyranoside isomer	-1.14078	0.150926			531	3-Phenylpropionate	0.366942	0.266349
532	Netilmicin isomer	-0.479578	0.152744			532	aconitate	0.299461	0.266503
533	PS(18:2/18:0)	-0.324403	0.153157			533	Apigenin isomer	0.552888	0.266503
534	Dimethylformamide	0.475403	0.153568			534	5-Hydroxymethyl-2-furancarboxylic acid	0.255516	0.267155
535	Glutamylaspartic acid	-0.556579	0.153691			535	ADP	0.600637	0.270243
536	leucine	-0.303517	0.153691			536	(10S)-Juvenile hormone III acid diol isomer	-0.276703	0.270243
537	hypoxanthine	1.16195	0.15474			537	7-Sulfocholic acid	0.575033	0.270243
538	ADP	-0.628477	0.15474			538	SM(d18:1/24:1)	0.102307	0.272027
539	equol	1.1337	0.15474			539	5_6-Dihydrouridine	0.216869	0.274945
540	ADP-D-glucose	-0.528979	0.15474			540	Indole-5_6-quinone	-2.27895	0.278475
541	PA(18:1/18:1)	-0.661067	0.15474			541	Cellobiose	-0.951343	0.278475
542	O-(hydroxytetradecadienoyl)-L-carnitine	0.705527	0.15474			542	Fasciculol C isomer	0.61858	0.279096
543	PE(38:1)	-0.262146	0.155142			543	C21:5	-0.67834	0.280847
544	Aminoadipic acid	-0.707637	0.157992			544	CDP	0.916596	0.280944
545	PE(40:1)	-0.767097	0.157992			545	carnitine 24:0	0.306796	0.280944
546	4-hydroxyphenylpropionate	0.68166	0.158386			546	sorbitol	0.246984	0.281422
547	Taurodeoxycholic acid isomer	2.23695	0.158778			547	Heptanoic acid	0.236563	0.281422
548	PS(22:6/18:3)	-0.292626	0.159848			548	Pyridoxamine-5'-Phosphate	0.297266	0.281422
549	succinate	0.388784	0.160915			549	Neocnidilide isomer	0.578675	0.281422
550	LysoPE(20:1)	0.456896	0.1613			550	C15:0	0.300231	0.281422
551	Cysteine S-sulfate	#NAME?	0.162241			551	Messagenin isomer	-0.575202	0.281422
552	Abscisic Acid	-0.437013	0.162241			552	Ganoderic acid isomer	0.74889	0.281422
553	C19:0	-0.42207	0.162241			553	Prosapogenin isomer	-0.261898	0.281422
554	Pubescenol isomer	-0.661597	0.162241			554	oleanolic acid 3-O-beta-D-glucosiduronic acid	0.479836	0.281422
555	3-hydroxyoctadecanoylcarnitine	0.425775	0.162241			555	2-Methylbutyroylcarnitine	-0.34147	0.281422
556	Bilirubin	#NAME?	0.162241			556	Gelcohol	0.428857	0.282022
557	C26:1	0.58614	0.162619			557	UMP	0.864294	0.282619
558	PG(20:4/16:1)	0.26267	0.162996			558	PC(18:2/17:1)	-0.213943	0.283215
559	2-Amino-1-phenylethanol	0.397244	0.163371			559	cysteine	0.589083	0.283301
560	Glycerol 3-phosphate	-0.3637	0.163745			560	Indole-3-propionic acid	0.464531	0.283301
561	PC(22:6/20:2)	-0.253856	0.164117			561	p-hydroxyphenylacetylglycine isomer	-1.51869	0.286085
562	2-Hydroxy-5-oxo-L-proline isomer	-0.284996	0.165152			562	ceramide(d18:1/18:1)	-0.547063	0.28667
563	ornithine	0.444442	0.166183			563	Methyl geranate	0.454851	0.287972
564	Amyrone isomer	0.551296	0.166914			564	C15:1	0.622838	0.287972
565	SM(d18:1/18:0)	-0.327183	0.166914			565	ceramide (d18:1/22:1)	-0.557939	0.287972
566	PC(17:1/18:2)	-0.26689	0.166983			566	2-Amino-1-phenylethanol	0.477046	0.287972
567	PS(22:6/22:4)	-0.337419	0.166983			567	Amyrone isomer	0.558999	0.287972
568	Heptanoic acid	0.148762	0.167051			568	PE(36:5)	-0.477582	0.287972
569	PE(38:4)	-0.546214	0.167051			569	Phosphonoacetaldehyde	-0.130955	0.288041
570	ATP	-0.733746	0.167412			570	Pro-Leu	-0.133206	0.288041
571	PE(20:4/18:0)	0.208335	0.167771			571	Ethyl glucuronide	-0.640757	0.291844
572	Indoxyl glucuronide	-0.935177	0.168549			572	UDP	0.969551	0.293484
573	Taurodeoxycholic acid	2.32717	0.168549			573	C18:1	0.872228	0.293532
574	carnitine 24:0	-0.575592	0.168549			574	sphingosine(d18:1)	-0.205347	0.293532
575	PC(17:0/20:4)	-0.201593	0.168549			575	Diethanolamine	0.400164	0.295716
576	PI(16:0/18:2)	0.247104	0.168903			576	behenoyl carnitine 22:0	0.293586	0.295716
577	Glutaurine	0.398476	0.169257			577	C15:2	0.684074	0.2984
578	11-deoxy PGF2alpha isomer	0.218486	0.16996			578	ribose-5-phosphate	0.395146	0.301618
579	PC(18:2/15:0)	-0.14932	0.16996			579	Di-n-pentyl phthalate isomer	-0.392387	0.301618
580	proline	0.261304	0.170016			580	Corchorusoside D isomer	0.7955	0.303218
581	PS(18:0/22:6)	-0.375148	0.170016			581	PC(18:0/20:4)	0.0792368	0.303755
582	Raffinose	-0.344355	0.170072			582	PE(16:1/18:2)	0.210528	0.304289
583	decadienoylcarnitine	0.575453	0.170072			583	5-Methylcytidine	-0.328727	0.304822
584	4-Oxoisotretinoin isomer	-1.07952	0.171058			584	CMP	0.837955	0.306406
585	Indole-3-acetic acid	-0.617346	0.171453			585	Hexanoyl Glycine	0.818633	0.306933
586	lysoPE(16:0)	-0.373198	0.171453			586	Pyrazinemethanethiol	-0.170419	0.307459
587	PE(20:4/16:0)	0.167475	0.171453			587	Wedelolactone	0.090345	0.315825
588	UDP	-0.552943	0.171554			588	PC(18:3/20:5)	0.337118	0.315825
589	CDP	-0.544814	0.171554			589	Glycolic acid	0.108653	0.316303
590	DAG(39:5)	0.591087	0.171554			590	Adenylosuccinate	Inf	0.316303
591	PG(20:4/18:0)	0.423499	0.171554			591	SM(d18:1/20:2)	-0.133853	0.316303
592	PC(18:2/17:0)	-0.170172	0.172524			592	C24:5	0.461254	0.316807
593	C17:1	0.531167	0.172571			593	thymine	0.279272	0.318347
594	PE(32:1)	-0.362848	0.172571			594	C16:2	0.847755	0.318846
595	glucosamine-6-phosphate	-0.772438	0.173533			595	Octyl 4-methoxycinnamic acid	-0.534291	0.319344
596	2-octenoylglycine	0.403409	0.174201			596	creatine	0.156659	0.320291
597	Indole-3-pyruvic acid	0.617353	0.174201			597	Hippuric acid	-0.411129	0.320291
598	Tiglic acid	-0.592211	0.174533			598	Ergothioneine	-0.290437	0.320291
599	hydroxypyruvate	-0.209159	0.175486			599	Folinic acid	-0.295614	0.320291
600	3-Phenylpropionate	-0.338951	0.175815			600	C18:0	-0.0735366	0.320782
601	N-Acetylserotonin	-0.452515	0.176143			601	PS(30:1)	1.03845	0.321272
602	LysoPI(18:0)	0.32805	0.176795			602	LysoPC(20:2)	-0.183792	0.321759
603	PC(22:5/20:4)	-0.331879	0.176795			603	Gabapentin isomer	0.33624	0.323265
604	Methyl equol sulfate	0.557048	0.177119			604	hypoxanthine	0.587243	0.325187
605	behenoyl carnitine 22:0	-0.470224	0.179291			605	4-Trimethylammoniobutanoic acid	-0.557568	0.325187
606	7-ketocholesterol	-1.38168	0.18084			606	5-Aminoimidazole-4-carboxamide ribotide (AICAR)	0.56142	0.325187
607	Hydroxyhexanoycarnitine	0.523788	0.181156			607	Cyclic-ADP-ribose	0.175886	0.325187
608	Cholesteryl sulfate	-0.26702	0.182085			608	Phenylacetic acid	0.381278	0.325604
609	ribose-5-phosphate	-0.444036	0.18271			609	13_14-dihydro-15-keto-tetranor PGE2 isomer	-0.288571	0.325604
610	Gemfibrozil isomer	0.51651	0.18271			610	PS(20:4/16:0)	0.124524	0.325604
611	Canrenone	-0.593972	0.182722			611	taurine	0.0737328	0.327084
612	PE(16:0/20:5)	0.2362	0.182722			612	C19:1	0.723868	0.327554
613	PE(18:2/18:1)	-0.15437	0.184248			613	GDP	0.556222	0.329492
614	C18:3	0.391273	0.185769			614	C21:1	0.937738	0.329492
615	PC(P-40:6)	-0.17237	0.186679			615	Aminomalonic acid	0.170122	0.329956
616	taurine	0.195905	0.187586			616	deoxyuridine	0.205248	0.330419
617	Oleoyl Ethanolamide	1.23254	0.189095			617	Butyrate	-0.218518	0.333246
618	LysoPC(18:3)	-0.256652	0.189995			618	6-phosphogluconolactone	-0.614971	0.333246
619	3-Methylglutaconic Acid	-0.306466	0.192079			619	isoleucine	0.221396	0.333246
620	Decylubiquinone isomer	-0.59561	0.192079			620	PE(16:0/20:4)	0.0992696	0.333246
621	Decatrienoyl carnitine C10:3	-0.398805	0.192079			621	Mucic acid	0.355595	0.333699
622	Octadecanedioic acid	-0.535167	0.192369			622	ceramide(d18:1/16:0)	-0.372981	0.334152
623	PC(16:0/20:5)	0.220678	0.192659			623	Leu-Val	0.132311	0.334602
624	Thiamine monophosphate	-0.366185	0.193545			624	6-Hydroxynicotinic acid	0.529719	0.335051
625	C14:2	0.767383	0.196217			625	PE(20:4/22:6)	-0.42765	0.336483
626	Cellobiose	-0.965153	0.19769			626	PE(P-38:5)	0.138881	0.33791
627	9-Decenoic acid	-0.67239	0.197895			627	purine	-0.21589	0.339333
628	PA(20:4/16:0)	-0.344516	0.197895			628	Prenylbenzoquinone	0.574505	0.339772
629	glucosamine	-0.356114	0.197895			629	Thiamine	-0.337567	0.34108
630	Indole	-0.282128	0.197895			630	Janthitrem E isomer	0.177455	0.34108
631	PE(38:3)	-0.5052	0.197895			631	PS(18:2/18:0)	-0.167336	0.34108
632	Urocanic acid	-1.38559	0.198135			632	Dimethylformamide	-0.567159	0.343459
633	dTMP	0.896868	0.198135			633	PE(18:1/18:2)	0.0901447	0.344859
634	2-Hydroxydecanedioic acid	1.11587	0.198135			634	1_6-anhydro-b-D-Glucose	0.109565	0.345166
635	15beta-Hydroxydesogestrel isomer	-0.367002	0.19841			635	trans-4-Hydroxycyclohexylacetic acid	-0.360775	0.345166
636	Calcitriol	-0.593583	0.199542			636	Plumbagin	0.766692	0.345166
637	PC(18:2/22:6)	-0.231587	0.199542			637	D-erythrose-4-phosphate	0.258503	0.34559
638	Leu-Val	-0.26701	0.200982			638	PC(13:1/22:6)	0.308364	0.346976
639	Phenylglyoxylic acid	0.397449	0.201472			639	Indole-3-acetic acid	0.815121	0.348645
640	methacholine	0.358065	0.201472			640	2-octenoylglycine isomer	0.52881	0.348645
641	CTP	-0.491096	0.201472			641	phosphate	0.42697	0.348645
642	Ganoderic acid isomer	0.386879	0.201472			642	kynurenine	0.496169	0.348645
643	Valeric acid	0.364084	0.201908			643	LysoPC(20:5)	-0.170445	0.349472
644	Fructose	-0.288545	0.201908			644	PC(P-40:5)	-0.05309	0.349472
645	UTP	-0.605973	0.201908			645	3-phosphoglycerate	0.324163	0.351653
646	2'_3'-Anhydroadenosine	0.54498	0.201908			646	Equol 7-O-glucuronide	-0.452186	0.351653
647	PE(P-20:4/16:0)	-0.516291	0.201908			647	PS(36:2)	0.106464	0.351653
648	carbamoyl phosphate	0.404798	0.201908			648	Confertifoline	0.146805	0.353008
649	DAG(15:1/22:4)	0.607054	0.202171			649	Creatine phosphate	-0.218914	0.354215
650	Galactose	-0.295799	0.202384			650	2-Methylhippuric acid	-0.527901	0.354215
651	5'-Deoxy-5'-thioinosine 5'-monophosphate	-0.854653	0.202384			651	4-Oxododecanedioic acid isomer	-0.454981	0.354215
652	5-Methylcytidine	-0.293445	0.202384			652	Albuterol isomer	0.768542	0.355558
653	Tridecanoic acid	-0.410485	0.202645			653	Vanillic acid 4-sulfate	-0.610258	0.356897
654	PG (22:6/18:3)	0.218205	0.202905			654	Tyrosol 4-sulfate	0.489823	0.361827
655	PE(18:1/22:6)	-0.181088	0.203164			655	GMP	0.569191	0.361827
656	DAG(38:5)	0.246637	0.203423			656	LysoPE(20:4)	0.075902	0.361827
657	Hexanoic acid	-0.212583	0.203937			657	PC(22:6/22:6)	-0.135171	0.36502
658	C22:3	0.356405	0.203937			658	Glyceraldehyde-3-phosphate	0.354548	0.3654
659	proline betaine	-0.299047	0.205325			659	ascorbic acid	2.41558	0.366711
660	fumarate	-0.411589	0.206084			660	PC(40:2)	-0.405929	0.368019
661	threonine	-0.376111	0.206084			661	13-OxoODE isomer	0.251234	0.368209
662	Dihydroactinidiolide	-0.483354	0.206084			662	prostaglandin E2	-0.33824	0.368209
663	Creatinine	0.200933	0.206275			663	Adynerin isomer	0.666272	0.368209
664	4-formyl Indole	-0.258581	0.206275			664	N-Nitroso-3-hydroxypyrrolidine	-0.112773	0.36858
665	PS(42:5) isomer 1	-0.471859	0.206275			665	IMP	1.27931	0.3708
666	FMN	-0.938777	0.206774			666	ATP	0.359962	0.371167
667	PE(20:4/18:1)	0.140434	0.206774			667	Phosphorylcholine	-0.0831517	0.373376
668	PE(P-16:0/20:4)	0.110883	0.207581			668	Polyphloroglucinol phosphate	0.272087	0.374658
669	PC(22:6/16:0)	-0.199504	0.207828			669	Heptaethylene glycol isomer	-0.279955	0.375017
670	13-OxoODE isomer	-0.398699	0.209186			670	Methionine sulfoxide	-0.210299	0.375375
671	Maleylacetate	0.254936	0.20943			671	methylheptenone isomer	-0.287235	0.376443
672	PG (34:1)	0.283046	0.209673			672	C18:3	0.577409	0.376443
673	7_8-Dihydroxyflavone isomer	0.620054	0.209916			673	methionine	0.216943	0.376443
674	sedoheptoluse-7-phosphate	-0.557105	0.210157			674	acetoacetate	0.0646276	0.376944
675	Methyl geranate	-0.683687	0.210398			675	3-Furoic acid	0.0654485	0.376944
676	C16:0	0.22271	0.210638			676	D-Saccharic acid	0.212911	0.376944
677	Fructosyl-glycine	0.382614	0.210878			677	PC(16:0/16:0)	-0.110172	0.376944
678	Hexanoyl Glycine	-0.427486	0.211044			678	Sphingosine-1-phosphate	-0.204883	0.377295
679	Azadirone isomer	0.343615	0.211044			679	C24:3	0.326731	0.37855
680	Betaine aldehyde	-0.187548	0.211044			680	Prosapogenin isomer 2	-0.288491	0.378898
681	Fumarylacetoacetate	-0.2344	0.212845			681	Urocanic acid	1.31538	0.380148
682	prostaglandin E2	-0.543394	0.212845			682	leucine	0.151086	0.380492
683	PE(16:0/18:2)	-0.168632	0.212845			683	PC(17:0/20:4)	-0.0673742	0.384436
684	deoxyuridine	0.143308	0.213079			684	4-Pyridoxic acid	0.712976	0.385672
685	LysoPE(22:1)	-0.278124	0.213312			685	C18:2	0.540579	0.386007
686	C19:3	1.01939	0.213776			686	N-Formyl-L-methionine	-0.330377	0.387568
687	Formylglutathione	0.458068	0.213776			687	C16:0	0.173031	0.387568
688	Guanosine	0.830397	0.215091			688	Sebacic acid	0.154776	0.388557
689	sphingosine(d20:1)	-0.491986	0.216402			689	C19:0	-0.257797	0.388557
690	O-pimelyl-L-carnitine	-0.86036	0.216629			690	7-dehydrocholesterol	0.364336	0.388557
691	N-acetyl-glucosamine-6-Phosphate	-0.313124	0.217933			691	2-Isopropylmalic acid	0.249123	0.393654
692	Hydroquinone	7.19714	0.220554			692	C26:1	0.468618	0.393654
693	4-Hydroxyisoleucine isomer 1	-0.261882	0.220554			693	PE(44:8)	1.59898	0.394861
694	4-hydroxy-3-methylbenzoic acid	0.767282	0.220554			694	5-(Benzyloxy)-2-sulfanylphenol isomer	-0.218049	0.396064
695	CMP	-0.323273	0.220554			695	4-(4-Deoxy-?-D-gluc-4-enuronosyl)-D-galacturonate	0.433458	0.39675
696	methyladenosine monophosphate	-0.150842	0.220554			696	FAD	-0.214688	0.39675
697	oleanolic acid 3-O-beta-D-glucosiduronic acid	-0.514401	0.220554			697	pyridoxine	1.69837	0.39675
698	Montecristin isomer	0.212349	0.220554			698	S-Adenosylmethionine	-0.0687861	0.39675
699	Hydroxycitric acid lactone	0.327293	0.220989			699	stearoylcarnitine	0.182308	0.39675
700	ceramide(d18:1/16:1)	0.3428	0.220989			700	DAG(40:8)	-0.21477	0.39794
701	N-(1-Deoxy-1-fructosyl)threonine	-0.266329	0.221737			701	3-hydroxybutyrate	0.427023	0.399434
702	malate	-0.357538	0.222492			702	CPA(18:0)	0.174651	0.399434
703	2-hydroxy-isovalerate	0.165223	0.222492			703	PE(34:0)	-0.0923343	0.39974
704	p-hydroxyphenylacetylglycine isomer	-0.968166	0.222492			704	gamma-Butyrobetaine	0.392317	0.401793
705	Blumenol C glucoside isomer	-0.582486	0.222492			705	2-dehydrogluconate	0.183321	0.402968
706	PC(20:2/18:0)	-0.216375	0.222492			706	Hydroquinone	1.12779	0.403268
707	PC(22:6/22:6)	-0.219794	0.222492			707	Fumarylacetoacetate	-0.1589	0.403567
708	C18:4	0.255521	0.223967			708	3-(3-Methoxyphenyl)propionic acid	-0.210236	0.403866
709	PE(36:5)	0.267304	0.223967			709	Asparagoside A isomer	-0.311094	0.405031
710	4-Aminoisophthalic acid	0.612994	0.225958			710	PS(22:1/20:4)	-0.147676	0.405326
711	PC(16:0/20:3)	-0.103301	0.225958			711	Betaine aldehyde	0.0542505	0.407351
712	allantoin	0.207326	0.228461			712	C20:1	0.503203	0.408506
713	Catechol	2.92306	0.228461			713	DL-Benzylsuccinic acid	0.367138	0.408795
714	UMP	-0.311347	0.229185			714	Triethanolamine	0.547912	0.409084
715	Spermidine	0.30103	0.229907			715	shikimate-3-phosphate	-0.104829	0.409088
716	lactate	0.197152	0.229985			716	Saringosterol isomer	0.286223	0.409088
717	Pseudouridine	0.620451	0.229985			717	PC(22:6/20:1)	-0.103777	0.409088
718	PC(20:4/22:6)	0.16663	0.229985			718	PG(18:1/22:4)	0.20619	0.410231
719	octulose-8-phosphate	-0.383821	0.230382			719	3-Hydroxyanthranilic acid	0.383202	0.411371
720	PC(16:1/22:6)	0.159602	0.230382			720	PS(20:1/18:2)	-0.0808395	0.411653
721	PC(18:2/17:1)	-0.122702	0.233164			721	Hydroxy-methoxycinnamic acid	0.738401	0.411935
722	Glyoxylic acid	-0.275018	0.233357			722	PA(20:4/16:0)	-0.114656	0.412216
723	PC(17:1/16:0)	-0.131795	0.23355			723	LysoPE(20:3)	-0.136076	0.413347
724	DAG(38:6)	0.166217	0.236832			724	Minabeolide-8 isomer	0.419019	0.413626
725	cystine	0.512612	0.237019			725	Apigenin 7-sulfate	0.245416	0.415027
726	Heptyl p-hydroxybenzoate	-0.341117	0.238746			726	SM(d18:1/22:3)	0.241027	0.415027
727	D-Glucuronic acid 1-phosphate	0.122723	0.239443			727	xanthine	0.393436	0.416693
728	PC(20:1/22:6)	-0.158392	0.239627			728	Lipoic acid	-0.150695	0.416693
729	PA(18:2/18:2)	-0.34715	0.241523			729	PC(P-40:6)	0.148424	0.416693
730	PC(22:6/18:1)	-0.107474	0.241523			730	3-hydroxypentadecanoic acid isomer	-0.151306	0.41865
731	creatine	0.180997	0.242722			731	arginine	0.10589	0.423331
732	DAG(39:6)	0.581366	0.2429			732	4-hydroxynonenoic acid isomer 2	-0.215555	0.423331
733	Methyl-Histidine	-0.516877	0.243586			733	Abscisic Acid	0.173548	0.423331
734	PG(16:0/18:2)	0.23485	0.24427			734	ADP-D-glucose	0.142765	0.423331
735	Deoxyadenosine	-0.256717	0.244793			735	Retinol isomer	0.699824	0.423331
736	C19:2	-0.756917	0.244793			736	L-Carnitine	0.373825	0.423592
737	C24:0(Lignoceric acid)	-0.213891	0.244793			737	Thiodiacetic acid	0.319212	0.424943
738	Allyl hexenoate isomer	-0.46158	0.244808			738	PE(P-37:0)	-0.0929586	0.424943
739	UDP-N-acetyl-glucosamine	0.260341	0.244808			739	PC(16:0/18:2)	-0.0481937	0.427697
740	Octyl 4-methoxycinnamic acid	-0.510995	0.244808			740	guanine	0.386418	0.432105
741	Anserine	-0.248482	0.245986			741	Hydroxymethylphosphonate	-0.133182	0.435671
742	5_6-Dihydroxyprostaglandin F1a	-0.394128	0.247162			742	glucosamine	-0.151201	0.435912
743	Dehydroglutathione	-0.161937	0.247833			743	L-Hydroorotic acid	-0.246729	0.436153
744	DAG(34:2)	-0.320993	0.248001			744	C18:4	0.345647	0.436393
745	D-Phenyllactic acid	-0.194162	0.249166			745	4-formyl Indole	1.13735	0.439109
746	Muramic acid	-0.251051	0.249166			746	PC(22:6/20:2)	0.0737983	0.440169
747	Cysteine-glutathione disulphide	-0.289789	0.249166			747	LysoPE(18:3)	-0.13274	0.442873
748	Retinoic Acid	-0.551245	0.249166			748	glycine	-0.0366667	0.446391
749	C20:5	-0.176226	0.250326			749	hexose-phosphate	0.136207	0.449741
750	PC(16:0/17:1)	0.105981	0.25049			750	Hydroxyphenyllactic acid	0.383697	0.449741
751	Galactosylhydroxylysine	-0.221397	0.250652			751	5'-Deoxy-5'-thioinosine 5'-monophosphate	-0.349848	0.449741
752	D-erythrose-4-phosphate	-0.409699	0.255432			752	Raffinose	0.420094	0.449741
753	Acarbose isomer	-0.233057	0.255432			753	athyriol isomer	-0.255516	0.450994
754	O-Benzyl-L-serine isomer	1.08645	0.258059			754	C20:4	0.188788	0.450994
755	DL-p-Hydroxyphenyllactic acid	0.346797	0.258211			755	5-L-Hydroxytryptophan	0.196546	0.451211
756	C24:1	0.186574	0.258856			756	Portuloside A isomer	-0.205089	0.455104
757	SM(d18:1/14:0)	-0.158383	0.26014			757	Oleoyl Ethanolamide	0.369522	0.455104
758	PC(22:6/20:5)	-0.152001	0.26014			758	lysoPS(22:0)	-0.127325	0.455104
759	gamma-Aminobutryic acid	0.176435	0.260489			759	LysoPC(20:4)	0.123716	0.456125
760	dihydroorotic acid	-0.241178	0.260489			760	2-Aminosuccinate	0.0554489	0.457952
761	Galacturonic acid	-0.26899	0.260489			761	Phosphocreatinine	-0.1571	0.458158
762	cystathionine	0.415432	0.260489			762	a-ketoglutarate	0.169887	0.458364
763	Vanillin 4-sulfate	-0.301836	0.260489			763	Spermine	0.191409	0.458569
764	Norepinephrine	-0.162734	0.260489			764	N-(5-Aminopentyl)acetamide	0.11707	0.458774
765	LysoPC(22:4)	0.142518	0.260489			765	C22:6	-0.142365	0.458978
766	PE(18:1/18:2)	-0.0946726	0.260489			766	N-Methyl-L-lysine	-0.178453	0.459182
767	PC(18:0/18:1)	-0.115657	0.260489			767	4-Phenoxypyrimidine isomer	-0.257291	0.461989
768	C20:4	0.28064	0.265284			768	PE(16:0/20:5)	-0.155275	0.461989
769	PC(15:0/18:2)	0.102193	0.265284			769	PC(22:6/13:1)	-0.149672	0.462988
770	PC(16:0/18:1)	-0.102274	0.265284			770	LysoPG(18:0)	0.139751	0.465581
771	4-(Decyloxy)benzene-1-sulfonic acid	-0.484134	0.265906			771	PG(16:0/18:2)	0.0973058	0.465968
772	3-Methylglutarylcarnitine	-0.306484	0.267976			772	arachidoyl carnitine C20:0	0.149815	0.465968
773	PC(39:4)	-0.222264	0.268112			773	Corey PG-Lactone Diol isomer	-0.149368	0.466544
774	PC(13:1/22:6)	-0.18592	0.268247			774	SM(d18:1/16:0)	-0.183954	0.466544
775	4-Phenoxypyrimidine isomer	0.243373	0.269344			775	sulfate	-0.105611	0.466544
776	C18:2	0.241324	0.26961			776	Octadecanedioic acid	0.174651	0.467528
777	N-Methyl-D-aspartic acid	0.171138	0.26961			777	Cervonyl carnitine	-0.273436	0.468509
778	2-Oxophytanate	0.323278	0.270832			778	3alpha-Hydroxyoreadone isomer	0.187819	0.469487
779	cortisol	0.886673	0.270832			779	Thiamine monophosphate	-0.109008	0.46986
780	LysoPE(20:3)	-0.140463	0.270962			780	PE(16:1/20:4)	-0.160327	0.46986
781	PC(22:6/17:1)	-0.326024	0.27157			781	Mizoribine	0.149722	0.470416
782	N-acetyllactosamine isomer	-0.243396	0.271828			782	PG (34:1)	0.0938241	0.470416
783	PS(20:1/18:2)	0.246823	0.271828			783	PA(33:1)	-0.463245	0.470416
784	D-1-[(3-Carboxypropyl)amino]-1-deoxyfructose	-0.168336	0.272908			784	2-Hydroxy-5-oxo-L-proline isomer	-0.240329	0.472532
785	octenoylcarnitine	0.208241	0.273985			785	Choline	0.104189	0.472532
786	SM(d18:1/24:1)	-0.148222	0.274585			786	PC(20:0/22:6)	-0.0643292	0.472532
787	Kynurenic acid	-0.411103	0.274958			787	Phosphoribosylamine	0.21988	0.473495
788	Isocaucalol isomer	0.578564	0.274958			788	AMP	0.384016	0.473674
789	PS(20:4/16:0)	0.115949	0.274958			789	Sphinganine-phosphate	-0.163562	0.473853
790	pyridoxine	0.0960286	0.275677			790	PC(15:0/18:2)	0.0393318	0.47481
791	PE(20:4/17:2)	-0.313906	0.275677			791	Methyl equol sulfate	0.213391	0.47594
792	homocysteic acid	-0.120217	0.27674			792	Sphinganine	-0.322737	0.47594
793	epsilon-(gamma-Glutamyl)-lysine	0.200831	0.276861			793	dAMP	0.0772942	0.477065
794	ascorbic acid	-0.377024	0.277103			794	7_8-Dihydroxyflavone isomer	0.210108	0.477065
795	C24:6	-0.241526	0.277103			795	PC(22:5/20:4)	-0.0567224	0.478785
796	PC(P-38:5)	-0.0954905	0.277223			796	Octanal isomer	0.291556	0.479729
797	PG(36:2)	0.159203	0.279681			797	DAG(38:5)	-0.169718	0.479898
798	Taurocyamine	-0.106167	0.280265			798	2-(Dimethylamino)pyrimidine-4-carboxylic acid	0.0458519	0.480236
799	alanine	0.155868	0.280709			799	Sebacate	-0.162793	0.480236
800	xanthine	-0.331276	0.280709			800	C19:2	0.179292	0.480405
801	N-Acetylserine	0.153345	0.280709			801	Indole-3-acetylaldehyde	-0.11147	0.480573
802	2-Oxoadipic acid	-0.456658	0.280709			802	2_5-Furandicarboxylic acid	0.216137	0.486874
803	Mizoribine	-0.257325	0.280709			803	Pubescenol isomer	-0.110389	0.488565
804	L-arginino-succinate	0.154428	0.280709			804	Allyl hexenoate isomer	0.115633	0.489487
805	N-Acetylneuraminic acid	0.210177	0.280709			805	Ribose	-0.0556953	0.489643
806	Laurate	-0.20357	0.280709			806	Fructose	-0.0522562	0.490561
807	LysoPG(18:0)	0.164896	0.280709			807	2_3-dinor Prostaglandin E1	-0.24633	0.49163
808	ceramide(d18:1/16:0)	0.125865	0.280709			808	Dehydroglutathione	0.0335808	0.49163
809	Histamine	0.474709	0.280709			809	Gentianadine isomer	-0.168169	0.492542
810	valine	0.115548	0.280709			810	LysoPE(16:1)	0.179762	0.492694
811	N-Acetyl-L-arginine	-0.137213	0.280709			811	2-Amino-3_7-dideoxy-D-threo-hept-6-ulosonic acid	0.266707	0.494805
812	Pro-Leu	-0.105991	0.280709			812	PI(22:6/18:0)	-0.143243	0.494805
813	SM(d18:1/24:0)	-0.119969	0.280709			813	LysoPC(18:1)	0.0809954	0.494805
814	PC(18:1/22:6)	0.0931132	0.280709			814	PC(16:0/22:6)	-0.0397432	0.494805
815	4-Methylvaleric acid	0.108112	0.283109			815	sedoheptoluse-7-phosphate	0.194689	0.49797
816	4-(4-Deoxy-?-D-gluc-4-enuronosyl)-D-galacturonate	-0.623241	0.283676			816	Catechol	-0.15957	0.498114
817	Saringosterol isomer	0.212339	0.284697			817	histidine	0.0754253	0.498399
818	IMP	-0.36823	0.285716			818	Aminoadipic acid	-0.178929	0.498399
819	aspartate	-0.160053	0.287188			819	4-Guanidinobutanoic acid	-0.138585	0.499292
820	Hydantoin-5-propionic acid isomer	0.225759	0.288201			820	3-Dehydro-2-deoxyecdysone	0.258299	0.499433
821	N-acetyl-ornithine	-0.160215	0.28886			821	7-ketocholesterol	0.576819	0.500323
822	PS(36:5)	-0.327667	0.28886			822	Azadirone isomer	0.0956188	0.50121
823	C19:1	0.22471	0.288962			823	PI(16:0/18:2)	0.0831749	0.502096
824	L-Fucose	0.141068	0.289165			824	4-Aminohippuric acid	0.36407	0.504472
825	PC(37:5)	0.105666	0.289165			825	PC(P-38:5)	0.0493948	0.505351
826	tyrosine	-0.352993	0.289718			826	Ricinoleic Acid methyl ester	0.235274	0.508461
827	Phosphoribosyl pyrophosphate	0.297131	0.290918			827	maltotetraose isomer	0.413435	0.509333
828	carnitine C26:0	-0.239517	0.290918			828	cresol	0.14399	0.510204
829	PS(40:6)	0.0944529	0.290918			829	PE(20:4/16:0)	0.0425295	0.511197
830	1-Aminocyclopropane-1-carboxylic acid	0.125661	0.291563			830	PS(18:0/20:4)	0.0913799	0.511197
831	PC(20:5/16:0)	0.0520586	0.291563			831	Elemicin isomer	-0.152914	0.512062
832	(17alpha-23S)-Epoxy-28-29-dihydroxy-27-norlanost-8-ene-3-24-dione	-0.213235	0.292206			832	4-Hydroxyisoleucine isomer 1	0.0615342	0.512553
833	Glabric acid isomer	0.81013	0.292206			833	p-hydroxybenzoate	-0.125381	0.512553
834	C15:1	0.288753	0.292749			834	2-Phenylethanol isomer	-0.266305	0.512553
835	O-phosphohomoserine	-0.208523	0.293291			835	Methyl 2-acetyl-3-oxodecanoate isomer	-0.162098	0.512553
836	PE(O-18:0/22:6)	-0.156187	0.294372			836	Enilconazole	-0.326768	0.512553
837	methionine	-0.174629	0.294372			837	Floribundoside isomer	0.875655	0.512553
838	N-Acetylglucosamine 6-sulfate	0.111974	0.294559			838	PA(18:1/16:0)	-0.0945408	0.512553
839	2-octenoylglycine isomer	-0.138196	0.294559			839	glucosamine-6-phosphate	0.109278	0.512553
840	6-Keto-decanoylcarnitine	0.239052	0.295539			840	Montecristin isomer	-0.0668824	0.512553
841	C17:2	0.179064	0.295631			841	DAG(34:3)	-0.228858	0.512553
842	Propapyriogenin A2 isomer 1	-0.120006	0.297494			842	Kynurenic acid	-0.281764	0.512675
843	4-hydroxynonenoic acid isomer 2	0.188381	0.297761			843	Canrenone	0.179213	0.512796
844	CDP-ethanolamine	-0.156797	0.297761			844	PS(22:6/22:4)	-0.0805803	0.512917
845	PC(P-38:3)	0.075178	0.297761			845	ADP-ribose	0.266874	0.513885
846	C24:5	0.154575	0.297849			846	Propapyriogenin A2 isomer 1	-0.149429	0.513885
847	PC(40:2)	0.151341	0.297938			847	Indole-3-acetaldoxime N-oxide	-0.168416	0.514005
848	arachidoyl carnitine C20:0	-0.147503	0.298466			848	O-Phosphorylethanolamine	0.0460679	0.515924
849	methylheptenone isomer	0.28024	0.29987			849	CTP	-0.109382	0.515924
850	N-Nonanoylglycine	0.202635	0.301272			850	3-(2-(4-Nitrobenzoyl)hydrazinyl)propane-1-sulfonic acid	-0.173634	0.515924
851	alpha-Ketoglutaramate	-0.0880864	0.301877			851	Glucosyl (2E-6E-10x)-10-11-dihydroxy-2-6-farnesadienoate	0.168195	0.515924
852	Cinnamoylglycine	0.194755	0.301877			852	N-Decanoylglycine	0.122715	0.51604
853	Gentianadine isomer	0.196085	0.303271			853	4-Gingerol isomer	0.118664	0.517598
854	LysoPC(P-16:0)	0.0803627	0.304225			854	dCTP	-0.114346	0.518432
855	acetoacetate	0.14027	0.30435			855	Acarbose isomer	-0.0624192	0.519983
856	Lys-Gly	-0.206981	0.30435			856	D-Phenyllactic acid	0.161083	0.523792
857	sphingosine(d18:1)	0.217629	0.30435			857	phytosphingosine	0.17009	0.523792
858	Arsenobetaine	-0.142029	0.30435			858	4_6-Dioxoheptanoic acid	-0.211678	0.523899
859	PC(16:0/16:0)	0.0640621	0.30435			859	Formylglutathione	-0.132614	0.524005
860	PE(36:0)	-0.0573871	0.30435			860	LysoPC(24:0)	-0.0374509	0.524825
861	PC(18:1/20:4)	-0.0549252	0.30435			861	C24:6	0.132462	0.52493
862	Octanal isomer	-0.411817	0.304861			862	Carnosine	0.0597963	0.526461
863	Terbutaline	-0.265439	0.307532			863	Galacturonic acid	0.112633	0.527276
864	Hypotaurine	0.248001	0.308901			864	Tiglic acid	-0.0962741	0.528801
865	cytosine	0.209675	0.308975			865	PE(37:1)	0.0316182	0.531744
866	2-keto-isovalerate	-0.117606	0.309479			866	2-Oxoadipic acid	-0.172689	0.533354
867	3-ketosphingosine isomer	-0.236791	0.310412			867	ceramide (d18:1/24:1)	0.0667505	0.533354
868	cresol	-0.169671	0.310484			868	Cibaric acid isomer	-0.216726	0.534157
869	Fasciculol C isomer	-0.135643	0.310555			869	D-phospho-L-serine	-0.15266	0.535665
870	trans-4-Hydroxycyclohexylacetic acid	0.118102	0.311484			870	PG(16:0/18:0)	0.0535465	0.536463
871	2-Methylsuccinic acid	0.10588	0.311624			871	SM(d18:1/23:0)	-0.0946887	0.540789
872	2-Methylbutyroylcarnitine	-0.159427	0.311624			872	Heptyl p-hydroxybenzoate	-0.100844	0.540874
873	aspartyltaurine	-0.153068	0.311694			873	5-Phenylvaleric acid	0.0869839	0.541663
874	Glycerophosphoglycerol	-0.0967217	0.311764			874	PC(16:0/20:3)	0.0183835	0.543154
875	N-acetyl-aspartate	0.106283	0.312755			875	Helenalin	-0.149881	0.543236
876	CMP-N-glycoloylneuraminate	-0.145048	0.312755			876	gamma-Carboxy-D-glutamic acid	0.0381721	0.5434
877	PC(18:3/20:5)	-0.14717	0.314098			877	2-[[2-(1H-indol-3-yl)acetyl]amino]acetate	0.138493	0.5434
878	Imidazoleacetic acid ribotide isomer	0.176567	0.315569			878	Fucose 1-phosphate	0.0377817	0.546282
879	C15:0	0.119608	0.315569			879	Gly Gln Glu isomer	0.194129	0.546361
880	isoleucine	0.0808928	0.315569			880	Pyrocatechol sulfate	-0.119912	0.550922
881	CDP-choline	0.180842	0.316903			881	aspartyltaurine	0.0276555	0.550922
882	7-Methylguanosine	-0.143376	0.316966			882	15-keto-Prostaglandin E2 isomer	-0.13798	0.550922
883	p-hydroxybenzoate	0.133847	0.318296			883	C24:0(Lignoceric acid)	0.0867494	0.550922
884	4-Aminohippuric acid	0.207839	0.318419			884	PC(18:2/15:0)	-0.0238246	0.550922
885	PS(34:2)	0.106285	0.318419			885	Oxalic acid	-0.0274611	0.551974
886	PE(P-16:0/22:6)	-0.0857152	0.318901			886	3_4-Dimethoxyphenylacetic acid	0.089282	0.551974
887	Gabapentin isomer	-0.403259	0.319622			887	PE(P-18:0/20:4)	0.0671894	0.551974
888	UDP-D-glucose	-0.109491	0.319622			888	LysoPE(20:5)	0.0798794	0.551974
889	C20:1	-0.115349	0.319622			889	LysoPC(20:1)	0.0564071	0.551974
890	sulfate	-0.0745492	0.319622			890	Cysteine S-sulfate	-0.233899	0.554117
891	Acetylcholine	-0.0795138	0.319622			891	PC (18:3/22:6)	0.0441234	0.554185
892	C15:2	0.35346	0.320099			892	PGF1alpha	0.105633	0.554253
893	glucosamine-1-phosphate	-0.129066	0.320575			893	Adipic acid	-0.0622471	0.555699
894	Apigenin isomer	0.119081	0.322719			894	4-Methylvaleric acid	-0.0796661	0.55714
895	Jasmonic Acid isomer	-0.183285	0.322774			895	Histamine	0.171156	0.557205
896	a-ketoglutarate	0.133815	0.323246			896	DAG(36:4)	0.0630741	0.558642
897	Carnosine	-0.113496	0.324133			897	DAG(34:4)	-0.0525939	0.562132
898	sorbitol	-0.100093	0.324187			898	C20:2	0.0794003	0.562191
899	Corchorusoside D isomer	0.119864	0.324295			899	Maleylacetate	-0.0397115	0.563449
900	PS (40:8)	-0.0879681	0.324295			900	3-Nitro-L- tyrosine	-0.0784309	0.563449
901	C20:2	-0.0900357	0.324348			901	Fructoselysine 6-phosphate	-0.0475696	0.563449
902	2-Amino-3_7-dideoxy-D-threo-hept-6-ulosonic acid	-0.151061	0.325229			902	N-Lauroylglycine	0.0807461	0.563449
903	11(R)-HETE isomer	-0.171508	0.325281			903	C17:0	0.0461074	0.563449
904	SM(d18:1/20:2)	0.0550237	0.326983			904	cortisol	-0.292756	0.563449
905	Wedelolactone	-0.125592	0.327034			905	(17alpha-23S)-Epoxy-28-29-dihydroxy-27-norlanost-8-ene-3-24-dione	-0.0686765	0.563449
906	PC(40:4)	0.0492636	0.327495			906	ceramide(d18:1/16:1)	0.0608836	0.563449
907	Chenodeoxycholic acid	0.131692	0.328367			907	PC(16:0/17:1)	0.0247885	0.563449
908	7_8-Dihydroparasiloxanthin isomer	0.191979	0.328416			908	PC(18:2/18:1)	-0.0139682	0.563449
909	acetylphosphate	-0.0954306	0.328875			909	Deoxycytidine	-0.0673157	0.565535
910	UDP-D-Xylose	-0.100196	0.328923			910	Neotigogenin acetate isomer	0.0857014	0.565589
911	N-Acetyl-alanine	0.0880552	0.329476			911	Glycerophosphoglycerol	0.0230108	0.565644
912	LysoPC(16:1)	0.0784338	0.329476			912	Myristicin isomer	0.0653208	0.56772
913	PE(34:0)	-0.0278369	0.329476			913	acetylphosphate	-0.0671588	0.56808
914	hydroxyproline	0.0934909	0.330024			914	Phosphoglycolic acid	-0.0479409	0.56808
915	C17:0	-0.0756447	0.330024			915	equol sulfate	-0.0630725	0.56808
916	NAD	-0.0951382	0.330024			916	N-Palmitoyl tyrosine	0.0978979	0.56808
917	kynurenine	-0.130644	0.330071			917	Homostachydrine	0.0506312	0.56808
918	Adonitol	-0.0660847	0.330843			918	LysoPE(22:1)	-0.0401669	0.56808
919	NN-dimethylarginine	-0.131328	0.330843			919	PC(22:6/20:3)	-0.0402729	0.56808
920	5-Phenylvaleric acid	0.10633	0.330843			920	15beta-Hydroxydesogestrel isomer	-0.0807699	0.568131
921	LysoPE(20:5)	-0.0701292	0.330843			921	Phenylpropionylglycine	-0.0916092	0.568849
922	LysoPC(24:0)	0.0648963	0.330843			922	3'-Phosphoadenylyl sulfate	-0.102308	0.569566
923	PE(18:2/16:1)	-0.224062	0.330843			923	2-Methylsuccinic acid	-0.0164811	0.569859
924	SM(d18:1/18:1)	-0.060108	0.330843			924	O-pimelyl-L-carnitine	-0.147342	0.569859
925	PC(15:1/22:6)	-0.0374523	0.330843			925	LysoPC(16:0)	0.0193963	0.569859
926	4-Gingerol isomer	0.138595	0.330888			926	PC(15:0/22:5)	0.0257864	0.569859
927	cysteine	0.162061	0.331425			927	PC(37:5)	0.0352644	0.569859
928	dCTP	-0.0714872	0.331425			928	DAG(44:7)	-0.0903059	0.569859
929	Geranyl acetoacetate isomer 1	-0.0901783	0.331425			929	11-deoxy-PGE1	-0.0695943	0.571894
930	Esculentic acid isomer	0.268503	0.33187			930	13-epi-12-oxo Phytodienoic Acid	0.0431308	0.57194
931	Acetylglycine	0.0414486	0.331914			931	PC(22:6/18:1)	-0.0169818	0.573967
932	Ricinoleic Acid methyl ester	-0.21437	0.331958			932	C25:0	0.0862978	0.575991
933	hexadecanedioic acid mono-L-carnitine ester	0.22788	0.332001			933	PC(22:6/20:4)	0.0288771	0.576692
934	maltotetraose isomer	-0.0886069	0.333242			934	2-Methylbutyrlglycine	0.0466187	0.578049
935	5-Aminoimidazole-4-carboxamide ribotide (AICAR)	-0.098635	0.333369			935	Valeric acid	0.0317429	0.578167
936	Podophyllotoxone isomer	0.144203	0.333369			936	Isoalantolactone isomer	0.14406	0.578167
937	Prosapogenin isomer 2	-0.046656	0.333369			937	11-deoxy PGF2alpha isomer	0.0199211	0.578167
938	nicotinamide	-0.0433085	0.334845			938	Jasmonic Acid isomer	0.0363456	0.579518
939	dUMP	-0.0711681	0.334845			939	Inositol cyclic phosphate isomer 1	-0.0424105	0.579555
940	2-Nonenoic acid isomer	-0.155606	0.334845			940	4-aminobenzoate	0.0742363	0.58548
941	thymidine	0.0298259	0.334845			941	Tuberonic acid isomer	0.0347333	0.586819
942	Thiamine	0.089276	0.334845			942	lysine	0.0238097	0.586938
943	N-Acetyl-D-glucosaminate isomer	-0.0565831	0.334845			943	3-Cresotinic acid	0.0399429	0.586938
944	PS(32:1)	0.101954	0.334845			944	Glabric acid isomer	0.148855	0.586938
945	PC(22:6/20:4)	0.0475905	0.334885			945	DAG(38:6)	-0.0329692	0.586938
946	Oleandolide isomer	-0.174527	0.334926			946	Pyroglutamic acid	0.0364335	0.586967
947	Adenylosuccinate	-0.162355	0.335438			947	Oleandolide isomer	-0.0701856	0.587646
948	PG(18:1/16:0)	0.0370831	0.335438			948	C21:0	0.027233	0.588972
949	PE(20:4/22:6)	0.0681438	0.335438			949	PE(18:2/16:1)	-0.0788805	0.592263
950	2-dehydrogluconate	0.0858479	0.336262			950	PS(20:5/18:0)	-0.0244972	0.592263
951	D-Galactonic acid	-0.104679	0.337196			951	2-keto-isovalerate	0.0172259	0.592934
952	5'-Carboxy-alpha-chromanol	-0.261719	0.337196			952	4-Aminoisophthalic acid	0.0431862	0.593603
953	Clupanodonyl carnitine	0.0636999	0.337196			953	Serotonin	0.0658678	0.593625
954	PG(16:0/18:0)	-0.0444212	0.337196			954	PC(20:5/18:3)	-0.0231867	0.594936
955	Ala Cys Glu	-0.0648233	0.337234			955	Salvigenin isomer	0.123171	0.594957
956	dAMP	-0.0835389	0.33883			956	Indole-3-carboxylic acid	0.0503573	0.594978
957	Capryloyl glycine	0.0626571	0.339255			957	Stearamide	0.0183446	0.596284
958	C24:2	-0.0556317	0.339679			958	Vanillin 4-sulfate	-0.00679276	0.596323
959	PC(16:0/18:2)	-0.0256371	0.342046			959	carbamoyl phosphate	-0.0411325	0.596323
960	Podecdysone B isomer	0.0388015	0.342078			960	LysoPE(18:1)	-0.020087	0.598904
961	PS(36:2)	0.0362154	0.34211			961	3-Methylglutaconic Acid	0.0102136	0.598954
962	sn-glycero-3-phospho-1-Inositol	0.0504307	0.342142			962	Dihydroactinidiolide	0.0365411	0.598954
963	Glu-Phe	0.0790474	0.342948			963	PC(18:0/22:5)	-0.020322	0.598954
964	PC(22:6/20:0)	-0.0386507	0.342979			964	lactate	0.0202437	0.598971
965	Thiodiacetic acid	0.0541553	0.343812			965	O-Benzyl-L-serine isomer	-0.0100658	0.599004
966	Neotigogenin acetate isomer	0.125725	0.343812			966	Dibutyl oxopropanedioate isomer	-0.0499633	0.599004
967	1-Methyl-hydantoin	0.127446	0.343842			967	5-hydroxyisourate	0.0218574	0.601701
968	D-phospho-L-serine	0.0568391	0.348133			968	2_4-Dinitrophenylhydrazine isomer	0.0217036	0.601701
969	2-[[2-(1H-indol-3-yl)acetyl]amino]acetate	0.0488063	0.348133			969	Methylglutaric acid	-0.0236931	0.601701
970	LysoPC(22:0)	0.028928	0.348543			970	Undecylenoyl glycine	0.0275268	0.601701
971	4_6-Dioxoheptanoic acid	-0.0369988	0.348617			971	1-Tetradecanesulfonic acid	-0.0147976	0.601701
972	DAG(36:5)	0.080497	0.348617			972	Carnosic acid	0.031797	0.601701
973	PE(34:3)	-0.0375669	0.348617			973	C20:3	0.0130504	0.601701
974	PC(18:0/22:5)	-0.0285423	0.349025			974	1-Oxo-14_17_20_23-tetraoxa-2-thiapentacosan-25-oic acid isomer	0.0267078	0.601701
975	PE(18:1/16:0)	0.0124145	0.349431			975	NAD	-0.00915494	0.601701
976	3-keto Fusidic acid isomer	0.0548474	0.349837			976	PE(P-16:0/22:6)	0.0170944	0.601701
977	2-Isopropylmalic acid	-0.0575459	0.349861			977	Indole	-0.0168033	0.601701
978	serine	0.032675	0.352552			978	N1-Methyl-4-pyridone-3-carboxamide	0.0189717	0.601728
979	Cyclic-ADP-ribose	-0.0380203	0.353715			979	5_6-Dihydroxyprostaglandin F1a	-0.0195312	0.601728
980	PC(15:0/22:5)	0.00954424	0.355636			980	Protoporphyrin	-0.0206443	0.604878
981	N-Acetyl-glucosamine	0.0242992	0.357554			981	Uric acid	0.047826	0.604929
982	N6-Carbamoyl-L-threonyladenosine	-0.0867457	0.357569			982	NADP	0.0118988	0.604929
983	13(S)-HpOTrE isomer	0.0338705	0.358722			983	PE(P-38:6)	-0.00740191	0.604929
984	3-Dehydro-2-deoxyecdysone	0.0374597	0.358736			984	PI(20:4/18:0)	0.00988383	0.604929
985	Methylglutaric acid	-0.0141833	0.358821			985	DAG(40:7)	0.0152233	0.604929
986	2-Oxo-3-phenylpropanoic acid	0.0282592	0.358821			986	nicotinamide	-0.0185571	0.60496
987	C20:3	0.020787	0.358821			987	adenosine 5'-phosphosulfate	0.0222204	0.60496
988	PG(22:6/17:1)	0.0161215	0.358821			988	Deoxycholic acid	0.00778413	0.60496
989	PG(18:2/22:6)	-0.0139145	0.358821			989	N-Formyl-L-aspartate	-0.0308947	0.605592
990	PC(P-40:5)	0.00942178	0.358821			990	dUMP	-0.0151146	0.607464
991	UDP-glucuronate	0.024465	0.359211			991	Ala Cys Glu	0.00524821	0.607472
992	PE(P-18:1/20:4)	0.0170811	0.359225			992	PS(36:5)	0.0150335	0.607479
993	PA(33:1)	-0.0211326	0.359989			993	Guaiacol	-0.00897621	0.607487
994	PG(18:1/22:4)	0.0245334	0.360002			994	allantoate	0.00813772	0.607502
995	SM(d18:1/23:0)	-0.0124208	0.360764			995	LysoPE(20:1)	-0.00507707	0.607502
996	Cibaric acid isomer	-0.0395188	0.362273			996	Benzyl b-L-arabinopyranoside	0.00851832	0.608127
997	2-Hydroxycaproic acid	0.0210492	0.363032			997	Terbutaline	-0.010283	0.608134
998	Sepiapterin	-0.0211394	0.363041			998	2-keto-isocaproate	0.00242076	0.608161
999	L-Carnitine	-0.0190597	0.364544			999	Brefeldin A	0.00628819	0.608161
1000	PC(20:4/17:0)	-0.00260282	0.368279			1000	3-Methylglutarylcarnitine	0.00225472	0.608161
1001	Citronellyl propionate isomer	-0.00741332	0.368284			1001	PE(20:4/18:1)	-0.00169979	0.608161
1002	PC(20:4/18:0)	-0.00145657	0.369404			1002	Hexanoic acid	-0.00114004	0.608167
1003	PC(22:6/20:1)	0.000771984	0.370523			1003	PS(40:7)	0.00173047	0.608787
