# Supplementary material for: Untargeted Metabolomics Reveals Alterations of Rhythmic Pulmonary Metabolism in IPF
Source: Metabolites. 2023 Oct 10;13(10):1069. doi: 10.3390/metabo13101069 (PMC10608701; doi:10.3390/metabo13101069)
Supplement: Supplementary file 1 [file metabolites-13-01069-s001.zip › SI4.xlsx]

## Sheet: Sheet1
glucose	Control							IPF
0	9545031	5.65075e+06	6381820	12051096				9207648	6.38031e+06	8661931	6.74559e+06	3.67295e+06	6.63067e+06
4	6.25705e+06	10566579	7.95077e+06	10831244				4.69125e+06	13576879	10749871	11369707	8408712	8.32161e+06	8460967
8	8.07936e+06	11971868	13144171	12254441				9774235	5.03421e+06	7002786	11585819	12716579	11540159	16197709
12	8986013	9272011	11907729	9787777				8631293	11380087	9654225	8851689	10161440	9119656
16	8848212	7.3608e+06	8604131	10664503				8366660	9384231	13356248	9145815	8429078	9745355
20	8531573	9403261	8559942	7.4652e+06	7612794			7725226	7638108	8471497	9164311	7313612	9187820
6p-glucose	Control							IPF
0	4.22677e+06	3.79447e+06	4.74355e+06	5.68865e+06				2.59692e+06	1.94741e+06	6.89778e+06	3642278	780577	2035109
4	3.38152e+06	7.93571e+06	14405089	7.07406e+06				2.05394e+06	9028246	7.38586e+06	7.04013e+06	5.00864e+06	5.23784e+06	7.38263e+06
8	11356471	8762176	7476596	10753092				10637304	2.67172e+06	3217339	16130172	10757015	10511267	10782234
12	8423129	7.04751e+06	8.34861e+06	9235115				6.1423e+06	12202553	9461900	10187444	6069688	10426840
16	7.76854e+06	7.35128e+06	7.26831e+06	10099136				11840004	12358193	7245400	9409825	10014071	11815124
20	10069851	10135041	8.07627e+06	11253213	6563994			5.65922e+06	13447669	6.82946e+06	7.58223e+06	4.75986e+06	8808165
pyruvate	Control							IPF
0	3.94255e+06	3494994	4106042	4.24189e+06				2379672	2.22653e+06	4002259	3.17923e+06	90382.6	2.23287e+06
4	2072169	2.40407e+06	4833351	5248143				2.48293e+06	4.13983e+06	7.68523e+06	7.77961e+06	4815843	3710922	5294427
8	3.47801e+06	3171513	3721267	4.59803e+06				6.60142e+06	798568	4034537	6.85508e+06	3.18828e+06	6.52298e+06	4.35469e+06
12	4.49279e+06	4.96997e+06	2956246	4.85611e+06				3.18764e+06	4614286	6.1834e+06	5.85074e+06	8383218	5.97333e+06
16	5.22309e+06	5.71255e+06	6.85773e+06	4711834				5561019	5811220	4.74911e+06	3.19594e+06	5238264	7.06112e+06
20	6051196	7860978	5.08323e+06	7.92839e+06	2506024			7456528	5102334	5592356	5.58464e+06	4.877e+06	4371769
iso-cireate	Control							IPF
0	602037	426140	654227	918374				491101	244422	861493	444385	84970	484617
4	216458	592444	646445	551506				236344	913581	602130	811179	449343	672463	495734
8	646762	682059	615338	958167				869933	113267	195202	873532	433594	621351	485929
12	664396	867801	612390	746626				649930	817670	814036	913038	902723	690595
16	684952	843522	950520	1065087				772540	851591	602943	1.35339e+06	640575	637459
20	802066	1.06723e+06	657514	743349	1.08511e+06			848118	936895	421654	773989	783820	887672
malate	Control							IPF
0	74251704	44521416	79641672	101621544				82839936	41284244	95130024	81910904	7.91601e+06	42184396
4	17418410	25146992	103661864	80970520				7.93212e+06	102757696	49860692	118056984	51293328	93697528	88089848
8	93379368	67981448	62099084	92825600				66868092	16534519	30266450	172788192	107159880	118496160	110871072
12	63546288	53509696	51098092	54048172				93709560	82186360	105104888	67714008	98957784	105777304
16	65854540	45200736	37073332	56042100				75322528	61140048	81631656	51916212	55494052	96062568
20	57622288	55325348	133984856	72852120	41679892			99236728	47575732	61455216	66990692	61245396	82233896
α-KG	Control							IPF
0	1.24742e+06	567594	1.08135e+06	1.22838e+06				976236	884929	2.08448e+06	1637879	353188	851736
4	666344	1.10271e+06	2.5522e+06	1.3595e+06				575691	2463487	2.17058e+06	2.56057e+06	2.57222e+06	1.08446e+06	1.98341e+06
8	2.14965e+06	2.16593e+06	1636234	2.69486e+06				2322294	664576	894505	4.54392e+06	2.60896e+06	2.54387e+06	2.33289e+06
12	2.15678e+06	1.25925e+06	1.38354e+06	1.67769e+06				1.26328e+06	1.57281e+06	2.17288e+06	1.301e+06	1812529	2.80755e+06
16	1.8571e+06	880079	1.19263e+06	1.36337e+06				2.06644e+06	1.27514e+06	1418746	1916262	1119034	2.68193e+06
20	1.07806e+06	1258464	1.76145e+06	1.54121e+06	617403			1.10942e+06	1.68307e+06	1250962	1.19919e+06	961838	917465
ATP/ADP	Control							IPF
0	0.0937786	0.0620295	0.0923087	0.0760146				0.0515401	0.0870033	0.0972979	0.0654819	0.107234	0.0668819
4	0.137353	0.101976	0.418059	0.623074				0.189568	0.192963	0.167998	0.226461	0.265268	0.365583	0.216967
8	0.575958	0.484818	0.666676	0.256961				0.534576	0.630993	0.524981	0.695753	0.394108	0.165703	0.449434
12	0.812723	0.102016	0.212622	0.785355				0.266668	0.124341	0.899478	0.609182	0.314222	0.476165
16	0.870267	0.357317	0.852862	0.272942				0.197056	0.115317	0.301675	0.138511	0.885718	1.08392
20	0.396175	0.959363	0.317792	0.983848	0.508008			0.198196	0.704293	0.271371	0.258702	0.32518	0.0746017
NAD/NADH	Control							IPF
0	52.1525	36.5587	49.8169	44.0063				42.2274	38.9799	31.9258	39.7426	54.9426	65.8947
4	46.8481	56.0923	45.4429	47.3756				39.2625	39.857	42.0132	43.3555	42.3355	56.9113	51.9563
8	59.4384	55.5713	63.7614	62.4595				53.2999	34.8157	46.9762	60.8195	77.4349	60.1948	62.9646
12	39.146	46.6747	48.836	40.212				48.6606	45.4568	36.279	29.4593	34.4547	32.2595
16	24.7403	34.9335	54.9302	52.2071				39.063	34.9308	37.0386	32.9944	29.4879	28.1201
20	34.1729	31.2601	28.0349	32.6362	26.2083			45.743	38.251	33.6998	35.5484	31.7819	33.4948
Fumarate	Control							IPF
0	11008579	7.40033e+06	12159920	17257990				13721284	6.14863e+06	14090163	12305848	1.24747e+06	6.42054e+06
4	2.87025e+06	4107741	16480620	11311712				1.27208e+06	16071376	8.38516e+06	19511342	8694444	15554288	13874427
8	14037652	10029586	9688707	15703387				10976727	2.65652e+06	4.66548e+06	27045506	16680277	18857486	18106502
12	10737425	8100718	8406291	9552637				15673793	13955513	16008517	9885060	16443097	17716824
16	12459264	8575425	6851364	8518425				14057401	12002115	13475949	8765909	8473060	14215871
20	7.98904e+06	9560488	26728680	13183459	6178462			14584825	10488630	12297836	13683721	9076807	12498217
citrate	Control							IPF
0	16851790	9621723	21690038	18447218				6627450	1617976	18382272	9091823	257085	3.63771e+06
4	1.25416e+06	9418891	24199506	9970741				768415	32469446	16123747	18861838	11222371	11340860	12291619
8	22659578	7542130	10110948	29348810				15431579	542221	1.86294e+06	70091944	19166266	21398886	23350950
12	10290365	8582115	12481753	10911373				12019861	16589373	16600687	6.71015e+06	15235095	17657146
16	15136029	12449965	7449032	15645576				12847837	8782296	7.52124e+06	13544872	4.54728e+06	11071791
20	6230608	15597419	18023878	13860276	11832909			11961600	12762336	9886622	15492763	8.04808e+06	19745828
succinate	Control							IPF
0	16822040	10841807	19724706	21854334				36537792	20268478	18332640	24611914	16456783	19780834
4	15371787	12171296	19943864	24052202				8662523	21304534	24192758	29218048	17357242	32736694	22903536
8	18092814	16128373	19438318	19641622				20110518	16996372	19199974	25849782	22970662	24126490	20945378
12	14029797	16626871	15568836	14167048				25647754	20338834	18947020	14240536	23661440	18787334
16	11442159	14101409	10554488	12112440				17689990	18173956	23412030	16497107	14780447	20958154
20	13576875	11714671	29184578	17662790	13838469			31529130	10255627	21399512	24257786	20770226	23193032
Oxa	Control							IPF
0	68188	39456.9	91038	76116.3				33343	8899.28	49984.4	45907.9		14974.4
4		24938.9	80470.2	39933				5161.37	128509	75852.7	61047.4	39605.6	51131.5	79186.2
8	84019.6	21633.4	35349.9	132376				68342.4	4258.56	7512.67	290473	88660	87914.1	131744
12	41271.3	34746.8	49033.4	54155.4				39965.1	79605.5	67925.9	29744.1	60836	44375.7
16	71795.4	49592.1	25086.9	59178.6				57903.4	32344.1	26376.5	70110	28087.1	48992.1
20	31281.5	88096.5	77549.1	73846.2	42097.5			73631.4	53606.5	59990	69880.3	32809.7	89278.6
