# Supplementary material for: Untargeted Metabolomics Reveals Alterations of Rhythmic Pulmonary Metabolism in IPF
Source: Metabolites. 2023 Oct 10;13(10):1069. doi: 10.3390/metabo13101069 (PMC10608701; doi:10.3390/metabo13101069)
Supplement: Supplementary file 1 [file metabolites-13-01069-s001.zip › SI5.xlsx]

## Sheet: S5A
	CT0				IT0						CT12								IT12
Iso_leu	0.982268	0.720458	1.09913	1.19814	0.949572	0.712951	1.09421	0.791408	0.422945	0.496443	0.875018	0.900892	1.34093	0.88316					1.29703	1.22085	0.893213	1.08132	0.76043	1.11746
Try	1.03261	0.515865	1.14444	1.30709	0.863806	0.334713	1.27294	0.657401	0.0422459	0.423079	0.816922	1.05642	1.3453	0.781357					1.53127	1.62136	1.4294	1.24199	1.41227	1.44956
Thr	1.18898	0.546608	1.03837	1.22604	0.96916	0.663393	1.3932	0.846818	0.218638	0.53186	0.913088	0.888248	1.39865	0.800018					1.69462	1.5134	1.28104	1.54716	1.19366	1.37701
Glu	1.09859	0.638269	1.02143	1.24171	1.32714	1.0677	1.43005	1.38608	0.484142	0.977751	1.16174	1.21844	0.968363	0.795649	0.920586	0.903582	1.02438	1.00726	2.03762	1.935	1.61147	1.7817	1.62015	2.52764	1.90484	1.73239	2.19513	1.88176	2.12379
Gly	0.954527	0.805853	1.10364	1.13598	0.838178	0.561764	1.01155	0.726652	0.211931	0.765541	0.99419	1.04302	1.07754	0.885258					0.95123	0.945882	1.01303	0.938998	0.958741	1.04154
Asn	0.957844	0.704009	1.14485	1.1933	1.33708	1.64225	1.87104	1.71495	0.738554	0.820034	0.966993	0.828196	1.29011	0.914697					2.32207	2.35624	2.23479	2.42871	1.86627	1.74915
Tyr	0.852653	0.424837	1.04844	1.67407	1.11035	0.246442	2.15176	0.848682	0.329546		1.10486	0.7936	1.21222	0.889321					2.23717	2.13435	1.91311	1.74031	1.40417	1.67927
Cys	0.869668	0.82771	0.923633	1.37899	0.774309	0.530364	0.9305	0.838665	0.304736	0.591339	1.13111	0.996714	0.922601	0.949578					1.31021	1.77012	1.478	1.43739	0.983855	1.15737

## Sheet: S5B
gene	control																						IPF
Ass1	0.405289	0.482484	0.497972	0.576875	0.522614	0.508145	0.68385	0.610598	0.71883	0.807439	0.696622	0.656717	0.667254	0.645146	0.61423	0.674738	0.623451	0.598243	0.518578	0.594587	0.590157	0.590796	0.290672	0.564052	0.470138	1.24751	1.88909	3.0464	1.63267	3.57005	2.3731	4.61023	4.72991	0.308253	2.08334	0.659778	1.56703	1.85356	1.8373	5.13237	4.61317	0.819227	0.721277	2.31421
Glud1	2.6376	2.56469	2.63699	2.54707	2.45285	2.6162	2.37575	2.34333	2.5639	2.37931	2.25603	2.25	2.73075	2.7267	2.65998	2.52361	2.51209	2.64381	2.58299	2.56749	2.60915	2.55421	7.38737	1.98635	4.42491	4.09591	4.48443	5.27708	4.44651	4.39101	6.13078	11.0968	2.53036	1.90937	8.69613	8.89351	5.19418	9.30603	7.28253	11.2799	4.08474	3.43527	2.42349	3.02778	3.04233	4.17319
