# Supplementary material for: Untargeted Metabolomics Reveals Alterations of Rhythmic Pulmonary Metabolism in IPF
Source: Metabolites. 2023 Oct 10;13(10):1069. doi: 10.3390/metabo13101069 (PMC10608701; doi:10.3390/metabo13101069)
Supplement: Supplementary file 1 [file metabolites-13-01069-s001.zip › Table S1.xlsx]

## Sheet: PAVE_neg_APCI
ID	mz	RT	feature	sig	N_num	C_num	Score	description	parentID	Formula
11339	194.045	14.611	metabolite-1	7.12076	1	9	0.949775			C9H9NO4
9979	190.062	15.124	metabolite-2	6.40926	3	9	0.904905			C9H9N3O2
13921	147.045	9.485	metabolite-3	7.05321	0	9	0.941932			C9H8O2
16315	147.044	4.061	metabolite-4	6.32896	0	9	0.921743			C9H8O2
11329	223.035	14.973	metabolite-5	6.04707	2	9	0.750421			C9H8N2O5
15476	223.035	15.124	metabolite-6	6.04707	2	9	0.868125			C9H8N2O5
3610	207.04	16.638	metabolite-7	5.7087	2	9	0.954742			C9H8N2O4
10614	207.04	15.109	metabolite-8	7.03778	2	9	0.970273			C9H8N2O4
10190	144.045	10.002	metabolite-9	6.46251	1	9	0.915261			C9H7NO
608	188.046	15.094	metabolite-10	6.32404	3	9	0.902277			C9H7N3O2
15060	217.119	15.518	metabolite-11	6.17711	2	9	0.89321			C9H18N2O4
7634	168.102	14.988	metabolite-12	6.62589	1	9	0.779569			C9H15NO2
6897	245.077	8.623	metabolite-13	6.95366	2	9	0.914154			C9H14N2O6
6500	207.088	18.364	metabolite-14	5.45131	4	9	0.858976			C9H12N4O2
14390	243.061	10.352	metabolite-15	6.74342	2	9	0.958118			C9H12N2O6
14391	243.062	15.094	metabolite-16	7.34622	2	9	0.891133			C9H12N2O6
20634	275.016	15.124	metabolite-17	7.47643	2	9	0.954776			C9H12N2O4S2
7975	211.072	14.596	metabolite-18	7.10402	2	9	0.93721			C9H12N2O4
2561	195.077	14.626	metabolite-19	6.74823	2	9	0.898387			C9H12N2O3
9088	212.056	14.596	metabolite-20	7.23034	1	9	0.919988			C9H11NO5
7205	180.066	11.892	metabolite-21	7.83969	1	9	0.831102			C9H11NO3
4484	164.071	9.85	metabolite-22	8.57947	1	9	0.923595			C9H11NO2
9110	208.072	15.154	metabolite-23	7.5209	3	9	0.968001			C9H11N3O3
4636	192.077	16.82	metabolite-24	5.5829	3	9	0.792193			C9H11N3O2
9183	165.055	4.031	metabolite-25	7.24914	0	9	0.948284			C9H10O3
4457	225.051	14.671	metabolite-26	6.61022	2	9	0.980203			C9H10N2O5
4458	225.051	15.003	metabolite-27	6.7192	2	9	0.983395			C9H10N2O5
5317	241.028	14.76	metabolite-28	7.34339	2	9	0.897586			C9H10N2O4S
5318	241.028	15.124	metabolite-29	7.34659	2	9	0.983037			C9H10N2O4S
7687	209.056	14.581	metabolite-30	6.77807	2	9	0.934717			C9H10N2O4
7688	209.056	15.124	metabolite-31	7.40984	2	9	0.980402			C9H10N2O4
20246	193.061	15.124	metabolite-32	7.37404	2	9	0.912822			C9H10N2O3
11910	162.067	15.185	metabolite-33	6.91861	3	8	0.986719			C8H9N3O
7171	118.066	9.85	metabolite-34	5.62177	1	8	0.950973			C8H9N
8580	180.03	14.611	metabolite-35	7.04089	1	8	0.805272			C8H7NO4
13604	186.042	15.064	metabolite-36	6.3378	5	8	0.911727			C8H5N5O
10699	202.119	15.442	metabolite-37	5.81346	3	8	0.878875			C8H17N3O3
8985	175.097	9.213	metabolite-38	5.77634	0	8	0.960095			C8H16O4
16872	143.107	2.666	metabolite-39	7.72685	0	8	0.839994			C8H16O2
16873	143.107	3.014	metabolite-40	7.37861	0	8	0.904465			C8H16O2
16874	143.107	4.031	metabolite-41	8.13491	0	8	0.925968			C8H16O2
20254	253.056	12.978	metabolite-42	7.47052	0	8	0.897894			C8H14O9
11518	202.071	14.054	metabolite-43	6.88038	1	8	0.958477			C8H13NO5
11519	202.071	14.581	metabolite-44	7.5731	1	8	0.912057			C8H13NO5
9273	219.05	13.235	metabolite-45	6.51979	0	8	0.955266			C8H12O7
3425	167.082	15.139	metabolite-46	6.23062	2	8	0.856185			C8H12N2O2
4448	168.066	14.611	metabolite-47	7.03238	1	8	0.948973			C8H11NO3
6528	164.082	15.154	metabolite-48	6.55624	3	8	0.959213			C8H11N3O
6996	153.055	13.235	metabolite-49	6.7891	0	8	0.783478			C8H10O3
19685	181.061	14.596	metabolite-50	7.14233	2	8	0.973109			C8H10N2O3
6506	165.066	15.109	metabolite-51	6.82613	2	8	0.954052			C8H10N2O2
5780	170.045	14.581	metabolite-52	7.09439	1	7	0.943923			C7H9NO4
1926	154.05	10.565	metabolite-53	6.00709	1	7	0.882642			C7H9NO3
12976	187.024	14.973	metabolite-54	7.55039	0	7	0.980064			C7H8O6
11573	155.034	13.008	metabolite-55	7.01931	0	7	0.971503			C7H8O4
16225	155.034	15.003	metabolite-56	6.35178	0	7	0.960246			C7H8O4
10959	151.051	14.49	metabolite-57	6.59999	2	7	0.919264			C7H8N2O2
6297	135.056	14.973	metabolite-58	7.18125	2	7	0.977289			C7H8N2O
1240	176.057	20.185	metabolite-59	5.32141	5	7	0.818135			C7H7N5O
1695	176.057	19.091	metabolite-60	5.3867	5	7	0.853226			C7H7N5O
11514	176.057	14.927	metabolite-61	6.82212	5	7	0.973565			C7H7N5O
18318	153.019	13.053	metabolite-62	6.73033	0	7	0.932515			C7H6O4
15598	149.035	15.079	metabolite-63	6.26365	2	7	0.909424			C7H6N2O2
13257	158.046	14.927	metabolite-64	6.37003	5	7	0.879289			C7H5N5
13059	192.069	12.549	metabolite-65	6.18368	1	7	0.788863			C7H15NO3S
17990	173.093	12.474	metabolite-66	6.6494	2	7	0.881652			C7H14N2O3
112	174.077	10.368	metabolite-67	5.55903	1	7	0.894499			C7H13NO4
1978	174.076	10.108	metabolite-68	5.55769	1	7	0.878669			C7H13NO4
16063	190.054	8.305	metabolite-69	5.98467	1	7	0.775634			C7H13NO3S
13236	158.082	8.35	metabolite-70	5.93514	1	7	0.897552			C7H13NO3
8058	207.05	13.235	metabolite-71	7.49436	0	7	0.817474			C7H12O7
187	187.072	10.368	metabolite-72	6.60857	2	7	0.948957			C7H12N2O4
13629	188.056	14.22	metabolite-73	6.21887	1	7	0.934807			C7H11NO5
7285	172.061	10.368	metabolite-74	6.81684	1	7	0.974729			C7H11NO4
6174	156.066	12.993	metabolite-75	7.24603	1	7	0.909082			C7H11NO3
6175	156.066	13.297	metabolite-76	6.86721	1	7	0.958149			C7H11NO3
6176	156.066	13.6	metabolite-77	6.66578	1	7	0.903344			C7H11NO3
13468	205.035	14.942	metabolite-78	7.79487	0	7	0.921899			C7H10O7
4354	141.055	13.235	metabolite-79	6.74855	0	7	0.793566			C7H10O3
4355	141.055	13.66	metabolite-80	6.5011	0	7	0.788361			C7H10O3
886	169.061	8.305	metabolite-81	6.28838	2	7	0.835876			C7H10N2O3
13133	169.061	10.368	metabolite-82	6.31124	2	7	0.91486			C7H10N2O3
16358	158.045	14.566	metabolite-83	6.41111	1	6	0.954063			C6H9NO4
5392	142.05	11.831	metabolite-84	6.96666	1	6	0.949754			C6H9NO3
6784	170.057	18.274	metabolite-85	5.59158	3	6	0.910052			C6H9N3O3
1038	154.062	15.003	metabolite-86	7.16463	3	6	0.876203			C6H9N3O2
1039	154.062	25.024	metabolite-87	5.73763	3	6	0.912502			C6H9N3O2
3681	138.067	18.259	metabolite-88	7.19017	3	6	0.938282			C6H9N3O
6992	151.062	18.304	metabolite-89	5.74623	4	6	0.895057			C6H8N4O
4911	164.058	8.638	metabolite-90	7.0617	5	6	0.940126			C6H7N5O
12330	136.051	18.274	metabolite-91	7.3978	3	6	0.953711			C6H7N3O
20337	204.98	14.626	metabolite-92	7.36816	0	6	0.960249			C6H6O6S
5782	157.014	14.099	metabolite-93	6.22354	0	6	0.83022			C6H6O5
16591	157.014	14.641	metabolite-94	6.48451	0	6	0.854607			C6H6O5
17928	157.014	12.978	metabolite-95	6.79009	0	6	0.906926			C6H6O5
10831	141.019	13.145	metabolite-96	7.76329	0	6	0.976689			C6H6O4
10832	141.019	13.6	metabolite-97	7.37191	0	6	0.937496			C6H6O4
8897	125.024	13.145	metabolite-98	8.59853	0	6	0.981981			C6H6O3
11292	109.029	13.235	metabolite-99	7.13273	0	6	0.864876			C6H6O2
11293	109.029	13.6	metabolite-100	6.71071	0	6	0.861875			C6H6O2
12908	93.0343	14.942	metabolite-101	5.99592	0	6	0.893912			C6H6O
12349	133.051	18.304	metabolite-102	8.00396	4	6	0.949247			C6H6N4
18398	134.036	18.304	metabolite-103	7.07902	3	6	0.926448			C6H5N3O
5922	139.003	19.167	metabolite-104	5.90254	0	6	0.856965			C6H4O4
19068	139.003	13.053	metabolite-105	7.27847	0	6	0.906142			C6H4O4
16720	123.008	12.72	metabolite-106	7.7764	0	6	0.961893			C6H4O3
19193	295.103	13.083	metabolite-107	6.76015	0	6	0.808393			C6H33O2PS4
12441	179.023	12.963	metabolite-108	6.8518	0	6	0.854554			C6H14P2S
18537	179.022	12.811	metabolite-109	6.79816	0	6	0.965832			C6H14P2S
3227	181.071	16.668	metabolite-110	5.7281	0	6	0.852678			C6H14O6
3228	181.071	16.851	metabolite-111	5.69316	0	6	0.847037			C6H14O6
3229	181.071	17.304	metabolite-112	5.68065	0	6	0.83087			C6H14O6
3230	181.071	18.198	metabolite-113	5.59276	0	6	0.80881			C6H14O6
14835	181.071	15.169	metabolite-114	6.16912	0	6	0.829978			C6H14O6
4881	145.098	22.079	metabolite-115	5.208	2	6	0.893596			C6H14N2O2
8501	146.082	10.124	metabolite-116	6.28256	1	6	0.813203			C6H13NO3
6367	130.087	9.85	metabolite-117	7.75832	1	6	0.96743			C6H13NO2
6368	130.087	10.368	metabolite-118	8.55084	1	6	0.899861			C6H13NO2
7066	254.044	14.745	metabolite-119	7.58397	3	6	0.947302			C6H13N3O6S
17658	179.056	13.083	metabolite-120	9.81611	0	6	0.995944			C6H12O6
1401	163.061	17.108	metabolite-121	5.76521	0	6	0.876714			C6H12O5
2350	163.061	19.212	metabolite-122	5.4364	0	6	0.846739			C6H12O5
7480	163.061	13.25	metabolite-123	6.86027	0	6	0.901049			C6H12O5
6964	147.066	2.802	metabolite-124	6.78838	0	6	0.93489			C6H12O4
6965	147.066	4.016	metabolite-125	7.4469	0	6	0.931424			C6H12O4
16483	115.076	4.257	metabolite-126	7.3688	0	6	0.855246			C6H12O2
4885	235.05	18.304	metabolite-127	6.14462	4	6	0.792401			C6H12N4O4S
12035	160.061	12.03	metabolite-128	6.22471	1	6	0.900589			C6H11NO4
14593	160.061	10.277	metabolite-129	6.22652	1	6	0.943833			C6H11NO4
3250	128.071	11.892	metabolite-130	5.38526	1	6	0.878284			C6H11NO2
18445	128.072	14.505	metabolite-131	6.78992	1	6	0.770873			C6H11NO2
12471	177.04	12.978	metabolite-132	8.24119	0	6	0.975645			C6H10O6
16171	177.04	7.351	metabolite-133	7.0538	0	6	0.899992			C6H10O6
16885	161.045	13.235	metabolite-134	9.31906	0	6	0.943559			C6H10O5
836	145.05	13.22	metabolite-135	6.72936	0	6	0.897018			C6H10O4
20150	237.018	14.745	metabolite-136	7.5864	2	6	0.958225			C6H10N2O6S
12613	146.045	14.475	metabolite-137	9.04709	1	5	0.864217			C5H9NO4
765	130.051	9.774	metabolite-138	6.24913	1	5	0.767391			C5H9NO3
766	130.05	10.368	metabolite-139	6.09288	1	5	0.779335			C5H9NO3
767	130.051	13.948	metabolite-140	7.5012	1	5	0.937518			C5H9NO3
8539	146.028	7.123	metabolite-141	5.80191	1	5	0.880662			C5H9NO2S
17918	146.028	8.305	metabolite-142	6.4782	1	5	0.84677			C5H9NO2S
15602	114.056	8.758	metabolite-143	6.0688	1	5	0.90683			C5H9NO2
17706	114.056	17.563	metabolite-144	6.96763	1	5	0.978757			C5H9NO2
20831	114.056	12.993	metabolite-145	7.62854	1	5	0.970108			C5H9NO2
5593	98.0608	10.55	metabolite-146	5.43951	1	5	0.931456			C5H9NO
13568	147.029	13.235	metabolite-147	7.35195	0	5	0.961767			C5H8O5
13569	147.029	14.581	metabolite-148	7.4696	0	5	0.928908			C5H8O5
11133	131.035	8.183	metabolite-149	7.65535	0	5	0.799639			C5H8O4
4910	99.0448	12.993	metabolite-150	7.46255	0	5	0.992942			C5H8O2
5879	83.0499	13.22	metabolite-151	6.4596	0	5	0.861706			C5H8O
12763	143.046	10.368	metabolite-152	6.37089	2	5	0.761332			C5H8N2O3
12279	127.051	14.46	metabolite-153	9.48227	2	5	0.980519			C5H8N2O2
15515	160.007	15.109	metabolite-154	6.16425	1	5	0.845216			C5H7NO3S
8930	128.035	10.368	metabolite-155	7.31047	1	5	0.941626			C5H7NO3
8931	128.035	14.49	metabolite-156	9.80655	1	5	0.970693			C5H7NO3
19833	128.035	12.277	metabolite-157	6.67287	1	5	0.795742			C5H7NO3
19980	192.981	14.76	metabolite-158	7.45058	0	5	0.881466			C5H6O6S
7381	129.019	13.145	metabolite-159	8.02028	0	5	0.977884			C5H6O4
7382	129.019	14.31	metabolite-160	8.14832	0	5	0.945092			C5H6O4
9873	113.024	13.145	metabolite-161	9.44762	0	5	0.997894			C5H6O3
9874	113.024	14.897	metabolite-162	8.37483	0	5	0.992407			C5H6O3
725	81.0343	13.235	metabolite-163	7.50621	0	5	0.977845			C5H6O
18054	81.0343	14.973	metabolite-164	6.80514	0	5	0.813266			C5H6O
15504	157.007	15.139	metabolite-165	6.30431	2	5	0.951958			C5H6N2O2S
19134	125.035	14.46	metabolite-166	7.60323	2	5	0.956136			C5H6N2O2
1090	109.04	14.46	metabolite-167	7.85555	2	5	0.960417			C5H6N2O
712	93.0455	17.971	metabolite-168	5.49236	2	5	0.901764			C5H6N2
5624	93.0455	15.518	metabolite-169	5.56374	2	5	0.927809			C5H6N2
21411	214.003	14.791	metabolite-170	8.59046	5	5	0.949498			C5H5N5O3S
13609	150.042	15.064	metabolite-171	7.67645	5	5	0.983075			C5H5N5O
8665	134.047	14.927	metabolite-172	8.97527	5	5	0.96647			C5H5N5
1055	127.003	18.985	metabolite-173	5.70467	0	5	0.878255			C5H4O4
2597	127.003	21.701	metabolite-174	5.7501	0	5	0.848118			C5H4O4
2784	127.003	23.021	metabolite-175	5.74325	0	5	0.845916			C5H4O4
3142	127.003	22.352	metabolite-176	5.69313	0	5	0.876782			C5H4O4
6818	127.003	17.729	metabolite-177	5.90468	0	5	0.905096			C5H4O4
8988	127.003	13.053	metabolite-178	7.2485	0	5	0.857869			C5H4O4
4119	95.0136	24.978	metabolite-179	5.67137	0	5	0.800997			C5H4O2
9251	95.0135	13.145	metabolite-180	8.41069	0	5	0.997647			C5H4O2
15564	151.026	14.973	metabolite-181	6.18402	4	5	0.93245			C5H4N4O2
2590	135.031	19.972	metabolite-182	5.48226	4	5	0.81563			C5H4N4O
3286	135.031	20.337	metabolite-183	5.48226	4	5	0.810703			C5H4N4O
8880	151.061	10.611	metabolite-184	7.0325	0	5	0.953776			C5H12O5
12224	151.061	10.823	metabolite-185	7.0325	0	5	0.953417			C5H12O5
13575	135.066	8.865	metabolite-186	6.24069	0	5	0.867692			C5H12O4
432	131.082	22.352	metabolite-187	5.18026	2	5	0.791623			C5H12N2O2
705	131.082	20.473	metabolite-188	5.2663	2	5	0.878178			C5H12N2O2
21421	131.082	17.563	metabolite-189	8.70626	2	5	0.972619			C5H12N2O2
12567	116.053	8.728	metabolite-190	6.47055	1	5	0.979223			C5H11NS
8486	148.043	10.277	metabolite-191	6.61886	1	5	0.94754			C5H11NO2S
6436	116.071	12.337	metabolite-192	8.86656	1	5	0.96216			C5H11NO2
17574	149.045	12.963	metabolite-193	8.2628	0	5	0.995314			C5H10O5
19483	149.046	8.123	metabolite-194	7.15723	0	5	0.894396			C5H10O5
12347	133.05	8.608	metabolite-195	7.56218	0	5	0.979727			C5H10O4
12348	133.05	13.235	metabolite-196	7.51592	0	5	0.830138			C5H10O4
20694	133.05	2.802	metabolite-197	6.8904	0	5	0.831017			C5H10O4
792	117.055	2.832	metabolite-198	6.36047	0	5	0.811166			C5H10O3
793	117.055	5.635	metabolite-199	6.59116	0	5	0.919931			C5H10O3
3219	117.055	4.242	metabolite-200	6.36014	0	5	0.944306			C5H10O3
8571	193.028	14.73	metabolite-201	8.94521	2	5	0.984487			C5H10N2O4S
21491	145.061	14.46	metabolite-202	9.82386	2	5	0.981087			C5H10N2O3
7835	113.072	17.578	metabolite-203	5.60218	2	5	0.796127			C5H10N2O
11891	118.051	19.775	metabolite-204	5.64829	1	4	0.888546			C4H9NO3
12627	135.031	14.927	metabolite-205	6.54914	0	4	0.837358			C4H8O5
10372	119.035	13.083	metabolite-206	8.96601	0	4	0.994983			C4H8O4
6609	103.04	12.963	metabolite-207	6.89953	0	4	0.974327			C4H8O3
6610	103.04	13.235	metabolite-208	7.10794	0	4	0.891536			C4H8O3
14930	87.0448	12.948	metabolite-209	7.19713	0	4	0.996413			C4H8O2
17677	87.0448	15.169	metabolite-210	6.55439	0	4	0.878561			C4H8O2
5275	131.046	14.505	metabolite-211	8.3836	2	4	0.952489			C4H8N2O3
7675	99.056	14.46	metabolite-212	6.64833	2	4	0.970992			C4H8N2O
14681	132.03	14.566	metabolite-213	8.82614	1	4	0.935177			C4H7NO4
14682	132.03	14.927	metabolite-214	7.64943	1	4	0.913292			C4H7NO4
14683	132.03	15.487	metabolite-215	6.00671	1	4	0.881723			C4H7NO4
16664	116.035	10.352	metabolite-216	7.03994	1	4	0.967374			C4H7NO3
13592	100.04	11.235	metabolite-217	6.28796	1	4	0.794992			C4H7NO2
13593	100.04	14.144	metabolite-218	7.28821	1	4	0.991641			C4H7NO2
630	84.0452	14.551	metabolite-219	7.39899	1	4	0.967629			C4H7NO
631	84.0452	15.003	metabolite-220	6.06725	1	4	0.820975			C4H7NO
15108	133.014	14.581	metabolite-221	7.82372	0	4	0.918497			C4H6O5
13579	117.019	13.963	metabolite-222	8.39435	0	4	0.945145			C4H6O4
13580	117.019	14.205	metabolite-223	8.39435	0	4	0.929601			C4H6O4
13581	117.019	14.581	metabolite-224	7.71101	0	4	0.923747			C4H6O4
21373	117.019	12.978	metabolite-225	7.53906	0	4	0.957379			C4H6O4
9913	101.024	13.145	metabolite-226	9.23529	0	4	0.996655			C4H6O3
9619	85.0292	13.145	metabolite-227	9.06067	0	4	0.998582			C4H6O2
21046	85.0292	8.381	metabolite-228	7.77099	0	4	0.988252			C4H6O2
21454	85.0292	14.912	metabolite-229	7.75625	0	4	0.994539			C4H6O2
11695	113.035	14.49	metabolite-230	7.88438	2	4	0.978227			C4H6N2O2
12815	97.0404	14.475	metabolite-231	7.07879	2	4	0.941928			C4H6N2O
162	81.0455	20.018	metabolite-232	5.38712	2	4	0.887799			C4H6N2
1019	81.0455	19.866	metabolite-233	5.38712	2	4	0.909525			C4H6N2
16356	81.0455	14.46	metabolite-234	7.08671	2	4	0.961401			C4H6N2
19218	114.019	14.49	metabolite-235	7.64784	1	4	0.973361			C4H5NO3
13871	82.0295	14.505	metabolite-236	7.13561	1	4	0.969033			C4H5NO
11421	110.036	15.003	metabolite-237	7.04626	3	4	0.87489			C4H5N3O
14413	115.003	12.978	metabolite-238	7.38835	0	4	0.913807			C4H4O4
14415	115.003	14.566	metabolite-239	7.62158	0	4	0.909583			C4H4O4
12818	99.0084	13.145	metabolite-240	8.1989	0	4	0.98943			C4H4O3
10439	83.0135	6.423	metabolite-241	6.23794	0	4	0.842883			C4H4O2
10440	83.0135	7.321	metabolite-242	6.20827	0	4	0.757345			C4H4O2
10441	83.0136	8.502	metabolite-243	6.37641	0	4	0.931987			C4H4O2
10444	83.0136	13.145	metabolite-244	8.22897	0	4	0.994763			C4H4O2
16246	107.036	14.912	metabolite-245	6.29984	4	4	0.788077			C4H4N4
16398	111.02	14.927	metabolite-246	7.8999	2	4	0.916048			C4H4N2O2
10143	95.0247	14.505	metabolite-247	7.0041	2	4	0.883055			C4H4N2O
14317	96.0087	14.521	metabolite-248	6.91541	1	4	0.910259			C4H3NO2
20552	101.072	14.46	metabolite-249	7.40489	2	4	0.963288			C4H10N2O
5596	152.995	14.715	metabolite-250	8.42563	0	3	0.945399			C3H7O5P
11193	104.035	14.536	metabolite-251	8.90446	1	3	0.914788			C3H7NO3
8294	88.0401	14.069	metabolite-252	9.37672	1	3	0.936231			C3H7NO2
8295	88.04	14.566	metabolite-253	8.01207	1	3	0.949202			C3H7NO2
21342	152.986	14.701	metabolite-254	8.2889	0	3	0.98103			C3H6O5S
753	105.019	12.429	metabolite-255	7.04561	0	3	0.758757			C3H6O4
13279	105.019	15.109	metabolite-256	7.59161	0	3	0.903735			C3H6O4
20622	89.0241	9.243	metabolite-257	8.45086	0	3	0.952688			C3H6O3
8752	73.0292	12.948	metabolite-258	8.42487	0	3	0.996092			C3H6O2
16604	73.0292	13.963	metabolite-259	7.9481	0	3	0.93337			C3H6O2
18356	71.0053	12.948	metabolite-260	6.70083	0	3	0.959273			C3H5P
18425	86.0245	14.551	metabolite-261	7.41896	1	3	0.980914			C3H5NO2
18837	70.0296	14.505	metabolite-262	6.86166	1	3	0.950096			C3H5NO
12443	103.003	12.978	metabolite-263	6.99805	0	3	0.900062			C3H4O4
6332	87.0093	8.472	metabolite-264	7.6116	0	3	0.990589			C3H4O3
13118	87.0085	13.145	metabolite-265	8.69375	0	3	0.988601			C3H4O3
15681	71.0136	5.68	metabolite-266	7.23136	0	3	0.918403			C3H4O2
15682	71.0136	12.948	metabolite-267	9.50539	0	3	0.99385			C3H4O2
17434	237.087	15.154	metabolite-268	6.51292	4	3	0.794761			C3H18N4O6S
20202	140.002	14.73	metabolite-269	7.30798	1	2	0.934596			C2H7NO4S
13745	75.0085	13.145	metabolite-270	8.16389	0	2	0.930937			C2H4O3
18839	72.0088	14.144	metabolite-271	7.40654	1	2	0.953688			C2H3NO2
18840	72.0088	14.536	metabolite-272	7.46929	1	2	0.951467			C2H3NO2
20516	72.9928	13.053	metabolite-273	8.00886	0	2	0.929477			C2H2O3
8805	350.15	4.197	metabolite-274	5.56962	3	20	0.768293			C20H21N3O3
5166	299.258	2.621	metabolite-275	8.50693	0	18	0.861659			C18H36O3
16351	281.248	2.455	metabolite-276	10.1361	0	18	0.959857			C18H34O2
14973	311.139	4.076	metabolite-277	6.21157	2	18	0.789669			C18H20N2O3
8308	271.227	2.666	metabolite-278	8.66145	0	16	0.861059			C16H32O3
21002	255.232	2.5	metabolite-279	9.59281	0	16	0.926069			C16H32O2
10725	253.217	2.546	metabolite-280	10.3746	0	16	0.93488			C16H30O2
1481	251.201	2.561	metabolite-281	7.47923	0	16	0.960643			C16H28O2
19085	227.201	2.561	metabolite-282	8.88168	0	14	0.948845			C14H28O2
8327	225.185	2.561	metabolite-283	8.46855	0	14	0.930988			C14H26O2
13454	279.134	8.35	metabolite-284	5.97148	2	14	0.823785			C14H20N2O4
2091	263.139	4.287	metabolite-285	6.01017	2	14	0.75414			C14H20N2O3
17589	199.17	2.591	metabolite-286	8.65076	0	12	0.9224			C12H24O2
472	264.146	16.851	metabolite-287	5.19719	5	12	0.772419			C12H19N5O2
4317	245.104	17.122	metabolite-288	5.4714	4	12	0.836054			C12H14N4O2
17887	216.066	15.124	metabolite-289	6.62826	1	12	0.895718			C12H11NO3
10553	244.072	15.064	metabolite-290	5.90881	3	12	0.820137			C12H11N3O3
2780	198.067	16.653	metabolite-291	5.53142	3	11	0.867923			C11H9N3O
74	203.034	18.772	metabolite-292	5.23634	0	11	0.846914			C11H8O4
17607	377.085	14.927	metabolite-293	6.30614	0	11	0.867442			C11H23O12P
19848	296.134	12.72	metabolite-294	7.33202	1	11	0.950994			C11H23NO8
10624	229.155	7.032	metabolite-295	6.4359	2	11	0.811558			C11H22N2O3
18070	229.155	8.305	metabolite-296	6.60023	2	11	0.787826			C11H22N2O3
20972	294.119	12.993	metabolite-297	7.76248	1	11	0.958891			C11H21NO8
19350	275.124	15.003	metabolite-298	6.89041	2	11	0.859436			C11H20N2O6
15089	227.139	10.368	metabolite-299	6.71088	2	11	0.775988			C11H20N2O3
19978	293.087	13.023	metabolite-300	7.19795	0	11	0.959379			C11H18O9
20164	257.113	15.003	metabolite-301	7.22227	2	11	0.822029			C11H18N2O5
8704	280.104	4.604	metabolite-302	5.56712	5	11	0.844093			C11H15N5O4
533	209.081	4.016	metabolite-303	5.97825	0	11	0.921427			C11H14O4
4145	233.104	17.366	metabolite-304	5.40441	4	11	0.807762			C11H14N4O2
7444	233.103	18.334	metabolite-305	5.63971	4	11	0.912003			C11H14N4O2
17871	237.087	14.626	metabolite-306	6.61343	2	11	0.861478			C11H14N2O4
2002	206.082	4.711	metabolite-307	5.58795	1	11	0.784667			C11H13NO3
2003	206.082	5.073	metabolite-308	5.69731	1	11	0.842275			C11H13NO3
1454	230.104	18.546	metabolite-309	5.39624	5	11	0.76615			C11H13N5O
2554	234.088	18.47	metabolite-310	5.51353	3	11	0.773076			C11H13N3O3
3314	203.082	9.789	metabolite-311	7.75232	2	11	0.826695			C11H12N2O2
16909	236.056	14.596	metabolite-312	6.34582	1	11	0.896066			C11H11NO5
15728	221.045	14.927	metabolite-313	6.22109	0	11	0.789571			C11H10O5
824	205.05	18.878	metabolite-314	5.35928	0	11	0.893309			C11H10O4
12155	158.06	4.061	metabolite-315	6.72981	1	10	0.781498			C10H9NO
1289	230.068	22.079	metabolite-316	5.28176	5	10	0.959549			C10H9N5O2
2077	230.068	22.549	metabolite-317	5.27532	5	10	0.94563			C10H9N5O2
2439	230.068	22.976	metabolite-318	5.1872	5	10	0.949038			C10H9N5O2
3970	186.067	18.742	metabolite-319	5.33289	3	10	0.852622			C10H9N3O
3622	175.04	24.948	metabolite-320	5.41215	0	10	0.766076			C10H8O3
11995	155.061	9.774	metabolite-321	6.00834	2	10	0.932464			C10H8N2
1603	228.052	15.987	metabolite-322	5.76821	5	10	0.805553			C10H7N5O2
11210	228.052	14.927	metabolite-323	7.10546	5	10	0.808707			C10H7N5O2
1738	189.019	16.335	metabolite-324	5.39067	0	10	0.782294			C10H6O4
10158	169.04	9.819	metabolite-325	6.30764	2	10	0.892432			C10H6N2O
17137	298.114	14.114	metabolite-326	6.70288	1	10	0.8387			C10H21NO9
4798	187.133	4.031	metabolite-327	6.29811	0	10	0.889972			C10H20O3
19434	171.139	2.666	metabolite-328	8.58662	0	10	0.919003			C10H20O2
19435	171.139	4.016	metabolite-329	8.28103	0	10	0.912932			C10H20O2
10597	280.103	14.159	metabolite-330	5.82529	1	10	0.782653			C10H19NO8
12207	248.113	8.547	metabolite-331	5.9457	1	10	0.762129			C10H19NO6
6017	244.13	10.55	metabolite-332	5.83893	3	10	0.809249			C10H19N3O4
9908	169.123	2.666	metabolite-333	7.63333	0	10	0.880364			C10H18O2
9909	169.123	4.016	metabolite-334	7.44691	0	10	0.926075			C10H18O2
7392	226.119	10.368	metabolite-335	5.70809	3	10	0.825732			C10H17N3O3
17298	263.076	14.942	metabolite-336	6.44853	0	10	0.931416			C10H16O8
9595	183.102	2.772	metabolite-337	6.37676	0	10	0.864372			C10H16O3
956	195.113	18.47	metabolite-338	5.45582	2	10	0.755589			C10H16N2O2
4663	195.113	18.304	metabolite-339	5.45582	2	10	0.762688			C10H16N2O2
4233	256.093	9.699	metabolite-340	5.31444	3	10	0.79877			C10H15N3O5
16700	256.093	8.532	metabolite-341	6.41872	3	10	0.93898			C10H15N3O5
2976	241.082	4.422	metabolite-342	6.30135	2	10	0.767672			C10H14N2O5
10433	239.066	14.641	metabolite-343	6.83579	2	10	0.961775			C10H12N2O5
10434	239.066	15.154	metabolite-344	6.58893	2	10	0.971269			C10H12N2O5
7578	236.067	15.124	metabolite-345	6.93807	3	10	0.885375			C10H11N3O4
7350	221.056	14.626	metabolite-346	6.67034	2	10	0.86084			C10H10N2O4
16775	205.062	15.124	metabolite-347	6.25384	2	10	0.855601			C10H10N2O3

## Sheet: PAVE_neg_ESI
ID	mz	RT	feature	sig	N_num	C_num	Score	description	parentID	Formula
11982	263.994	14.116	Putative metabolite	5.70809	1	4	0.969618			C4H12NO8PS	0.874456
8187	225.185	4.53	Metabolite	5.50023	0	14	0.901471			C14H26O2	0.491055
3053	169.123	6.068	Metabolite	5.21559	0	10	0.889218			C10H18O2	0.717799
8935	112.988	13.332	Putative metabolite	5.48787	0	4	0.908756			C4H2O4	0.0578724
6779	202.072	7.202	Metabolite	5.43332	1	8	0.888121			C8H13NO5	0.320119
2215	105.019	12.538	Metabolite	6.78542	0	3	0.978945			C3H6O4	0.696232
13400	144.03	12.31	Metabolite	6.01556	1	5	0.965655			C5H7NO4	0.523947
11831	143.107	3.946	Metabolite	8.30037	0	8	0.964044			C8H16O2	0.0624499
14569	168.999	15.267	Putative metabolite	6.52688	0	3	0.793767			C3H6O8	0.348026
6304	342.076	13.499	Putative metabolite	5.31156	3	13	0.82166			C13H17N3O6S	0.0530646
14383	173.093	12.538	Metabolite	6.30454	2	7	0.985286			C7H14N2O3	0.599297
8065	365.972	11.844	Putative metabolite	5.45764	1	6	0.751513			C6H10NO15P	0.552689
464	112.988	22.83	Putative metabolite	5.21506	0	4	0.942144			C4H2O4	0.886864
6664	452.277	7.624	Metabolite	5.34833	1	21	0.840173			C21H44NO7P	0.863248
13919	85.0292	7.218	Metabolite	7.39187	0	4	0.994656			C4H6O2	0.750713
9024	111.008	15.574	Metabolite	6.70076	0	5	0.951364			C5H4O3	0.752064
10725	251.995	13.985	Putative metabolite	5.70096	1	3	0.951265			C3H12NO8PS	0.603592
5238	222.077	8.42	Metabolite	5.37836	1	11	0.96931			C11H13NO4	0.96879
8706	266.089	8.42	Metabolite	5.57641	5	10	0.882579			C10H13N5O4	0.486503
5110	157.014	16.665	Metabolite	5.52862	0	6	0.905721			C6H6O5	0.949
1224	114.019	14.449	Putative metabolite	6.07182	1	4	0.974412			C4H5NO3	0.949291
633	471.935	10.596	Putative metabolite	5.13905	1	12	0.751369			C12H15NO9P4S	0.239262
12812	457.331	2.988	Metabolite	6.48429	0	29	0.88576			C29H46O4	0.26989
2584	426.021	19.8	Metabolite	5.25397	5	10	0.974599			C10H15N5O10P2	0.666843
12534	484.09	14.257	Putative metabolite	5.75694	3	15	0.916818			C15H25N3O11P2	0.751153
13639	102.056	13.317	Metabolite	6.1	1	4	0.975635			C4H9NO2	0.878917
2367	127.003	28.623	Metabolite	5.29993	0	5	0.86501			C5H4O4	0.341045
9935	117.055	7.406	Metabolite	5.49906	0	5	0.775749			C5H10O3	0.546601
2446	163.04	11.208	Metabolite	5.20339	0	9	0.888545			C9H8O3	0.594853
8188	112.988	25.084	Putative metabolite	5.46266	0	4	0.759444			C4H2O4	0.951599
1162	314.208	5.591	Putative metabolite	5.25399	3	15	0.955173			C15H29N3O4	0.757611
13869	301.162	15.579	Metabolite	6.18754	6	11	0.986078			C11H22N6O4	0.529694
13809	255.094	18.2	Putative metabolite	6.20425	4	6	0.954788			C6H16N4O7	0.244526
12222	117.019	12.639	Metabolite	6.42586	0	4	0.843792			C4H6O4	0.223481
10194	235.976	14.071	Putative metabolite	5.56096	1	10	0.758302			C10H8NPS2	0.682255
12051	505.1	14.398	Putative metabolite	5.74354	4	9	0.849624			C9H40N4O5P2S5	0.604556
10110	327.084	10.161	Putative metabolite	5.5006	0	11	0.895214			C11H21O9P	0.757945
2547	169.123	6.174	Metabolite	5.21559	0	10	0.833876			C10H18O2	0.289238
13664	305.044	13.327	Putative metabolite	6.13905	2	10	0.984439			C10H14N2O7S	0.870413
15192	426.021	15.142	Metabolite	7.6795	5	10	0.948838			C10H15N5O10P2	0.0503321
1157	311.145	17.93	Putative metabolite	5.57156	2	11	0.769922			C11H24N2O8	0.724296
15177	258.038	14.469	Metabolite	7.60036	1	6	0.976978			C6H14NO8P	0.940166
7759	462.066	15	Metabolite	5.41121	5	14	0.902605			C14H18N5O11P	0.370984
4958	144.045	9.868	Metabolite	5.34869	1	9	0.801379			C9H7NO	0.320172
10882	129.055	3.719	Metabolite	6.554	0	6	0.869823			C6H10O3	0.221548
13946	272.172	14.277	Metabolite	6.23244	5	11	0.955805			C11H23N5O3	0.538826
599	392.218	4.25	Putative metabolite	5.19624	3	20	0.914387			C20H31N3O5	0.797273
4151	295.111	4.265	Metabolite	5.29289	2	14	0.920066			C14H20N2O3S	0.79499
705	139.003	13.378	Metabolite	5.81305	0	6	0.859674			C6H4O4	0.442695
15096	362.05	15.03	Metabolite	7.27608	5	10	0.98914			C10H14N5O8P	0.361613
10204	139.003	17.015	Metabolite	5.46189	0	6	0.855432			C6H4O4	0.976713
3979	85.0656	7.608	Metabolite	5.50604	0	5	0.987454			C5H10O	0.768521
13419	131.082	13.251	Metabolite	5.96828	2	5	0.974622			C5H12N2O2	0.205902
8698	251.113	7.227	Metabolite	5.60096	0	10	0.873839			C10H20O7	0.131854
4856	360.195	4.997	Putative metabolite	5.35485	3	16	0.864155			C16H31N3O4S	0.498487
9120	173.009	25.124	Metabolite	5.53995	0	6	0.865324			C6H6O6	0.702912
13954	188.041	14.081	Putative metabolite	6.22773	1	3	0.910642			C3H11NO8	0.481697
6433	250.954	9.287	Putative metabolite	5.32916	0	3	0.779081			C3H10O7P2S	0.033022
12684	260.103	9.428	Metabolite	5.86884	3	13	0.967747			C13H15N3O3	0.305667
8240	377.182	8.836	Putative metabolite	5.55231	4	18	0.873474			C18H26N4O5	0.70687
6851	97.0292	4.418	Metabolite	5.42305	0	5	0.783791			C5H6O2	0.761552
15063	131.035	7.263	Metabolite	7.24723	0	5	0.997767			C5H8O4	0.0699654
3362	330.202	7.731	Metabolite	5.30775	3	15	0.951403			C15H29N3O5	0.612568
13843	232.13	15.459	Metabolite	6.20426	3	9	0.982249			C9H19N3O4	0.163316
6949	157.014	18.483	Metabolite	5.39515	0	6	0.896041			C6H6O5	0.8291
14189	156.066	12.639	Metabolite	6.25755	1	7	0.896291			C7H11NO3	0.522174
1362	117.055	5.205	Metabolite	6.99618	0	5	0.995769			C5H10O3	0.124447
5162	220.082	10.965	Metabolite	5.38954	1	8	0.940661			C8H15NO6	0.00870898
9274	274.14	10.338	Metabolite	5.52071	3	11	0.973473			C11H21N3O5	0.0273418
9386	95.0135	7.303	Metabolite	5.66559	0	5	0.809652			C5H4O2	0.975251
13344	101.06	2.856	Metabolite	6.58647	0	5	0.766042			C5H10O2	0.921643
11501	127.003	15.889	Metabolite	5.73549	0	5	0.915332			C5H4O4	0.733713
3170	261.054	10.383	Metabolite	5.40527	2	9	0.99213			C9H11FN2O6	0.316045
10801	231.098	13.92	Metabolite	5.89368	2	9	0.88653			C9H16N2O5	0.205915
14877	561.151	13.13	Putative metabolite	6.6446	0	18	0.863321			C18H51OP9	0.989028
14696	112.988	2.35	Putative metabolite	6.37535	0	4	0.957515			C4H2O4	0.224695
6043	314.208	6.97	Putative metabolite	5.53144	3	15	0.948304			C15H29N3O4	0.517951
11295	163.024	8.247	Putative metabolite	5.64303	0	5	0.919457			C5H8O6	0.85729
6665	333.057	9.054	Putative metabolite	5.35531	2	11	0.884516			C11H14N2O10	0.120653
2041	154.998	17.905	Metabolite	5.12086	0	6	0.771			C6H4O5	0.344046
14361	256.191	3.926	Metabolite	6.15797	1	14	0.935941			C14H27NO3	0.533564
15099	243.196	2.75	Metabolite	7.09007	0	14	0.955657			C14H28O3	0.0910611
2500	162.056	3.363	Metabolite	5.3198	1	9	0.848412			C9H9NO2	0.493904
15226	259.022	15.101	Metabolite	8.14868	0	6	0.934117			C6H13O9P	0.83653
9553	169.061	8.339	Putative metabolite	5.56822	2	7	0.959831			C7H10N2O3	0.374416
10876	402.01	16.143	Metabolite	5.62149	3	9	0.982626			C9H15N3O11P2	0.546767
7200	316.166	5.251	Metabolite	5.50522	3	17	0.973635			C17H23N3O3	0.378842
6588	452.277	4.118	Metabolite	5.48456	1	21	0.798626			C21H44NO7P	0.144897
15100	137.06	2.73	Metabolite	7.11314	0	8	0.930195			C8H10O2	0.955327
7483	193.035	13.621	Metabolite	5.54423	0	6	0.841964			C6H10O7	0.600668
282	300.192	7.767	Putative metabolite	5.37486	3	14	0.950177			C14H27N3O4	0.845443
10752	291.989	14.177	Putative metabolite	5.62453	1	5	0.911484			C5H12NO9PS	0.451008
10989	335.154	11.128	Putative metabolite	5.71982	0	4	0.984831			C4H33O14P	0.0732211
6151	173.009	23.868	Metabolite	5.36205	0	6	0.875201			C6H6O6	0.818737
12370	606.073	15.005	Putative metabolite	6.87897	5	14	0.84918			C14H37N5O7P4S3	0.722255
4917	91.0397	8.036	Metabolite	5.57171	0	3	0.969867			C3H8O3	0.179289
2357	169.123	5.459	Metabolite	5.29764	0	10	0.894881			C10H18O2	0.170737
3660	173.009	25.606	Metabolite	5.28305	0	6	0.845572			C6H6O6	0.114387
11620	314.208	8.364	Putative metabolite	5.7615	3	15	0.965053			C15H29N3O4	0.311779
13329	151.04	3.946	Metabolite	5.75469	0	8	0.758859			C8H8O3	0.860579
11505	278.114	9.373	Metabolite	5.6984	3	13	0.939901			C13H17N3O4	0.61795
12888	111.02	4.124	Metabolite	5.95879	2	4	0.873109			C4H4N2O2	0.43185
14258	390.239	3.946	Putative metabolite	6.11556	3	21	0.960945			C21H33N3O4	0.570642
5363	374.211	4.245	Putative metabolite	5.37701	3	17	0.912737			C17H33N3O4S	0.230108
6135	316.151	13.58	Putative metabolite	5.3804	3	13	0.917234			C13H23N3O6	0.459426
13272	279.972	14.121	Putative metabolite	5.96523	1	4	0.925479			C4H12NO7PS2	0.4143
6868	176.035	8.872	Metabolite	5.49381	1	9	0.974117			C9H7NO3	0.397647
5214	231.134	8.618	Metabolite	5.51298	2	10	0.849076			C10H20N2O4	0.441542
7428	132.03	16.224	Metabolite	5.35411	1	4	0.981747			C4H7NO4	0.921948
4945	158.045	13.59	Metabolite	5.47697	1	6	0.855533			C6H9NO4	0.409452
9125	254.949	12.315	Putative metabolite	5.49825	0	12	0.82822			C12HO5P	0.396309
11569	221.19	2.304	Metabolite	5.62571	0	15	0.90001			C15H26O	0.00673839
13808	290.175	3.906	Metabolite	6.04367	1	17	0.875519			C17H25NO3	0.768834
14830	187.133	3.941	Metabolite	6.53084	0	10	0.986797			C10H20O3	0.11809
4104	111.02	9.14	Metabolite	7.34326	2	4	0.99096			C4H4N2O2	0.466282
5343	160.061	9.696	Metabolite	5.36348	1	6	0.943134			C6H11NO4	0.687202
7693	280.05	9.828	Putative metabolite	5.43214	1	9	0.939651			C9H15NO7S	0.919769
1962	364.187	6.352	Putative metabolite	5.27709	3	18	0.923436			C18H27N3O5	0.382868
5042	374.211	3.981	Putative metabolite	5.37701	3	17	0.896762			C17H33N3O4S	0.884971
12154	115.04	3.891	Metabolite	6.91982	0	5	0.965301			C5H8O3	0.045865
14128	411.114	14.237	Putative metabolite	6.21774	2	12	0.849994			C12H34N2O3P2S3	0.960068
8881	72.9929	3.936	Metabolite	6.48998	0	2	0.939551			C2H2O3	0.947177
9097	300.192	8.628	Putative metabolite	5.84073	3	14	0.899189			C14H27N3O4	0.994108
5375	341.182	10.348	Putative metabolite	5.39341	4	15	0.978166			C15H26N4O5	0.557673
8358	325.161	18.337	Putative metabolite	5.48474	2	12	0.827127			C12H26N2O8	0.260477
14029	313.216	2.334	Metabolite	6.18932	0	21	0.969336			C21H30O2	0.709314
8309	126.019	12.097	Metabolite	5.95984	1	5	0.943004			C5H5NO3	0.402591
7852	200.056	8.293	Putative metabolite	5.48488	1	8	0.982907			C8H11NO5	0.784153
5546	128.035	14.272	Metabolite	7.70489	1	5	0.973709			C5H7NO3	0.254604
14976	179.056	12.994	Metabolite	9.8006	0	6	0.986208			C6H12O6	0.752628
8395	127.003	18.164	Metabolite	5.54104	0	5	0.914498			C5H4O4	0.335918
14968	565.046	14.858	Metabolite	6.92224	2	15	0.952675			C15H24N2O17P2	0.476477
6418	145.05	3.921	Metabolite	6.26759	0	6	0.971302			C6H10O4	0.935893
6784	71.05	14.036	Metabolite	5.66965	0	4	0.798182			C4H8O	0.261296
12981	296.081	16.289	Metabolite	5.95784	5	11	0.969936			C11H15N5O3S	0.382736
9481	262.028	10.667	Putative metabolite	5.63033	1	6	0.813822			C6H21NP4S	0.157016
5900	281.088	6.063	Metabolite	5.30297	4	11	0.967256			C11H14N4O5	0.0899814
5745	225.185	5.006	Metabolite	5.40903	0	14	0.874761			C14H26O2	0.482563
13652	145.087	3.941	Metabolite	5.87858	0	7	0.817977			C7H14O3	0.268346
14325	295.227	2.188	Metabolite	6.33068	0	18	0.935586			C18H32O3	0.00467192
3102	103.04	14.282	Metabolite	6.69872	0	4	0.83037			C4H8O3	0.552861
11431	302.072	10.864	Putative metabolite	5.73262	1	6	0.902382			C6H30NP5S	0.305
14932	114.056	13.069	Metabolite	6.86205	1	5	0.985761			C5H9NO2	0.475743
13520	237.028	14.924	Metabolite	6.08489	2	6	0.980893			C6H11N2O6P	0.957545
13948	311.139	3.956	Metabolite	6.04237	2	18	0.971266			C18H20N2O3	0.767194
13193	167.144	3.941	Metabolite	5.83593	0	11	0.964066			C11H20O	0.335842
5273	334.176	7.481	Putative metabolite	5.23527	3	17	0.943502			C17H25N3O4	0.681365
15188	179.034	3.936	Metabolite	7.36066	0	9	0.970384			C9H8O4	0.856059
8723	304.033	10.378	Metabolite	5.44429	3	9	0.958644			C9H12N3O7P	0.876456
6821	213.01	6.144	Putative metabolite	5.31508	0	6	0.933466			C6H16P2S2	0.137464
12299	171.014	8.465	Putative metabolite	5.82984	0	3	0.935524			C3H8O8	0.0417582
4285	139.003	17.824	Metabolite	5.43368	0	6	0.871707			C6H4O4	0.781484
4892	261.054	10.222	Metabolite	5.40527	2	9	0.991918			C9H11FN2O6	0.613419
4439	173.009	22.723	Metabolite	5.3262	0	6	0.895078			C6H6O6	0.805606
10287	188.035	3.348	Metabolite	5.85543	1	10	0.864833			C10H7NO3	0.944663
3152	356.255	3.231	Putative metabolite	5.39792	3	18	0.785713			C18H35N3O4	0.768158
9470	213.124	11.997	Metabolite	5.51855	2	10	0.97919			C10H18N2O3	0.684982
4198	96.0452	3.43	Metabolite	5.29173	1	5	0.904772			C5H7NO	0.0681603
2374	257.051	10.748	Putative metabolite	5.25015	0	7	0.764011			C7H14O10	0.540343
2695	195.05	11.91	Metabolite	5.23993	0	6	0.840807			C6H12O7	0.997968
10075	135.066	8.907	Metabolite	5.59469	0	5	0.928664			C5H12O4	0.229662
6920	319.209	18.311	Putative metabolite	5.39029	6	12	0.942315			C12H28N6O4	0.595162
12659	246.145	15.494	Metabolite	6.33195	3	10	0.869505			C10H21N3O4	0.153614
14347	101.024	3.936	Metabolite	6.8634	0	4	0.96052			C4H6O3	0.514839
12153	443.316	4.209	Metabolite	5.77266	0	28	0.971606			C28H44O4	0.911712
14875	144.045	2.593	Metabolite	6.66913	1	9	0.959756			C9H7NO	0.257826
14922	131.046	14.474	Metabolite	6.88169	2	4	0.984017			C4H8N2O3	0.790455
14630	156.981	13.272	Putative metabolite	6.59362	0	2	0.94324			C2H6O6S	0.214191
6239	145.014	16.594	Metabolite	5.41567	0	5	0.817999			C5H6O5	0.752459
9348	289.108	3.976	Putative metabolite	5.48755	0	10	0.839852			C10H29OP3S	0.418876
8687	320.172	13.54	Metabolite	5.52616	5	15	0.933635			C15H23N5O3	0.183469
3857	102.056	13.54	Metabolite	6.1	1	4	0.985492			C4H9NO2	0.899018
15062	174.077	13.261	Metabolite	7.14158	1	7	0.994447			C7H13NO4	0.802186
15208	205.035	14.94	Metabolite	7.83223	0	7	0.960525			C7H10O7	0.797365
9268	159.102	7.782	Metabolite	5.47411	0	8	0.889422			C8H16O3	0.762565
11816	232.093	13.783	Metabolite	5.7046	3	8	0.908788			C8H15N3O5	0.482458
10234	397.129	16.315	Metabolite	5.57037	6	15	0.980724			C15H22N6O5S	0.667425
11316	113.097	3.941	Metabolite	5.61936	0	7	0.913028			C7H14O	0.834936
6183	172.097	6.362	Metabolite	5.38924	1	8	0.969889			C8H15NO3	0.526749
13390	784.148	14.151	Metabolite	5.83211	9	27	0.980235			C27H33N9O15P2	0.00840293
4128	314.208	4.657	Putative metabolite	5.293	3	15	0.928701			C15H29N3O4	0.860674
15065	284.222	2.613	Metabolite	6.9674	1	16	0.97746			C16H31NO3	0.538059
9617	98.0244	8.796	Metabolite	6.8655	1	4	0.940266			C4H5NO2	0.745498
111	99.0448	3.911	Metabolite	7.45124	0	5	0.980237			C5H8O2	0.270504
6627	372.97	17.627	Putative metabolite	5.44669	2	5	0.942973			C5H16N2O9P2S2	0.668358
14701	135.029	12.604	Metabolite	6.49227	0	4	0.975262			C4H8O5	0.352606
14253	113.035	14.469	Metabolite	6.32609	2	4	0.983904			C4H6N2O2	0.35422
5070	242.15	16.979	Metabolite	5.34295	3	11	0.96672			C11H21N3O3	0.515061
1176	173.009	20.971	Metabolite	5.23107	0	6	0.8407			C6H6O6	0.840751
14105	274.14	15.142	Metabolite	6.20989	3	11	0.975511			C11H21N3O5	0.700563
14155	346.055	14.474	Metabolite	6.31409	5	10	0.94676			C10H14N5O7P	0.654988
11743	271.227	2.39	Metabolite	7.2978	0	16	0.920663			C16H32O3	0.388934
10582	359.156	14.106	Putative metabolite	5.59949	4	14	0.949062			C14H24N4O7	0.873523
9871	135.031	9.489	Metabolite	5.60764	4	5	0.957719			C5H4N4O	0.411537
15029	209.081	3.931	Metabolite	7.06652	0	11	0.98639			C11H14O4	0.689851
8946	338.988	25.155	Metabolite	5.56548	0	6	0.942096			C6H14O12P2	0.683648
13991	101.072	14.449	Metabolite	6.13424	2	4	0.983019			C4H10N2O	0.432501
4103	111.02	4.753	Metabolite	6.42807	2	4	0.841061			C4H4N2O2	0.016482
14633	259.191	3.946	Metabolite	6.41789	0	14	0.968348			C14H28O4	0.606247
11594	190.003	14.368	Putative metabolite	5.69423	1	2	0.959506			C2H9NO7S	0.266322
5194	181.05	5.835	Metabolite	5.33136	0	9	0.986766			C9H10O4	0.0419889
11373	188.971	13.388	Putative metabolite	5.69367	0	2	0.924526			C2H6O8S	0.150719
1714	127.003	13.176	Metabolite	6.24361	0	5	0.879464			C5H4O4	0.713352
3050	136.04	4.204	Metabolite	5.59018	1	7	0.86749			C7H7NO2	0.0408331
15221	131.082	14.727	Metabolite	8.06737	2	5	0.979154			C5H12N2O2	0.0532094
13875	87.0085	3.926	Metabolite	8.12429	0	3	0.804591			C3H4O3	0.839122
14637	569.272	8.369	Putative metabolite	6.57114	0	20	0.980309			C20H58O7S5	0.0316461
15250	253.208	2.511	Putative metabolite	8.31841	0	16	0.981084			C16H31P	0.874607
14427	130.051	13.955	Metabolite	6.38788	1	5	0.985568			C5H9NO3	0.368113
908	133.05	11.885	Metabolite	5.98865	0	5	0.873315			C5H10O4	0.80765
11543	249.054	14.141	Metabolite	5.76109	2	8	0.974588			C8H14N2O5S	0.394466
3829	131.071	5.246	Metabolite	5.42022	0	6	0.796956			C6H12O3	0.492175
14476	227.201	2.567	Metabolite	9.18023	0	14	0.990721			C14H28O2	0.477681
10830	88.0401	25.342	Metabolite	5.60362	1	3	0.8284			C3H7NO2	0.0642948
4592	149.047	7.833	Metabolite	6.31133	0	5	0.965839			C5H10O5	0.804931
5766	147.066	9.873	Metabolite	5.44797	0	6	0.88014			C6H12O4	0.932463
7059	160.976	8.633	Putative metabolite	5.29044	0	1	0.781403			CH6O7S	0.387676
14343	312.972	15.167	Putative metabolite	6.42045	0	4	0.920325			C4H10O14S	0.320614
6772	229.155	3.384	Metabolite	5.47312	2	11	0.795119			C11H22N2O3	0.8508
12432	244.155	3.941	Metabolite	5.69545	1	12	0.901333			C12H23NO4	0.0502516
3501	335.998	10.91	Putative metabolite	5.32044	1	6	0.943339			C6H12NO13P	0.921235
12876	130.087	12.533	Metabolite	5.9472	1	6	0.956913			C6H13NO2	0.632351
641	174.077	11.517	Metabolite	5.59496	1	7	0.835022			C7H13NO4	0.558495
15045	197.154	2.634	Metabolite	6.99555	0	12	0.929979			C12H22O2	0.785684
13717	133.05	13.303	Metabolite	5.88047	0	5	0.870506			C5H10O4	0.674854
9167	159.077	10.697	Metabolite	5.54445	2	6	0.964424			C6H12N2O3	0.980044
11019	306.076	15.479	Metabolite	5.66115	3	10	0.983737			C10H17N3O6S	0.0335995
8907	189.088	10.697	Metabolite	5.55868	2	7	0.96492			C7H14N2O4	0.682298
12883	99.0085	13.839	Metabolite	7.20309	0	4	0.948252			C4H4O3	0.640098
13154	364.187	8.319	Putative metabolite	5.97758	3	18	0.925179			C18H27N3O5	0.233025
10712	256.093	8.567	Metabolite	5.73193	3	10	0.978532			C10H15N3O5	0.0292362
12007	310.162	16.168	Metabolite	5.75058	7	12	0.96969			C12H21N7O3	0.678697
12675	216.098	13.61	Metabolite	5.85794	3	8	0.944447			C8H15N3O4	0.410965
10241	193.035	13.438	Metabolite	5.54423	0	6	0.898712			C6H10O7	0.0111524
7224	117.055	6.428	Metabolite	5.62189	0	5	0.83718			C5H10O3	0.870697
14616	209.066	12.902	Metabolite	6.47471	0	7	0.884828			C7H14O7	0.21293
7897	408.177	10.358	Putative metabolite	5.50364	3	19	0.842492			C19H27N3O7	0.45617
14840	129.019	14.712	Metabolite	6.70279	0	5	0.910582			C5H6O4	0.617216
311	173.009	19.349	Metabolite	5.26654	0	6	0.818084			C6H6O6	0.0336614
6549	297.243	2.577	Metabolite	7.54319	0	18	0.82308			C18H34O3	0.34292
10615	203.092	3.724	Metabolite	5.61534	0	9	0.968106			C9H16O5	0.0945735
13513	109.04	14.444	Metabolite	6.58057	2	5	0.981075			C5H6N2O	0.523499
12207	147.029	14.026	Metabolite	8.44448	0	5	0.915553			C5H8O5	0.225254
8882	72.9929	7.187	Metabolite	6.23324	0	2	0.926251			C2H2O3	0.898796
14312	156.066	13.261	Metabolite	6.42207	1	7	0.972438			C7H11NO3	0.432121
6007	175.061	20.424	Metabolite	5.3206	0	7	0.82899			C7H12O5	0.735336
7496	363.073	8.051	Putative metabolite	5.53819	0	12	0.983537			C12H31P3S3	0.926746
14350	402.01	15.303	Metabolite	6.25712	3	9	0.951665			C9H15N3O11P2	0.0133419
14276	119.035	13.009	Metabolite	8.82792	0	4	0.991835			C4H8O4	0.344106
10498	105.019	6.706	Metabolite	5.60874	0	3	0.787667			C3H6O4	0.78252
3825	173.009	22.607	Metabolite	5.3262	0	6	0.899334			C6H6O6	0.535758
5128	159.102	7.451	Metabolite	5.48279	0	8	0.841435			C8H16O3	0.936774
12239	157.014	15.586	Metabolite	5.60574	0	6	0.879357			C6H6O5	0.464699
6981	85.0656	7.172	Metabolite	5.45217	0	5	0.983423			C5H10O	0.228758
2361	145.014	22.729	Metabolite	5.30668	0	5	0.75796			C5H6O5	0.557926
13592	173.009	15.242	Metabolite	6.11576	0	6	0.925586			C6H6O6	0.609312
12984	140.083	15.343	Metabolite	5.93507	3	6	0.985483			C6H11N3O	0.212186
11780	195.05	15.036	Metabolite	5.6853	0	6	0.933373			C6H12O7	0.403627
6830	221.06	16.158	Metabolite	5.6943	2	7	0.93426			C7H14N2O4S	0.520903
9023	111.008	15.247	Metabolite	6.73449	0	5	0.906548			C5H4O3	0.953182
13841	288.119	14.388	Metabolite	6.20231	3	11	0.96738			C11H19N3O6	0.850826
6277	224.956	12.284	Putative metabolite	5.37575	0	5	0.883833			C5H10O2P4	0.81725
12576	287.017	15.02	Putative metabolite	5.89383	0	7	0.982737			C7H13O10P	0.513308
11804	113.06	13.352	Metabolite	5.75393	0	6	0.772255			C6H10O2	0.812555
2453	232.05	11.824	Putative metabolite	5.38428	1	5	0.975688			C5H15NO7S	0.689156
905	133.05	5.256	Metabolite	8.07697	0	5	0.974052			C5H10O4	0.296227
2953	300.192	5.84	Putative metabolite	5.22044	3	14	0.948632			C14H27N3O4	0.318734
7422	169.123	4.408	Metabolite	5.41306	0	10	0.940908			C10H18O2	0.242221
15251	225.185	2.577	Metabolite	8.91493	0	14	0.958515			C14H26O2	0.83582
7110	165.04	11.885	Metabolite	5.39064	0	5	0.766265			C5H10O6	0.7452
13567	200.129	3.961	Metabolite	5.99697	1	10	0.984941			C10H19NO3	0.591148
13729	71.05	3.891	Metabolite	6.18961	0	4	0.97972			C4H8O	0.685026
7601	129.019	14.282	Metabolite	7.89854	0	5	0.88991			C5H6O4	0.459285
10111	262.028	11.768	Putative metabolite	5.56081	1	6	0.782371			C6H21NP4S	0.083232
3078	163.024	6.782	Putative metabolite	5.33206	0	5	0.90884			C5H8O6	0.869227
14946	478.293	2.76	Metabolite	6.79147	1	23	0.956533			C23H46NO7P	0.177197
458	257.077	6.939	Metabolite	5.23337	2	10	0.924			C10H14N2O6	0.202575
14732	399.045	14.433	Putative metabolite	6.59216	0	9	0.89733			C9H20O15S	0.405001
14064	257.114	14.975	Metabolite	6.24001	2	11	0.984816			C11H18N2O5	0.636393
10502	139.003	25.312	Metabolite	5.58679	0	6	0.836187			C6H4O4	0.805134
11123	399.149	11.188	Putative metabolite	5.59839	0	8	0.978941			C8H33O15P	0.12237
6334	300.192	7.532	Putative metabolite	5.35726	3	14	0.962882			C14H27N3O4	0.501831
1390	145.014	25.621	Metabolite	5.23504	0	5	0.823281			C5H6O5	0.0951035
14990	163.04	2.629	Metabolite	7.00827	0	9	0.941514			C9H8O3	0.0890856
6027	328.223	4.078	Putative metabolite	5.52956	3	16	0.950824			C16H31N3O4	0.567348
2216	105.019	13.196	Metabolite	6.10659	0	3	0.82844			C3H6O4	0.25042
15212	313.237	2.567	Metabolite	7.88072	0	18	0.972507			C18H34O4	0.272368
15051	604.068	15.015	Metabolite	7.07239	5	16	0.973771			C16H25N5O16P2	0.629107
15141	346.055	14.783	Metabolite	7.42015	5	10	0.981028			C10H14N5O7P	0.656924
8686	306.076	16.381	Metabolite	5.58965	3	10	0.974491			C10H17N3O6S	0.501839
799	145.014	10.353	Metabolite	5.26094	0	5	0.795732			C5H6O5	0.440627
1802	142.996	8.304	Putative metabolite	5.39602	0	2	0.863974			C2H11OP3	0.145536
7375	85.0656	13.854	Metabolite	5.5227	0	5	0.825373			C5H10O	0.208586
909	133.05	12.563	Metabolite	5.9312	0	5	0.917583			C5H10O4	0.671448
11184	330.189	15.595	Putative metabolite	5.58637	7	12	0.928758			C12H25N7O4	0.895452
14438	215.165	3.956	Metabolite	6.36155	0	12	0.88735			C12H24O3	0.802547
13274	145.014	14.94	Metabolite	5.99484	0	5	0.944353			C5H6O5	0.914381
9672	95.0135	7.182	Metabolite	5.66559	0	5	0.815637			C5H4O2	0.345654
9293	190.054	8.232	Metabolite	5.66525	1	7	0.973186			C7H13NO3S	0.951996
4955	213.124	9.545	Metabolite	5.24293	2	10	0.905867			C10H18N2O3	0.596089
7380	388.944	17.303	Metabolite	5.4515	0	5	0.955568			C5H13O14P3	0.984036
1948	334.176	5.338	Putative metabolite	5.2799	3	17	0.904618			C17H25N3O4	0.833
3207	173.009	18.986	Metabolite	5.25175	0	6	0.843212			C6H6O6	0.864067
2219	175.061	24.181	Metabolite	5.17549	0	7	0.948638			C7H12O5	0.837979
8569	388.944	17.47	Metabolite	5.49002	0	5	0.96532			C5H13O14P3	0.903673
12669	157.014	14.302	Metabolite	5.81426	0	6	0.876419			C6H6O5	0.208607
10605	430.996	14.162	Putative metabolite	5.59123	2	9	0.787523			C9H28N2OP4S4	0.836447
5093	366.948	8.537	Putative metabolite	5.37268	0	6	0.93208			C6H10O14P2	0.146486
3214	365.972	10.91	Putative metabolite	5.20352	1	18	0.902595			C18H9NO2S3	0.989613
12208	147.029	14.282	Metabolite	8.44448	0	5	0.915531			C5H8O5	0.176499
13235	232.13	15.778	Metabolite	5.99837	3	9	0.948612			C9H19N3O4	0.587023
14011	216.135	15.574	Metabolite	6.19126	3	9	0.982199			C9H19N3O3	0.0849591
13177	154.998	13.413	Metabolite	5.68011	0	6	0.861188			C6H4O5	0.0508065
2900	115.003	14.469	Metabolite	7.06456	0	4	0.954819			C4H4O4	0.11267
4726	175.061	21.761	Metabolite	5.35245	0	7	0.925252			C7H12O5	0.838046
4102	111.02	3.906	Metabolite	5.95879	2	4	0.857327			C4H4N2O2	0.512409
10336	72.0089	9.732	Metabolite	5.56222	1	2	0.825763			C2H3NO2	0.584133
14863	153.019	2.725	Metabolite	6.69742	0	7	0.866647			C7H6O4	0.360675
10306	125.035	3.911	Metabolite	5.58867	2	5	0.836658			C5H6N2O2	0.686475
9300	286.176	8.791	Putative metabolite	5.47017	3	13	0.964859			C13H25N3O4	0.726742
1273	327.134	5.51	Metabolite	5.33328	2	18	0.976845			C18H20N2O4	0.767806
4337	231.134	8.75	Metabolite	5.56241	2	10	0.881455			C10H20N2O4	0.710602
10699	230.114	12.33	Metabolite	5.65156	3	9	0.936234			C9H17N3O4	0.133343
11848	241.094	13.733	Metabolite	5.77457	4	9	0.971526			C9H14N4O4	0.856403
12850	667.063	15.065	Putative metabolite	5.78813	6	20	0.95322			C20H26N6O14P2S	0.748464
950	376.223	3.17	Putative metabolite	5.55979	3	20	0.827856			C20H31N3O4	0.982382
14600	87.0448	13.231	Metabolite	6.74936	0	4	0.913761			C4H8O2	0.408973
15223	214.048	14.727	Metabolite	8.02145	1	5	0.986055			C5H14NO6P	0.26644
10912	116.071	16.031	Metabolite	5.70047	1	5	0.949515			C5H11NO2	0.542138
12590	282.156	16.046	Metabolite	5.80337	5	12	0.970739			C12H21N5O3	0.0158513
3783	376.133	4.23	Putative metabolite	5.2381	3	18	0.883403			C18H23N3O4S	0.475063
14423	306.076	14.929	Metabolite	6.4773	3	10	0.96361			C10H17N3O6S	0.864936
9666	279.972	11.9	Putative metabolite	5.49347	1	4	0.805917			C4H12NO7PS2	0.359655
15205	133.014	14.418	Metabolite	7.86602	0	4	0.982905			C4H6O5	0.734341
15076	175.061	3.941	Metabolite	7.05559	0	7	0.983395			C7H12O5	0.168591
5919	149.045	13.004	Metabolite	8.05521	0	5	0.990278			C5H10O5	0.300699
11824	281.971	15.6	Putative metabolite	5.72683	1	5	0.789932			C5H18NPS5	0.0143977
11466	275.971	14.277	Putative metabolite	5.74484	1	5	0.978444			C5H15NO2P4S	0.217828
6804	181.05	6.129	Metabolite	5.43449	0	9	0.981911			C9H10O4	0.0956968
3598	314.171	10.323	Putative metabolite	5.31461	3	14	0.84401			C14H25N3O5	0.975599
7221	331.967	13.859	Putative metabolite	5.42897	1	7	0.848085			C7H12NO8PS2	0.769865
4297	314.208	5.403	Putative metabolite	5.25399	3	15	0.951774			C15H29N3O4	0.0762061
14032	253.13	12.517	Metabolite	6.15281	4	11	0.987416			C11H18N4O3	0.193626
14462	246.145	15.212	Metabolite	6.25638	3	10	0.979276			C10H21N3O4	0.921105
14132	160.976	12.518	Putative metabolite	6.22545	0	1	0.964087			CH6O7S	0.441977
8270	149.027	5.057	Metabolite	5.42887	0	5	0.889885			C5H10O3S	0.845243
10448	159.029	10.763	Metabolite	6.22806	0	6	0.909269			C6H8O5	0.968462
4278	251.113	6.838	Metabolite	5.31414	0	10	0.835235			C10H20O7	0.254885
6990	392.182	10.287	Putative metabolite	5.45157	3	19	0.76821			C19H27N3O6	0.0743034
14219	259.14	15.443	Metabolite	6.26711	4	10	0.983893			C10H20N4O4	0.479722
13314	747.075	15.086	Putative metabolite	5.77264	6	9	0.943846			C9H54N6O8P10S2	0.318017
13117	125.024	15.327	Metabolite	6.10879	0	6	0.876135			C6H6O3	0.118418
7448	368.999	16.376	Metabolite	5.42098	0	7	0.959657			C7H16O13P2	0.24871
13568	253.011	14.955	Putative metabolite	6.0733	0	7	0.964269			C7H11O8P	0.599731
7710	204.03	4.758	Metabolite	5.82408	1	10	0.91269			C10H7NO4	0.592324
13373	272.088	14.96	Putative metabolite	5.93049	3	10	0.99554			C10H15N3O6	0.343435
13334	129.019	7.238	Metabolite	7.22902	0	5	0.982326			C5H6O4	0.450614
12329	127.003	25.256	Metabolite	5.85833	0	5	0.871829			C5H4O4	0.579809
15166	242.079	14.232	Putative metabolite	7.51158	1	7	0.957113			C7H18NO6P	0.242713
10700	455.087	14.322	Putative metabolite	5.69152	4	21	0.781895			C21H22N4O2P2S	0.268811
2554	302.171	9.615	Putative metabolite	5.34022	3	13	0.809532			C13H25N3O5	0.877892
14419	71.0136	13.024	Metabolite	8.90179	0	3	0.997112			C3H4O2	0.800634
906	133.05	7.233	Metabolite	8.0589	0	5	0.920518			C5H10O4	0.887001
10613	259.03	8.719	Putative metabolite	5.60449	0	6	0.898534			C6H12O11	0.681083
1393	412.827	16.183	Putative metabolite	5.38376	0	6	0.77742			C6H8O7P2S5	0.942167
5758	306.076	17.47	Metabolite	5.37697	3	10	0.973982			C10H17N3O6S	0.12946
14123	171.139	2.694	Metabolite	9.15839	0	10	0.973445			C10H20O2	0.178566
6489	169.123	9.914	Metabolite	5.40956	0	10	0.765124			C10H18O2	0.131584
9371	141.004	8.684	Putative metabolite	5.60849	0	2	0.914591			C2H6O7	0.176929
6494	163.024	8.892	Putative metabolite	5.42896	0	5	0.964225			C5H8O6	0.679376
15078	107.05	3.936	Metabolite	6.88572	0	7	0.979322			C7H8O	0.579463
3442	281.088	5.632	Metabolite	5.31533	4	11	0.956145			C11H14N4O5	0.956291
14182	200.103	13.252	Putative metabolite	6.09028	3	8	0.978726			C8H15N3O3	0.476205
5607	261.054	10.055	Metabolite	5.39227	2	9	0.986638			C9H11FN2O6	0.869779
6380	157.014	17.733	Metabolite	5.45011	0	6	0.876557			C6H6O5	0.541734
8677	313.015	17.581	Putative metabolite	5.46537	2	5	0.973079			C5H23N2OP5S	0.137463
15209	165.055	3.946	Metabolite	7.68018	0	9	0.971531			C9H10O3	0.385667
8056	284.088	8.212	Metabolite	5.52224	3	11	0.985131			C11H15N3O6	0.79777
11649	286.176	9.171	Putative metabolite	5.5145	3	13	0.890212			C13H25N3O4	0.075533
13939	147.045	2.821	Metabolite	6.00367	0	9	0.872626			C9H8O2	0.0623776
14764	452.277	2.765	Metabolite	6.4625	1	21	0.975074			C21H44NO7P	0.635687
14556	113.024	13.003	Metabolite	8.95335	0	5	0.994261			C5H6O3	0.749046
14154	500.067	14.242	Putative metabolite	6.28616	3	15	0.942715			C15H27N3O8P4	0.200804
838	169.123	12.092	Metabolite	5.33412	0	10	0.754826			C10H18O2	0.307017
13758	273.156	15.798	Metabolite	6.15102	4	11	0.979367			C11H22N4O4	0.799074
4467	339.092	10.535	Metabolite	5.40968	0	12	0.957002			C12H20O11	0.992905
14905	141.004	13.216	Putative metabolite	6.88916	0	2	0.885034			C2H6O7	0.358863
4304	191.019	23.503	Metabolite	5.36327	0	6	0.892679			C6H8O7	0.629372
2478	211.083	14.121	Metabolite	5.84968	4	8	0.969747			C8H12N4O3	0.250135
10858	367.017	14.965	Metabolite	5.5911	2	10	0.92389			C10H13N2O11P	0.652593
13806	199.17	2.608	Metabolite	9.09274	0	12	0.965853			C12H24O2	0.61806
12456	307.967	14.192	Putative metabolite	5.89016	1	5	0.966531			C5H12NO8PS2	0.125601
15133	169.123	3.926	Metabolite	7.23849	0	10	0.820493			C10H18O2	0.14825
12948	85.0656	13.297	Metabolite	5.78586	0	5	0.85356			C5H10O	0.76425
9595	355.087	8.648	Metabolite	5.76615	0	12	0.853926			C12H20O12	0.276917
3280	145.014	22.925	Metabolite	5.30668	0	5	0.763035			C5H6O5	0.248968
15153	102.056	14.464	Metabolite	7.4365	1	4	0.977985			C4H9NO2	0.56174
15053	289.032	15.015	Metabolite	7.14223	0	7	0.985584			C7H15O10P	0.909173
13977	496.267	8.294	Metabolite	6.13125	1	22	0.916567			C22H44NO9P	0.860401
8626	344.218	7.096	Putative metabolite	5.40667	3	16	0.952124			C16H31N3O5	0.53194
1914	220.082	10.687	Metabolite	5.30078	1	8	0.906544			C8H15NO6	0.510559
14259	191.055	13.226	Metabolite	6.25407	0	7	0.929709			C7H12O6	0.768061
12163	269.211	2.634	Metabolite	7.83137	0	16	0.875601			C16H30O3	0.496787
338	163.04	12.103	Metabolite	5.44569	0	9	0.909877			C9H8O3	0.132261
14869	198.017	15.005	Metabolite	6.8531	1	4	0.922166			C4H10NO6P	0.0479565
5549	108.045	4.27	Metabolite	5.29834	1	6	0.849643			C6H7NO	0.173039
12884	99.0084	14.212	Metabolite	7.00765	0	4	0.949811			C4H4O3	0.800099
13076	116.071	15.788	Metabolite	5.66258	1	5	0.961321			C5H11NO2	0.794605
6524	84.9928	4.438	Putative metabolite	5.46944	0	3	0.812892			C3H2O3	0.521989
14339	757.191	13.171	Putative metabolite	6.22856	0	24	0.940307			C24H63O6P9S	0.0744618
7186	429.235	10.378	Putative metabolite	5.49428	4	19	0.905403			C19H34N4O7	0.381452
7275	360.958	16.68	Putative metabolite	5.62702	0	6	0.935099			C6H18O7S5	0.439177
14323	158.061	3.971	Metabolite	6.26175	1	10	0.920631			C10H9NO	0.897044
15086	314.096	14.449	Putative metabolite	7.16738	3	10	0.914817			C10H26N3PS3	0.625178
14481	253.217	12.624	Metabolite	6.48333	0	16	0.854839			C16H30O2	0.188361
12676	355.114	14.162	Putative metabolite	5.89198	2	15	0.832369			C15H20N2O8	0.980949
7114	402.235	16.929	Putative metabolite	5.36134	5	17	0.942709			C17H33N5O6	0.867352
5621	147.066	7.228	Metabolite	7.57726	0	6	0.963603			C6H12O4	0.77323
12824	356.255	3.966	Putative metabolite	5.8584	3	18	0.931902			C18H35N3O4	0.170221
4015	85.0656	5.601	Metabolite	5.40848	0	5	0.915766			C5H10O	0.0357069
8318	360.195	4.398	Putative metabolite	5.47701	3	16	0.939659			C16H31N3O4S	0.109568
14489	125.024	14.94	Metabolite	6.45969	0	6	0.94715			C6H6O3	0.550491
1419	145.014	24.41	Metabolite	5.2719	0	5	0.756557			C5H6O5	0.223855
5323	173.009	23.473	Metabolite	5.38187	0	6	0.89419			C6H6O6	0.628482
8808	474.911	17.328	Putative metabolite	5.44445	0	12	0.976935			C12H21O2P9	0.54355
14275	119.035	3.921	Metabolite	6.63864	0	4	0.913098			C4H8O4	0.314223
7086	157.014	18.286	Metabolite	5.39515	0	6	0.884666			C6H6O5	0.473514
3681	294.041	10.9	Putative metabolite	5.30269	1	6	0.939479			C6H18NO8PS	0.69694
5547	128.035	14.469	Metabolite	7.70489	1	5	0.97373			C5H7NO3	0.0175755
13069	253.092	12.472	Metabolite	6.33276	0	9	0.858534			C9H18O8	0.631666
7910	157.014	17.101	Metabolite	5.51122	0	6	0.920862			C6H6O5	0.736673
4780	146.061	9.944	Metabolite	5.36661	1	9	0.922491			C9H9NO	0.971358
12401	102.056	13.869	Metabolite	5.86437	1	4	0.940578			C4H9NO2	0.896276
4398	172.097	5.465	Metabolite	5.37473	1	8	0.961236			C8H15NO3	0.859996
9784	302.072	11.203	Putative metabolite	5.62726	1	6	0.889283			C6H30NP5S	0.70954
14917	402.994	15.222	Metabolite	6.8333	2	9	0.934633			C9H14N2O12P2	0.740241
9474	191.067	13.56	Metabolite	5.60378	2	6	0.929973			C6H12N2O5	0.259725
254	300.192	6.003	Putative metabolite	5.22044	3	14	0.961912			C14H27N3O4	0.61724
7189	251.078	7.071	Metabolite	5.34111	4	10	0.934595			C10H12N4O4	0.500965
14707	258.182	14.217	Metabolite	6.63752	3	12	0.989983			C12H25N3O3	0.425176
14774	173.093	14.717	Metabolite	6.54928	2	7	0.963095			C7H14N2O3	0.25667
11362	259.009	14.388	Putative metabolite	5.74893	2	5	0.882221			C5H16N2O2P4	0.522218
10690	226.083	14.383	Metabolite	5.58659	3	9	0.905795			C9H13N3O4	0.966227
2752	452.277	7.741	Metabolite	5.34833	1	21	0.86868			C21H44NO7P	0.438198
8666	175.061	27.321	Metabolite	5.16142	0	7	0.834737			C7H12O5	0.957528
1371	211.083	13.692	Metabolite	5.43732	4	8	0.906737			C8H12N4O3	0.85477
15058	147.045	3.946	Metabolite	6.94333	0	9	0.990053			C9H8O2	0.665222
5771	410.03	10.566	Metabolite	5.32449	5	10	0.86441			C10H15N5O9P2	0.911513
6232	350.171	8.501	Putative metabolite	5.36739	3	17	0.891052			C17H25N3O5	0.459983
8415	261.124	8.892	Metabolite	5.51347	2	14	0.966879			C14H18N2O3	0.784391
14519	421.074	15.227	Metabolite	6.50278	0	12	0.981549			C12H23O14P	0.13339
1036	125.035	4.286	Metabolite	5.48261	2	5	0.848548			C5H6N2O2	0.793852
3101	103.04	14.031	Metabolite	6.69872	0	4	0.842264			C4H8O3	0.339353
12650	131.035	13.029	Metabolite	8.10454	0	5	0.989101			C5H8O4	0.752861
14104	487.194	8.695	Putative metabolite	6.25833	0	13	0.950415			C13H46O10P2S2	0.369142
14480	455.096	14.464	Metabolite	6.41622	4	17	0.903829			C17H21N4O9P	0.506827
14848	133.014	14.717	Metabolite	7.86657	0	4	0.979183			C4H6O5	0.11478
9258	255.109	13.758	Metabolite	5.501	4	10	0.929421			C10H16N4O4	0.651501
11642	131.046	13.576	Metabolite	5.71213	2	4	0.976653			C4H8N2O3	0.75662
964	116.071	26.648	Metabolite	5.18904	1	5	0.756924			C5H11NO2	0.746942
11006	253.13	10.363	Metabolite	5.60891	4	11	0.96345			C11H18N4O3	0.788508
7006	157.014	17.394	Metabolite	5.40575	0	6	0.908897			C6H6O5	0.173756
8177	225.185	8.846	Metabolite	5.42493	0	14	0.818192			C14H26O2	0.528863
12552	288.13	15.88	Metabolite	5.87298	5	10	0.979601			C10H19N5O5	0.805418
14388	229.02	14.02	Putative metabolite	6.41599	0	5	0.864626			C5H10O10	0.866032
2506	231.998	11.86	Putative metabolite	5.29391	1	4	0.903203			C4H15NO2P4	0.630702
8257	158.082	7.223	Metabolite	5.46492	1	7	0.885399			C7H13NO3	0.946915
12773	221.093	9.459	Metabolite	5.85183	2	11	0.982271			C11H14N2O3	0.373473
7990	364.187	7.293	Putative metabolite	5.43756	3	18	0.937962			C18H27N3O5	0.859023
15203	239.201	2.557	Metabolite	7.71825	0	15	0.938326			C15H28O2	0.125464
608	306.076	19.083	Metabolite	5.13858	3	10	0.926875			C10H17N3O6S	0.107244
4027	314.208	6.62	Putative metabolite	5.36495	3	15	0.940159			C15H29N3O4	0.0532123
5544	128.035	12.315	Metabolite	6.96306	1	5	0.889423			C5H7NO3	0.80977
3877	195.05	11.163	Metabolite	5.30561	0	6	0.932204			C6H12O7	0.934891
12371	142.996	7.208	Putative metabolite	5.8177	0	2	0.939103			C2H11OP3	0.310452
5396	142.998	25.089	Putative metabolite	5.32766	0	5	0.812552			C5H4O5	0.390813
12224	117.019	14.217	Metabolite	8.2672	0	4	0.982413			C4H6O4	0.237921
3838	279.972	10.424	Putative metabolite	5.31055	1	4	0.894261			C4H12NO7PS2	0.458477
12331	146.021	14.277	Putative metabolite	5.67151	1	5	0.956411			C5H10NPS	0.704037
12118	82.0296	14.479	Putative metabolite	5.74274	1	4	0.867554			C4H5NO	0.442456
4846	346.055	17.268	Metabolite	5.46781	5	10	0.982487			C10H14N5O7P	0.982424
11093	350.15	4.128	Metabolite	5.71111	3	20	0.959976			C20H21N3O3	0.7968
5342	402.01	16.959	Metabolite	5.35317	3	9	0.971072			C9H15N3O11P2	0.196671
14111	83.0136	14.686	Metabolite	6.17007	0	4	0.810189			C4H4O2	0.699232
13340	784.148	14.312	Metabolite	5.83211	9	27	0.980401			C27H33N9O15P2	0.412065
11580	99.0448	14.955	Metabolite	5.70729	0	5	0.855177			C5H8O2	0.116729
11001	118.051	15.056	Metabolite	5.59117	1	4	0.982782			C4H9NO3	0.249653
14995	606.073	14.595	Metabolite	7.01928	3	17	0.99353			C17H27N3O17P2	0.717999
10256	552.329	3.17	Metabolite	5.5315	1	26	0.82311			C26H52NO9P	0.76482
15181	267.232	2.446	Metabolite	7.58031	0	17	0.972705			C17H32O2	0.657764
5732	364.187	6.63	Putative metabolite	5.36631	3	18	0.922148			C18H27N3O5	0.719893
9112	246.065	10.904	Putative metabolite	5.55373	1	6	0.978001			C6H17NO7S	0.983414
6009	189.076	13.499	Metabolite	5.30851	0	8	0.785819			C8H14O5	0.402566
4675	159.029	9.388	Metabolite	5.89159	0	6	0.857444			C6H8O5	0.195594
5855	157.014	18.818	Metabolite	5.35182	0	6	0.882934			C6H6O5	0.445822
9624	74.0245	10.161	Metabolite	6.50742	1	2	0.966162			C2H5NO2	0.497625
11492	131.046	13.748	Metabolite	5.71213	2	4	0.956179			C4H8N2O3	0.489012
2385	216.97	7.665	Putative metabolite	5.28932	0	4	0.851612			C4H14P4S	0.0231195
876	314.208	5.85	Putative metabolite	5.25399	3	15	0.929759			C15H29N3O4	0.737486
1574	175.061	24.39	Metabolite	5.14101	0	7	0.965985			C7H12O5	0.872221
5778	286.176	8.582	Putative metabolite	5.47017	3	13	0.973998			C13H25N3O4	0.271104
13281	84.0452	14.428	Metabolite	5.87997	1	4	0.979653			C4H7NO	0.150897
7627	302.146	13.91	Putative metabolite	5.54201	5	11	0.929543			C11H21N5O5	0.61994
1994	442.016	18.474	Metabolite	5.29752	5	10	0.938592			C10H15N5O11P2	0.369223
11920	87.0449	3.941	Metabolite	6.84649	0	4	0.958225			C4H8O2	0.580246
8772	85.0656	14.031	Metabolite	5.56745	0	5	0.793818			C5H10O	0.0742001
10956	320.161	8.846	Putative metabolite	5.64342	3	16	0.911186			C16H23N3O4	0.275575
5028	187.133	4.844	Metabolite	5.52555	0	10	0.814933			C10H20O3	0.724478
7992	300.192	7.122	Putative metabolite	5.47821	3	14	0.976186			C14H27N3O4	0.146937
8800	140.035	3.936	Metabolite	5.82977	1	6	0.878439			C6H7NO3	0.839584
8463	311.097	7.522	Metabolite	5.56028	0	11	0.933608			C11H20O10	0.923731
3038	344.218	6.726	Putative metabolite	5.23294	3	16	0.939832			C16H31N3O5	0.116037
4210	505.987	18.574	Metabolite	5.39871	5	10	0.81526			C10H16N5O13P3	0.133518
12998	126.019	12.3	Metabolite	5.95984	1	5	0.926317			C5H5NO3	0.280879
14596	85.0656	3.946	Metabolite	6.36472	0	5	0.984871			C5H10O	0.517469
11592	508.011	15.808	Putative metabolite	5.70189	5	10	0.912692			C10H15N5O17S	0.99113
8412	336.072	9.545	Metabolite	5.51316	1	15	0.769932			C15H15NO8	0.817666
3922	172.097	5.104	Metabolite	5.32715	1	8	0.970098			C8H15NO3	0.755319
6083	165.04	10.307	Metabolite	5.3526	0	5	0.870142			C5H10O6	0.584774
2587	173.104	20.368	Metabolite	5.29599	4	6	0.866418			C6H14N4O2	0.792264
13173	247.06	17.531	Putative metabolite	6.00815	2	5	0.964334			C5H16N2O7S	0.429478
3886	163.024	6.909	Putative metabolite	5.60148	0	5	0.955192			C5H8O6	0.518338
13899	187.024	13.297	Metabolite	6.19201	0	7	0.87185			C7H8O6	0.0373788
5419	181.05	5.302	Metabolite	5.37411	0	9	0.980657			C9H10O4	0.487753
14791	159.102	3.946	Metabolite	6.63907	0	8	0.973561			C8H16O3	0.706939
10836	302.044	13.9	Putative metabolite	5.77479	3	10	0.916785			C10H13N3O6S	0.15952

## Sheet: PAVE_pos_ESI
Compound	Formula	mz	RT	annotation
6585	C9H19N5O4	262.149	15.569	Metabolite
6565	C9H19N5O3	246.154	15.313	Metabolite
6674	C9H19N3O4	234.143	15.448	Metabolite
5036	C9H18N2O4	219.133	15.508	Metabolite
5639	C9H16N2O5	233.112	14.192	Metabolite
6441	C9H16N2O4	217.117	13.086	Metabolite
6295	C9H15N3O11P2	404.023	15.313	Metabolite
4473	C9H14N2O7	263.086	14.935	Metabolite
6803	C9H14N2O12P2	405.007	15.237	Metabolite
7129	C9H14N2O12P2	405.007	14.859	Metabolite
7556	C9H13N2O9P	325.041	14.904	Metabolite
350	C9H11NO2	166.085	11.611	Metabolite
4885	C9H11NO2	166.085	2.622	Metabolite
2421	C9H11N5O4	254.087	13.343	Metabolite
3023	C8H9NO3	168.064	14.889	Metabolite
2907	C8H20NO6P	258.109	14.904	Metabolite
4897	C8H18N4O2	203.149	11.261	Metabolite
6159	C8H17NO2	160.132	2.622	Metabolite
6757	C8H16N2O5	221.112	12.583	Metabolite
4793	C8H16N2O4S	237.089	15.403	Metabolite
5188	C8H16N2O3	189.122	14.737	Metabolite
5031	C8H15NO4	190.106	14.117	Metabolite
4524	C8H15N3O5	234.107	13.252	Metabolite
5757	C8H15N3O4	218.112	12.553	Metabolite
4751	C8H14O2	143.106	2.545	Metabolite
6829	C8H14N2O5	219.096	14.417	Metabolite
1849	C8H13NO5	204.085	14.071	Metabolite
6312	C8H11N3O3	198.086	12.523	Metabolite
2522	C7H6O3	139.038	15.011	Metabolite
486	C7H6O2	123.043	11.914	Metabolite
1165	C7H14N2O5S	239.068	14.966	Metabolite
7338	C7H14N2O4S	223.073	15.222	Metabolite
983	C7H14N2O4	191.101	10.699	Metabolite
6013	C7H14N2O4	191.101	12.568	Metabolite
7925	C7H13NO4	176.091	13.283	Metabolite
2517	C7H13N3O4	204.097	13.708	Metabolite
4184	C7H13N3O4	204.097	14.207	Metabolite
7429	C7H12N2O3	173.091	13.936	Metabolite
6418	C6H9NO	112.075	13.267	Metabolite
7854	C6H9N3O2	156.076	14.951	Metabolite
6501	C6H15O8P	247.056	13.283	Metabolite
8020	C6H14N4O2	175.118	18.214	Metabolite
7881	C6H14N2O2	147.112	18.305	Metabolite
2708	C6H14N2O	131.118	15.026	Metabolite
4459	C6H13NO2	132.101	12.507	Metabolite
1321	C6H13NO	116.106	4.095	Metabolite
8001	C6H13N3O3	176.102	14.722	Metabolite
1097	C6H12N2O3	161.091	10.684	Metabolite
7071	C6H11N3O2	158.091	14.722	Metabolite
7922	C6H10O5	163.059	14.524	Metabolite
7991	C6H10N2O3	159.075	14.722	Metabolite
7148	C5H9NO2	116.07	14.722	Metabolite
7957	C5H9NO2	116.07	17.529	Metabolite
1811	C5H9NO	100.075	15.056	Metabolite
1313	C5H8O3	117.054	2.819	Metabolite
4902	C5H7NO3	130.049	14.919	Metabolite
6700	C5H7NO3	130.049	12.507	Metabolite
8007	C5H7NO3	130.049	14.448	Metabolite
6149	C5H7NO2	114.054	12.507	Metabolite
7575	C5H7NO2	114.054	13.951	Metabolite
7289	C5H7N3	110.071	14.951	Metabolite
6579	C5H6O4	131.033	14.282	Metabolite
7978	C5H14NO6P	216.062	14.722	Metabolite
3234	C5H14N4	131.128	18.183	Metabolite
310	C5H13NO	104.106	12.371	Metabolite
311	C5H13NO	104.106	13.343	Metabolite
934	C5H12N2O	117.101	15.086	Metabolite
4980	C5H11O7P	215.03	14.737	Metabolite
7284	C5H11NO	102.091	4.69	Metabolite
6885	C5H11N3O	130.097	14.722	Metabolite
3366	C5H10N2O3	147.075	18.244	Metabolite
5284	C5H10N2O3	147.075	14.919	Metabolite
7633	C5H10N2O	115.086	14.722	Metabolite
4525	C4H9NO	88.0752	5.497	Metabolite
1531	C4H9N	72.0804	12.401	Metabolite
1532	C4H9N	72.0804	14.222	Metabolite
2917	C4H8N2O	101.07	14.448	Metabolite
2772	C4H7NO	86.0595	13.936	Metabolite
2773	C4H7NO	86.0595	14.478	Metabolite
7578	C4H7NO	86.0595	15.767	Metabolite
905	C4H6O2	87.0435	14.463	Metabolite
6084	C4H5N3O	112.05	14.981	Metabolite
3523	C4H4O2	85.0279	3.869	Metabolite
7952	C4H4O2	85.0279	14.463	Metabolite
7545	C4H10NO6P	200.031	14.996	Metabolite
7599	C3H9O6P	173.02	14.843	Metabolite
2544	C3H8O3	93.054	13.283	Metabolite
7447	C3H7O7P	186.999	15.026	Metabolite
6993	C3H7O6P	171.004	14.859	Metabolite
7966	C3H7NO2	90.0544	14.086	Metabolite
655	C3H7NO	74.0596	11.778	Metabolite
6376	C2H5O5P	140.994	15.041	Metabolite
3871	C2H3NO2	74.0235	18.214	Metabolite
6415	C2H3NO2	74.0232	14.432	Metabolite
7628	C29H48O3	445.365	2.408	Metabolite
6397	C29H46O2	427.354	2.408	Metabolite
6327	C27H33N9O15P2	786.159	14.297	Metabolite
6255	C24H41N3O16	628.252	14.737	Metabolite
7585	C23H46NO7P	480.306	2.743	Metabolite
6549	C22H44NO9P	498.28	8.299	Metabolite
7157	C21H44NO7P	454.29	2.758	Metabolite
7266	C21H44NO7P	454.29	8.283	Metabolite
7007	C21H42NO7P	452.275	2.758	Metabolite
2689	C19H36O3	313.272	8.314	Metabolite
7756	C18H35NO2	298.272	2.454	Metabolite
7801	C18H34O4	315.251	2.56	Metabolite
2869	C18H32O16	505.173	15.812	Metabolite
7547	C18H32O	265.251	2.667	Metabolite
4493	C18H31NO2S	326.213	4.248	Metabolite
2017	C17H32O3	285.241	8.404	Metabolite
3807	C17H27N3O17P2	608.086	14.996	Metabolite
7314	C17H25NO3	292.189	2.622	Metabolite
3566	C17H24N6O3	361.196	13.465	Metabolite
7291	C17H21N4O9P	457.109	14.463	Metabolite
7404	C16H31NO3	286.236	2.59	Metabolite
4399	C16H28O	237.22	2.408	Metabolite
7845	C16H28O	237.22	2.56	Metabolite
6222	C16H26O3	267.194	2.286	Metabolite
7161	C16H26O	235.204	2.637	Metabolite
7554	C16H25N5O16P2	606.081	15.011	Metabolite
3582	C15H30N6O4	359.238	13.389	Metabolite
5486	C15H23N5O4	338.18	13.906	Metabolite
5134	C15H23N3O4	310.174	14.312	Metabolite
6985	C15H23N3O4	310.174	15.463	Metabolite
2588	C15H23N3O3	294.179	12.507	Metabolite
4955	C15H23N3O3	294.18	14.177	Metabolite
5763	C15H22N2O4	295.164	8.299	Metabolite
1025	C15H18N4O3	303.143	10.001	Metabolite
6588	C15H15NO8	338.085	12.598	Metabolite
7409	C14H27NO3	258.205	2.667	Metabolite
968	C14H20N2O3	265.153	3.154	Metabolite
4949	C13H24O3	229.178	8.695	Metabolite
5791	C13H22O	195.173	2.682	Metabolite
3815	C13H19N4O12P	455.078	15.056	Metabolite
4815	C12H25N3O3	260.195	13.298	Metabolite
7706	C12H25N3O3	260.195	14.222	Metabolite
6654	C12H24N4O7	337.17	15.752	Metabolite
464	C12H24N4O4	289.185	15.508	Metabolite
7285	C12H23NO4	246.169	8.299	Metabolite
6961	C12H20O	181.158	2.713	Metabolite
7809	C11H23N5O3	274.186	14.282	Metabolite
6075	C11H23N3O3	246.18	14.951	Metabolite
6855	C11H23N3O3	246.179	14.616	Metabolite
4826	C11H20N4O11P2	447.065	14.981	Metabolite
7653	C11H20N2O6	277.138	14.981	Metabolite
5289	C11H20N2O5	261.143	13.343	Metabolite
6374	C11H18O	167.142	2.545	Metabolite
7632	C11H18N4O3	255.143	12.462	Metabolite
3440	C11H18N2O7	291.117	14.101	Metabolite
3884	C11H16N4O5	285.117	12.615	Metabolite
6048	C11H15NO2	194.116	2.575	Metabolite
6055	C10H21N3O4	248.159	15.508	Metabolite
6864	C10H21N3O4	248.159	15.207	Metabolite
6642	C10H20N4O4	261.154	15.448	Metabolite
5761	C10H19N5O5	290.144	15.904	Metabolite
6949	C10H19N5O5	290.144	15.162	Metabolite
6924	C10H19N3O4	246.143	12.447	Metabolite
7532	C10H18N4O6	291.128	15.132	Metabolite
2524	C10H18N2O5	247.127	13.298	Metabolite
5250	C10H17N3O6	276.117	14.448	Metabolite
7224	C10H17N3O4	244.128	14.237	Metabolite
5738	C10H16O	153.126	2.56	Metabolite
6438	C10H16N2O7	277.101	14.919	Metabolite
1667	C10H16N2O3	213.122	15.493	Metabolite
7087	C10H15N5O11P2	444.029	14.996	Metabolite
7868	C10H15N5O10P2	428.034	15.162	Metabolite
7671	C10H14N5O8P	364.063	15.026	Metabolite
5008	C10H14N5O7P	348.068	14.493	Metabolite
7928	C10H14N5O7P	348.068	14.783	Metabolite
6107	C9H43NO11S	374.263	2.637	putative metabolite
3725	C9H29O4P	233.188	2.637	putative metabolite
56	C9H27O4PS2	295.116	7.127	putative metabolite
3684	C8H9N	120.08	2.622	putative metabolite
6882	C8H46NOP5S5	488.094	14.676	putative metabolite
7612	C8H21O6PS	277.087	13.328	putative metabolite
5692	C8H19NO4S2	258.082	14.661	putative metabolite
3196	C8H14O8S	271.048	12.371	putative metabolite
2862	C8H11O9P3	344.97	12.279	putative metabolite
3996	C7H57P5S3	393.238	8.314	putative metabolite
5707	C7H33NO4P8S	476.011	14.676	putative metabolite
1642	C7H23NP2S5	343.998	12.218	putative metabolite
2946	C7H12O7S	241.038	12.371	putative metabolite
1175	C6H9N3	124.086	15.298	putative metabolite
5137	C6H52P6	311.256	2.53	putative metabolite
4236	C6H31NO13S3	422.103	15.767	putative metabolite
3857	C6H22N4O6P2S2	373.052	18.153	putative metabolite
475	C6H14O4P2S3	308.96	3.989	putative metabolite
1357	C6H12N2O	129.101	18.32	putative metabolite
7796	C5H8N2O	113.07	14.722	putative metabolite
3264	C5H5N3	108.055	8.222	putative metabolite
5151	C5H29O5P5S2	389.022	15.177	putative metabolite
1390	C5H14N2O6S	231.064	17.544	putative metabolite
6157	C4H5NO	84.0452	14.448	putative metabolite
6006	C4H43N6OP5S	379.199	2.804	putative metabolite
4564	C4H29NO2P4	248.123	13.359	putative metabolite
1680	C4H16OP2S5	302.936	13.738	putative metabolite
7235	C4H10O14S	314.986	15.132	putative metabolite
3232	C34H70N10O9P4	887.435	14.966	putative metabolite
4209	C2H7NO7	158.029	14.357	putative metabolite
6160	C2H7NO6S	174.006	14.357	putative metabolite
850	C2H23N4O7P	247.138	13.374	putative metabolite
2791	C24H83N5S2	506.616	16.207	putative metabolite
7445	C24H61NP2S3	522.352	2.743	putative metabolite
3243	C23H51O8P	487.339	2.317	putative metabolite
7106	C22H59NP2S3	496.337	2.758	putative metabolite
7510	C22H57NP2S3	494.321	2.758	putative metabolite
6218	C21H58O12S3	599.315	8.299	putative metabolite
2211	C21H15N6O5PS	495.064	14.086	putative metabolite
2998	C20H53NP4S2	496.264	8.314	putative metabolite
7030	C19H38N2O4S4	487.178	14.222	putative metabolite
3325	C19H32N4O15S2	621.137	14.282	putative metabolite
7125	C18H94O6P6S2	657.5	2.408	putative metabolite
3405	C18H45O13P5	625.163	12.477	putative metabolite
1641	C18H26O10P2S3	561.023	13.435	putative metabolite
5201	C17H50O11S3	527.258	8.404	putative metabolite
317	C16O5	272.982	13.585	putative metabolite
3152	C16O4S	288.959	13.6	putative metabolite
2747	C16H45P7S2	519.119	13.283	putative metabolite
1795	C16H33N4O6P5S2	597.061	17.544	putative metabolite
5105	C15H48O3P4S3	497.179	2.408	putative metabolite
6965	C15H28N6O6P2S2	515.105	14.432	putative metabolite
5725	C15H25N5O9S3	516.089	14.417	putative metabolite
5294	C13H18NOPS2	300.064	14.631	putative metabolite
3168	C12H38O4P4S3	467.095	12.339	putative metabolite
6796	C12H35P7S2	461.043	15.207	putative metabolite
1653	C12H34N2P2S5	429.087	10.912	putative metabolite
1909	C12H29N2OP3S4	439.046	14.071	putative metabolite
4506	C12H22O10P2S	421.048	12.324	putative metabolite
4213	C12H18O15	403.071	13.298	putative metabolite
5510	C10H17N3O9S	356.075	14.692	putative metabolite
6293	C10H12N5O10P3S	487.959	15.177	putative metabolite
1892	C5H10N2O3	145.061	10.368	Metabolite

## Sheet: PAVE_pos_APCI
Name	Formula	mz	RT	Annotation
6531	C9H9NO4	196.059	14.603	Metabolite
2338	C9H8O2	149.059	9.448	Metabolite
6278	C9H7NO2	162.054	14.618	Metabolite
2747	C9H7N	130.064	8.979	Metabolite
6902	C9H15NO2	170.117	14.995	Metabolite
2596	C9H14N2	151.122	15.147	Metabolite
1591	C9H13NO2	168.101	14.995	Metabolite
1054	C9H13NO	152.106	12.636	Metabolite
5963	C9H12N4O2	209.102	18.342	Metabolite
5817	C9H11NO3	182.08	11.869	Metabolite
176	C9H11NO2	166.085	9.888	Metabolite
7061	C9H11N3O3	210.086	15.162	Metabolite
6826	C9H10N2O2	179.08	14.784	Metabolite
5451	C8H9NO	136.075	11.869	Metabolite
6858	C8H9NO	136.075	9.979	Metabolite
1731	C8H8O2	137.059	13.107	Metabolite
6918	C8H7NO3	166.049	14.86	Metabolite
2158	C8H16N2O4S	237.089	15.526	Metabolite
5078	C8H13NO5	204.085	11.441	Metabolite
347	C8H12N2O2	169.096	14.738	Metabolite
6804	C8H12N2O	153.101	14.723	Metabolite
3758	C8H10N4O2	195.086	14.528	Metabolite
1215	C7H8N2	121.075	15.208	Metabolite
5994	C7H7NO2S	170.026	15.162	Metabolite
950	C7H7NO2	138.054	14.588	Metabolite
5144	C7H6O2	123.043	15.086	Metabolite
2410	C7H6O	107.048	9.842	Metabolite
5783	C7H6N2	119.06	14.768	Metabolite
6743	C7H5NO2	136.039	15.132	Metabolite
1421	C7H16N2O	145.133	14.182	Metabolite
5710	C7H13NO4	176.09	10.146	Metabolite
1010	C7H12N2O4	189.086	10.421	Metabolite
6961	C7H12N2O3	173.091	14.558	Metabolite
7027	C7H11NO3	158.08	13.031	Metabolite
2090	C7H11NO2	142.085	13.031	Metabolite
2220	C7H11N5O	182.102	18.297	Metabolite
2163	C7H10N2	123.091	14.708	Metabolite
798	C6H9NO3	144.065	11.762	Metabolite
7121	C6H9NO3	144.065	10.527	Metabolite
2512	C6H9NO2	128.07	18.401	Metabolite
6852	C6H9NO	112.075	13.031	Metabolite
7025	C6H9N3O	140.081	18.236	Metabolite
6972	C6H8N4	137.081	18.236	Metabolite
6163	C6H7NOS	142.031	15.162	Metabolite
3214	C6H7NO	110.059	15.117	Metabolite
3297	C6H7N5O	166.071	8.63	Metabolite
6774	C6H7N3O	138.065	18.236	Metabolite
4198	C6H7N	94.0646	14.738	Metabolite
6151	C6H6O	95.0485	13.031	Metabolite
6020	C6H6N4	135.066	18.282	Metabolite
2207	C6H5N5O	164.056	10.77	Metabolite
6828	C6H5N5O	164.056	15.162	Metabolite
3847	C6H14N2O	131.117	15.177	Metabolite
2573	C6H13NO2	132.101	10.361	Metabolite
3651	C6H13NO	116.106	12.742	Metabolite
1455	C6H11NO2	130.086	18.312	Metabolite
2997	C6H11N3O2	158.091	14.723	Metabolite
3468	C6H11N3O	142.097	15.389	Metabolite
4252	C6H10O5	163.06	16.071	Metabolite
5898	C6H10O5	163.061	13.031	Metabolite
4977	C6H10N2O3	159.075	14.708	Metabolite
4589	C5H9NO2S	148.042	7.084	Metabolite
4643	C5H9NO2S	148.042	6.718	Metabolite
7088	C5H9NO2	116.07	17.556	Metabolite
7119	C5H9NO2	116.07	13.031	Metabolite
5441	C5H9N3	112.086	18.236	Metabolite
3898	C5H9N	84.0802	13.031	Metabolite
3899	C5H9N	84.0802	18.312	Metabolite
5492	C5H8O2S	133.031	10.208	Metabolite
5739	C5H8N2O2	129.065	14.468	Metabolite
7125	C5H7NO3	130.049	14.468	Metabolite
1375	C5H7NO2	114.054	13.941	Metabolite
1376	C5H7NO2	114.054	14.708	Metabolite
1377	C5H7NO2	114.054	18.236	Metabolite
3003	C5H7N	82.0647	14.543	Metabolite
3004	C5H7N	82.0646	18.312	Metabolite
6677	C5H5NO2	112.039	14.468	Metabolite
478	C5H5N5O	152.056	23.225	Metabolite
7075	C5H5N5O	152.056	15.086	Metabolite
1618	C5H4O2	97.0277	19.63	Metabolite
1979	C5H4O2	97.0278	7.767	Metabolite
3089	C5H4O2	97.0278	7.007	Metabolite
1191	C5H4N4O	137.045	17.842	Metabolite
7013	C5H4N4O	137.045	8.434	Metabolite
1510	C5H4N2O2	125.034	16.949	Metabolite
4694	C5H4N2O2	125.034	17.616	Metabolite
6150	C5H14N2	103.122	18.342	Metabolite
5840	C5H11NO3S	166.052	14.302	Metabolite
3456	C5H11NO2	118.085	12.361	Metabolite
5393	C5H11N	86.097	10.952	Metabolite
5735	C5H11N	86.0959	18.312	Metabolite
6194	C5H10N2O3S	179.047	15.101	Metabolite
3813	C5H10N2O	115.086	14.723	Metabolite
3814	C5H10N2O	115.086	17.571	Metabolite
3815	C5H10N2O	115.086	18.236	Metabolite
1834	C5H10N2	99.091	18.372	Metabolite
6052	C4H9NO3S	152.037	14.784	Metabolite
4998	C4H9NO3	120.066	14.137	Metabolite
1807	C4H9NO2	104.07	13.274	Metabolite
3523	C4H9N	72.0804	12.361	Metabolite
3524	C4H9N	72.0804	14.723	Metabolite
3955	C4H8N2O3	133.06	14.483	Metabolite
23	C4H7NO4	134.044	14.588	Metabolite
3153	C4H7NO2	102.054	11.762	Metabolite
4343	C4H7NO	86.0595	13.956	Metabolite
2616	C4H7N	70.0647	13.031	Metabolite
2617	C4H7N	70.0648	14.723	Metabolite
2618	C4H7N	70.0647	17.571	Metabolite
2619	C4H7N	70.0648	18.236	Metabolite
3014	C4H6O2	87.0435	13.046	Metabolite
7074	C4H6N2	83.0599	14.483	Metabolite
6931	C4H5N3O	112.05	15.01	Metabolite
2349	C4H4O2	85.0279	16.858	Metabolite
3746	C4H4O2	85.0279	8.404	Metabolite
5426	C4H4O2	85.0278	11.762	Metabolite
7115	C4H4O2	85.0279	14.468	Metabolite
5977	C4H12N2	89.1068	14.738	Metabolite
5313	C4H11NO	90.0908	14.227	Metabolite
2371	C4H10N2O	103.086	14.468	Metabolite
694	C4H10N2	87.0912	14.708	Metabolite
695	C4H10N2	87.0911	17.571	Metabolite
2818	C3H9NO2	92.07	15.449	Metabolite
7077	C3H7O5P	155.009	14.723	Metabolite
4877	C3H7NO2	90.0544	14.077	Metabolite
5346	C3H6O2	75.0436	13.046	Metabolite
2815	C3H5NO2	88.0388	14.558	Metabolite
2794	C2H5NO2	76.0389	14.363	Metabolite
2795	C2H5NO2	76.0389	15.117	Metabolite
91	C2H3NO2	74.0232	14.558	Metabolite
92	C2H3NO2	74.0232	14.89	Metabolite
1549	C2H3NO2	74.0232	10.527	Metabolite
391	C19H36O3	313.272	8.343	Metabolite
4438	C18H39NO3	318.298	6.052	Metabolite
5281	C18H32O	265.251	2.629	Metabolite
6255	C18H31NO2S	326.212	4.249	Metabolite
1127	C16H30O2	255.23	2.523	Metabolite
4364	C16H19N3O3	302.148	15.132	Metabolite
5867	C15H22N2O3	279.168	2.674	Metabolite
5258	C15H12N2O4	285.085	15.101	Metabolite
5310	C14H20N2O4	281.148	8.373	Metabolite
3221	C14H13N3O3	272.101	15.162	Metabolite
5944	C13H15N3O2	246.122	14.768	Metabolite
5468	C12H18N2O	207.148	14.829	Metabolite
4227	C11H22N2O3	231.169	5.93	Metabolite
6493	C11H22N2O3	231.169	8.298	Metabolite
6984	C11H18N2O5	259.127	14.995	Metabolite
2764	C11H16N2O3	225.122	13.774	Metabolite
4526	C11H15N5O4	282.118	12.193	Metabolite
1084	C11H15N5O3S	298.095	19.342	Metabolite
4116	C11H15N5O3S	298.095	15.919	Metabolite
4821	C11H15N5O3S	298.095	18.236	Metabolite
6437	C11H15N5O3S	298.095	4.522	Metabolite
6914	C11H12N2O2	205.096	14.738	Metabolite
1840	C10H8O3	177.053	12.941	Metabolite
3340	C10H8N2O	173.07	9.751	Metabolite
2240	C10H7NO3	190.051	5.171	Metabolite
3687	C10H7NO2	174.054	9.964	Metabolite
891	C10H20N2O4	233.151	9.463	Metabolite
6835	C10H18N4O5	275.133	14.453	Metabolite
738	C10H17NO5	232.116	13.152	Metabolite
6785	C10H13N5O4	268.103	14.935	Metabolite
3532	C10H12N2O	177.101	14.738	Metabolite
6282	CH24O11S	245.112	13.076	Putative metabolite
6015	C8H9N3O	164.081	15.177	Putative metabolite
3008	C8H14N2O	155.117	14.768	Putative metabolite
3009	C8H14N2O	155.117	15.086	Putative metabolite
4107	C8H11N3	150.102	15.193	Putative metabolite
5255	C7H6N4O	163.06	18.312	Putative metabolite
4512	C7H14N5O2P	232.095	15.132	Putative metabolite
7091	C7H12N2O2	157.096	14.693	Putative metabolite
1398	C7H12N2O	141.101	14.738	Putative metabolite
3042	C6H12N2O	129.101	18.342	Putative metabolite
6196	C6H10N2O	127.086	14.738	Putative metabolite
6197	C6H10N2O	127.086	18.342	Putative metabolite
5719	C6H10N2	111.091	14.738	Putative metabolite
5720	C6H10N2	111.091	18.387	Putative metabolite
6362	C5H8N2O	113.07	14.723	Putative metabolite
6601	C5H8N2	97.0754	14.723	Putative metabolite
6602	C5H8N2	97.0754	17.571	Putative metabolite
6603	C5H8N2	97.0754	18.236	Putative metabolite
5191	C5H12N4	129.113	18.236	Putative metabolite
2392	C5H12N2	101.107	18.372	Putative metabolite
6692	C4H9N	72.0816	12.314	Putative metabolite
7040	C4H5NO3	116.033	14.558	Putative metabolite
6803	C4H5NO	84.0439	14.468	Putative metabolite
5682	C4H4N2O	97.039	14.483	Putative metabolite
784	C3H3NO	70.0284	14.483	Putative metabolite
5567	C3H20N3O5P	210.122	18.372	Putative metabolite
6928	C2H7NO4S	142.016	14.738	Putative metabolite
6250	C16H48S4	369.272	2.538	Putative metabolite
6324	C16H36O5	309.264	2.523	Putative metabolite
5315	C15H41OPS2	333.24	2.341	Putative metabolite

## Sheet: figure1C
compoundId	ESI-12C14N-1	ESI-12C14N-2	ESI-12C14N-3	APCI-12C14N-1	APCI-12C14N-2	APCI-12C14N-3
metabolite-908	9316144128	9893081088	8292794368	5811324416	4735659008	3994248960
metabolite-862	3914671360	3853544192	3910440192	3689955072	2271134976	2846759168
metabolite-365	1497090176	1540552832	1596449408	1221947520	1702002304	1335417728
metabolite-899	737287104	715538752	693715776	854680768	896496320	849124928
metabolite-1135	474754560	474525696	302415488	102032416	113068320	135667712
metabolite-1136	474754560	474525696	302415488	102032416	113068320	135667712
metabolite-956	437127936	475956768	377630752	223318864	154195328	167972000
metabolite-751	358232192	354973216	385144480	526590112	680949696	668697600
metabolite-1010	355239008	375549280	303432064	122877312	54631132	130802664
metabolite-345	354334432	329413376	296620320	25968126	30032562	34956780
metabolite-120	298135264	357202720	545906304	40638.8	47941.1	11014.9
metabolite-898	271562912	269931328	234261456	152440688	143098352	113219480
metabolite-965	258665728	264628400	211709392	76496560	54584332	79583048
metabolite-485	219792256	215179200	220919088	519671136	720449216	611196096
metabolite-486	219792256	215179200	220919088	519671136	720449216	611196096
metabolite-586	209990192	218811440	187081744	661145280	734438592	713695040
metabolite-766	183191248	188934992	201598976	788418816	812789440	583697728
metabolite-609	162510960	164663920	156104592	149715792	215316432	237878224
metabolite-656	135575792	138026944	147134320	375772000	464440608	155216256
metabolite-399	132296648	128705448	130316744	577350080	279786144	273751392
metabolite-531	130997160	101150936	87348832	139101	187067	243990
metabolite-588	127021800	123725888	123848992	1900229120	1749345408	1316845568
metabolite-414	125429792	127577688	114959048	343900000	334350432	228034816
metabolite-461	122952512	131422920	108271560	673204992	595716416	574768832
metabolite-856	122345192	146757680	144836608	51152996	72829832	105854016
metabolite-346	98436424	98953888	99776576	28164126	23998162	24887814
metabolite-371	96898392	122364776	75144216	9072013	8471118	4.75178e+06
metabolite-750	94061208	94698232	105346920	57632860	58903040	41623648
metabolite-359	88626656	92144896	86762880	53753280	47722724	45304684
metabolite-653	80139664	81244952	81429656	61147900	72749856	59979104
metabolite-654	80139664	81244952	81429656	61147900	72749856	59979104
metabolite-130	75235152	71567200	74967192	43193380	47679284	31318266
metabolite-131	75235152	71567200	74967192	43193380	47679284	31318266
metabolite-436	74604888	62208284	74368264	2.04976e+06	3478738	3.25745e+06
metabolite-663	65699436	65288748	65988688	220529200	272639456	246805520
metabolite-128	55870268	60594432	48958640	12458336	9177581	11607579
metabolite-129	55870268	60594432	48958640	12458336	9177581	11607579
metabolite-435	54939100	47598800	55075044	4.86299e+06	5.88088e+06	7.74431e+06
metabolite-651	54100260	51958464	55304480	39230956	57932396	47101452
metabolite-652	54100260	51958464	55304480	39230956	57932396	47101452
metabolite-900	53381008	48855876	52602592	44689980	26627850	26039206
metabolite-409	47792512	48448068	73208288	98301032	133973224	131085888
metabolite-1153	47326036	49615436	30417250	14381755	13882224	10551349
metabolite-1154	47326036	49615436	30417250	14381755	13882224	10551349
metabolite-565	42775180	37015936	39257572	8885829	7.40411e+06	6168262
metabolite-349	41108288	40151524	40996036	1.11478e+06	472241	545295
metabolite-440	32147174	32842672	30065150	88163752	82486264	53327364
metabolite-525	31264918	32841222	31358406	303175	46060.3	30139.1
metabolite-540	29273706	32357280	33232496	54777748	59919284	37318960
metabolite-524	29097160	28895446	26073664	116597	162582	178227
metabolite-564	28588306	28940426	28081374	2.89187e+06	5.01431e+06	3.65286e+06
metabolite-360	27814058	29742368	28189834	30244310	37493800	25787360
metabolite-563	27769414	29563824	25020694	1.25938e+06	887411	1.21878e+06
metabolite-559	27551896	26364674	27420246	43156268	42232660	43660692
metabolite-764	24080480	31993328	29093558	491000	3198683	2.15965e+06
metabolite-741	23130736	22432416	22491496	545170112	667119424	449186432
metabolite-736	22971290	24338602	21763198	80437152	97156376	113100072
metabolite-737	22971290	24338602	21763198	80437152	97156376	113100072
metabolite-860	22089210	25023306	20158710	16470248	11605323	14445436
metabolite-483	21445994	18350978	20268974	8799565	16979798	13963675
metabolite-646	21067936	19162112	18671598	12425976	13740607	18613816
metabolite-647	21067936	19162112	18671598	12425976	13740607	18613816
metabolite-762	20754618	20290068	21071634	75587592	125441880	86770976
metabolite-763	20754618	20290068	21071634	75587592	125441880	86770976
metabolite-1134	19653626	27605510	11640008	55739440	68148800	37029736
metabolite-539	19079456	18610690	17427848	132231456	135071232	126132608
metabolite-682	18528030	16392977	13843309	29808776	48150420	60363020
metabolite-683	18528030	16392977	13843309	29808776	48150420	60363020
metabolite-267	18520298	20259558	20052606	18741432	18753432	8753910
metabolite-510	18440434	19056046	18501808	48939696	59432832	44292156
metabolite-672	18125658	30977568	23634832	128549928	157588736	153863504
metabolite-424	17645818	17128774	24597034	33826540	42498172	45175220
metabolite-425	17645818	17128774	24597034	33826540	42498172	45175220
metabolite-93	17619298	16595364	13455125	3927542	5.86526e+06	4.39525e+06
metabolite-94	17619298	16595364	13455125	3927542	5.86526e+06	4.39525e+06
metabolite-906	17169654	20258972	20773606	12460949	13249544	11020239
metabolite-648	16934156	13203309	18758512	363400	100873	38643.3
metabolite-925	16016749	15774597	15111289	7496784	6109588	4.58803e+06
metabolite-595	15730729	14149035	13264717	53293844	60850380	46921916
metabolite-755	15225013	15248529	16120496	19088492	19842138	18882488
metabolite-482	14328755	12504951	13876301	24151546	38844852	30204298
metabolite-464	14120504	15095451	13080907	1626374656	1676153984	1652499328
metabolite-465	14120504	15095451	13080907	1626374656	1676153984	1652499328
metabolite-1185	13948119	13811453	12848464	0	0	0
metabolite-947	13704520	13211856	12122836	0	0	0
metabolite-397	13417340	11164073	11302676	12693072	17128806	21389290
metabolite-398	13417340	11164073	11302676	12693072	17128806	21389290
metabolite-597	13389097	11535069	11840208	140568944	180248656	112462528
metabolite-630	12880215	10615257	12355405	177167568	198197168	182857664
metabolite-423	12836505	9327125	15933449	78788416	101955992	107496576
metabolite-208	12619931	12945469	12259363	0	0	0
metabolite-370	12165625	9905383	12349551	1.58522e+06	1232460	1.13552e+06
metabolite-548	12124873	11083329	9488202	26154854	32651298	33177882
metabolite-232	12029435	11368187	12135141	132685	172570	133099
metabolite-1192	11769544	12797489	13042205	0	0	0
metabolite-344	11525383	11001499	10621813	0	0	0
metabolite-258	10883359	10122456	11036823	312322	431975	358150
metabolite-453	10397621	10274165	9778735	808103360	622936576	536024928
metabolite-134	10117437	7.97616e+06	8.10892e+06	2.34999e+06	2645262	2.30717e+06
metabolite-347	9966649	8.24555e+06	8181800	101723864	86645480	124350936
metabolite-754	9934221	10509483	11049939	16389801	18791928	15563347
metabolite-907	9830554	8777999	5530698	411481	329837	556828
metabolite-207	9750816	8776094	9158103	599901	574320	399818
metabolite-369	9370837	9844889	7.87933e+06	293927	346788	482830
metabolite-355	9101705	8958987	8514361	38094152	66938976	75084680
metabolite-562	8872313	8018630	8773729	2.09094e+06	2.06483e+06	1.08115e+06
metabolite-880	8449269	11038418	11100589	4.62286e+06	4.77221e+06	5.52118e+06
metabolite-354	8424019	7530244	8.04542e+06	82793472	57212828	90126616
metabolite-861	8.37691e+06	8.22518e+06	9198957	7.3361e+06	5.22364e+06	8821715
metabolite-685	8178424	8956347	9030714	34003140	43036092	37325260
metabolite-601	8.14682e+06	7771530	6.89844e+06	354266560	268277584	262948688
metabolite-551	8.1314e+06	9412765	9211783	152743680	190328528	105691896
metabolite-352	8108850	6.48456e+06	7.60834e+06	16784160	24297894	23308186
metabolite-374	7.79557e+06	7.97359e+06	7.77464e+06	6.33042e+06	5368647	3412085
metabolite-910	7.78465e+06	6.08178e+06	6198244	9327381	6.32665e+06	6594844
metabolite-1194	7.56999e+06	7.13066e+06	7.67674e+06	0	0	0
metabolite-9	7.34507e+06	8599279	5740018	490570	573861	339633
metabolite-730	7320988	7.7892e+06	4.42229e+06	14570411	10264907	10379376
metabolite-282	6.88702e+06	6.36424e+06	8.16544e+06	1.77348e+06	3.48347e+06	3.34955e+06
metabolite-1184	6.87433e+06	7200744	9180735	0	0	0
metabolite-310	6.81509e+06	6.4487e+06	6.52364e+06	56806012	102803584	74195384
metabolite-591	6.40973e+06	6.14954e+06	5572109	278839488	203735248	241759408
metabolite-921	6.17308e+06	7.64645e+06	4830705	4.23858e+06	3.99985e+06	4.20135e+06
metabolite-911	6154622	5507362	3.77092e+06	323472	349640	497524
metabolite-395	6.10435e+06	6.33054e+06	5313465	2.72881e+06	2.71429e+06	2313618
metabolite-351	6.0026e+06	5419160	6.19047e+06	19565120	28621184	27417450
metabolite-605	5873604	8572945	7481086	24835344	34506844	34010400
metabolite-606	5873604	8572945	7481086	24835344	34506844	34010400
metabolite-662	5.78224e+06	5.89243e+06	4.49207e+06	5881858	4.63193e+06	5673306
metabolite-448	5706574	7514464	4.76313e+06	389257	176523	138980
metabolite-85	5.63367e+06	5.4856e+06	5.4066e+06	94013880	91868904	85709600
metabolite-753	5427031	5936776	5380725	74013008	60467680	52189652
metabolite-802	5373036	5.3857e+06	6.4109e+06	14245191	23201398	8552455
metabolite-690	5358424	5235325	5313720	5427846	3664481	1.76552e+06
metabolite-83	5.27497e+06	3741744	4.28467e+06	25315376	32505226	39741844
metabolite-84	5.27497e+06	3741744	4.28467e+06	25315376	32505226	39741844
metabolite-1190	5247944	5132186	5451464	0	0	0
metabolite-530	5.04815e+06	7729656	6784312	26656.8	70315.9	75749.9
metabolite-859	4793703	5.03486e+06	3.38737e+06	22470.8	8552.4	0
metabolite-598	4599056	5495465	4.0701e+06	391311008	462427776	500207872
metabolite-625	4511055	4.58123e+06	3.87904e+06	27421802	34201508	42631756
metabolite-555	4.43545e+06	3461106	3519673	13070352	17531406	16153925
metabolite-1152	4.40799e+06	6.17902e+06	3199262	8737964	10018405	6489632
metabolite-955	4.3402e+06	4083920	3.42669e+06	3.53266e+06	3.8953e+06	2.11802e+06
metabolite-1123	4303708	3.78486e+06	3.70147e+06	0	57513.2	0
metabolite-394	4227167	3.29993e+06	4233674	29158928	45967244	35277536
metabolite-1041	4.21823e+06	4040360	5.29765e+06	21894.5	30184.3	63088.1
metabolite-761	4.19839e+06	4.81715e+06	5459995	15727755	12975777	9285315
metabolite-171	4171209	4.33711e+06	4.3172e+06	463044	363856	554965
metabolite-251	4.16527e+06	3.17243e+06	4.49143e+06	435578	498884	1.04871e+06
metabolite-742	4147483	3963994	4368654	20953754	27706520	22017110
metabolite-484	4.12923e+06	4.06776e+06	3.4688e+06	56524428	62559292	46004992
metabolite-463	4124896	3510023	4.66258e+06	2.80372e+06	2.78619e+06	5016318
metabolite-212	4118918	3.96507e+06	3.98759e+06	0	0	0
metabolite-439	4.0512e+06	0	3543877	2.40396e+06	3.84109e+06	3651643
metabolite-70	3990674	4.21536e+06	4307830	223827	468343	12782.2
metabolite-481	3.94637e+06	3733519	3.12715e+06	931176	724447	683293
metabolite-348	3.94532e+06	3.83552e+06	4.02243e+06	1.1799e+06	1.19424e+06	1403376
metabolite-75	3805148	3.19231e+06	3.95875e+06	1.06123e+06	794499	1.3664e+06
metabolite-454	3.78366e+06	3523676	3.23894e+06	26685430	29540830	36848944
metabolite-916	3705292	3978854	3708183	0	0	0
metabolite-478	3.65707e+06	3.43853e+06	3.71089e+06	735418	260624	273406
metabolite-632	3622706	3.23736e+06	3.27429e+06	13314457	22456984	15559981
metabolite-235	3554895	3.63046e+06	3998670	65843	151403	156138
metabolite-1064	3.5199e+06	3.38448e+06	3.0066e+06	2.40762e+06	1.25987e+06	938458
metabolite-676	3.26613e+06	2.61709e+06	2.72862e+06	8884185	10289061	10555144
metabolite-15	3200745	2.81681e+06	2.21699e+06	498031	682809	741339
metabolite-16	3200745	2.81681e+06	2.21699e+06	498031	682809	741339
metabolite-857	3196970	2935964	5.11683e+06	455391	806708	777496
metabolite-882	3.18546e+06	2.50607e+06	3.18946e+06	0	0	0
metabolite-385	3160851	3.51794e+06	3.24212e+06	47585904	52980672	51777100
metabolite-735	3142673	3466952	3.1732e+06	217018992	208196272	214034640
metabolite-389	3.1344e+06	3.157e+06	3774190	701655	1.22846e+06	1.41588e+06
metabolite-960	3.09532e+06	3277580	2.00914e+06	121932	356056	444746
metabolite-749	3.08989e+06	2.39546e+06	3386217	2.34671e+06	2.80051e+06	4.89118e+06
metabolite-260	3.08946e+06	2.45366e+06	3.05735e+06	1.11482e+06	945068	1.5228e+06
metabolite-575	3.05678e+06	4266357	2.76841e+06	818344	569190	215989
metabolite-462	3.05642e+06	2.63243e+06	2.41474e+06	944814	954441	606134
metabolite-438	3.05173e+06	3.02844e+06	3.13453e+06	8.09117e+06	2852555	3.03079e+06
metabolite-1089	3.02798e+06	3669016	2.32666e+06	250606	355368	300361
metabolite-1090	3.02798e+06	3669016	2.32666e+06	250606	355368	300361
metabolite-353	3.02781e+06	1.40956e+06	3.03691e+06	14116312	8317724	13419049
metabolite-1053	3009174	2.88373e+06	3.25863e+06	14049973	14343936	14567225
metabolite-119	2.92994e+06	2.52723e+06	2.95323e+06	0	0	0
metabolite-902	2.90511e+06	2731566	2091625	1.04281e+06	412072	919079
metabolite-1018	2902308	3.35382e+06	2.19543e+06	1.16927e+06	993490	1.32342e+06
metabolite-1189	2.88864e+06	2.78188e+06	3.08724e+06	0	0	0
metabolite-247	2.75634e+06	3.50518e+06	2.92224e+06	774368	832133	714069
metabolite-679	2.74304e+06	3.03176e+06	3.45603e+06	26038454	38997684	31186614
metabolite-837	2.74185e+06	2.45997e+06	1.24178e+06	2.75349e+06	2.37033e+06	2.67538e+06
metabolite-558	2.66822e+06	2.50885e+06	2.19842e+06	1.9352e+06	1806353	1.87465e+06
metabolite-372	2.63253e+06	3.19395e+06	1.74497e+06	546706	888407	592276
metabolite-661	2.60834e+06	3.60796e+06	2.78154e+06	12643601	9281099	8.21643e+06
metabolite-11	2.6072e+06	2.12958e+06	2253716	268374	179195	218138
metabolite-623	2.58476e+06	2487882	2876102	18069824	14590649	16080381
metabolite-1084	2.56226e+06	2479892	2.61023e+06	324526	320884	406578
metabolite-934	2.55764e+06	2791667	2.37127e+06	0	0	0
metabolite-885	2.53372e+06	2.94425e+06	1.80522e+06	0	301277	226320
metabolite-1007	2.52834e+06	2.99271e+06	3.17102e+06	3.5628e+06	5.25823e+06	4.57352e+06
metabolite-602	2527923	2.17038e+06	1.57319e+06	270649	222428	325802
metabolite-644	2.48976e+06	2.39029e+06	2733607	37681836	40963908	45640304
metabolite-915	2.44758e+06	2.32916e+06	2.37292e+06	0	0	0
metabolite-234	2.42904e+06	2.5299e+06	2.63269e+06	364123	393061	272781
metabolite-572	2414753	2.49914e+06	2.31252e+06	613024	778216	788633
metabolite-660	2.41342e+06	3.19322e+06	2.21184e+06	595959	459712	132948
metabolite-678	2384383	2.67275e+06	2506674	4013778	5.357e+06	4.91622e+06
metabolite-1163	2.36477e+06	2130130	2.15154e+06	0	0	0
metabolite-1063	2283527	3.29737e+06	2.91804e+06	1889485	2.17438e+06	1.93104e+06
metabolite-1070	2.23324e+06	2.29586e+06	2218969	20723	32398.7	75668.3
metabolite-557	2.18019e+06	2.08106e+06	0	3.27274e+06	3054519	2.68046e+06
metabolite-820	2.16155e+06	2.2723e+06	1945684	0	0	0
metabolite-185	2.1543e+06	2.85622e+06	1.73015e+06	228305	59514.4	138773
metabolite-622	2124773	1.96317e+06	1.96154e+06	65147408	62809132	58943724
metabolite-855	2078714	2.22033e+06	2.09197e+06	1.80616e+06	1.86635e+06	2.09868e+06
metabolite-63	2.0603e+06	1.46856e+06	1.79915e+06	0	0	0
metabolite-1040	2.02828e+06	2.41765e+06	2.30294e+06	3.22752e+06	2.85698e+06	5.60574e+06
metabolite-724	2.01785e+06	2.13162e+06	2519303	76617.2	149990	90762.3
metabolite-69	1.99783e+06	2078098	2.33513e+06	30385.5	27794.2	21415
metabolite-718	1.99773e+06	1.75147e+06	1.84959e+06	0	0	0
metabolite-1155	1.98827e+06	1.82041e+06	1.5839e+06	39482.6	34920.5	30557.9
metabolite-590	1.97126e+06	2.25419e+06	1877409	467963008	560698880	727940032
metabolite-650	1.93241e+06	1.48727e+06	926510	10651635	6.41378e+06	14560797
metabolite-76	1.92517e+06	2.06017e+06	2226734	7676092	5929084	8.2385e+06
metabolite-428	1.90505e+06	1963782	2.00541e+06	10451199	9976177	7.40077e+06
metabolite-469	1897596	1.74118e+06	2.0655e+06	3940552	4811724	3353008
metabolite-470	1897596	1.74118e+06	2.0655e+06	3940552	4811724	3353008
metabolite-740	1.89447e+06	1.80244e+06	1.8657e+06	26602862	29750346	27119050
metabolite-1102	1.88108e+06	1.93417e+06	1915573	14309336	13619953	8844041
metabolite-643	1.85456e+06	1850688	1.9319e+06	98767864	120164248	116399288
metabolite-881	1836578	2.05517e+06	1438875	0	0	0
metabolite-1079	1.81982e+06	1462538	1.72151e+06	68316.6	87890.7	39532.3
metabolite-806	1808323	2.14326e+06	2.45947e+06	214579	182286	242380
metabolite-747	1.79838e+06	1.76821e+06	1.57305e+06	2.4944e+06	2353587	1.98828e+06
metabolite-748	1.79838e+06	1.76821e+06	1.57305e+06	2.4944e+06	2353587	1.98828e+06
metabolite-341	1.7811e+06	1.58456e+06	1.50074e+06	1.58091e+06	1615438	597087
metabolite-81	1.76215e+06	1.6704e+06	1.72369e+06	17220746	16264080	11676895
metabolite-822	1.75609e+06	1640519	2.22156e+06	0	0	0
metabolite-616	1.74505e+06	2.13731e+06	1.76808e+06	692210	386262	253515
metabolite-657	1.7235e+06	2.32252e+06	2083386	223787648	254042560	277395680
metabolite-658	1.7235e+06	2.32252e+06	2083386	223787648	254042560	277395680
metabolite-717	1.69053e+06	1.6378e+06	1.75838e+06	0	0	0
metabolite-819	1.68761e+06	1254849	1.4551e+06	0	0	22154.9
metabolite-443	1.68489e+06	2.11317e+06	1.30452e+06	81196.6	254634	27718.2
metabolite-637	1.64202e+06	2.14295e+06	1.47055e+06	181545264	224041840	272982272
metabolite-638	1.64202e+06	2.14295e+06	1.47055e+06	181545264	224041840	272982272
metabolite-790	1.64072e+06	1594523	1.74187e+06	25281694	35507620	10224369
metabolite-619	1.60126e+06	2.00349e+06	1.67941e+06	34758180	47158580	32366666
metabolite-446	1.5838e+06	1271855	1.82729e+06	8.12935e+06	5.44213e+06	5.16291e+06
metabolite-447	1.5838e+06	1271855	1.82729e+06	8.12935e+06	5.44213e+06	5.16291e+06
metabolite-671	1.56135e+06	1696547	1.53438e+06	4.82272e+06	2.40367e+06	719123
metabolite-659	1496238	1.74978e+06	1.56056e+06	13180448	14884324	11458513
metabolite-816	1.46126e+06	1.44395e+06	1.39761e+06	0	0	0
metabolite-866	1.4175e+06	1.53443e+06	1.36982e+06	84037.7	109811	135984
metabolite-250	1.39744e+06	1.34399e+06	1.49132e+06	239179	257236	121024
metabolite-179	1.39093e+06	1.61324e+06	1469388	8000422	11084669	5.17444e+06
metabolite-180	1.39093e+06	1.61324e+06	1469388	8000422	11084669	5.17444e+06
metabolite-629	1.38369e+06	740570	1.53218e+06	11465824	7.45708e+06	3774467
metabolite-167	1.37964e+06	1.26044e+06	1.21157e+06	16123.6	0	30988.9
metabolite-845	1.37864e+06	1397387	1574410	149621	411704	287863
metabolite-846	1.37864e+06	1397387	1574410	149621	411704	287863
metabolite-92	1.37017e+06	1722538	1.08513e+06	528872	445631	450336
metabolite-284	1.35651e+06	1.24503e+06	1.18309e+06	2.0095e+06	3.13055e+06	3.04635e+06
metabolite-193	1.35435e+06	1.30793e+06	1.0145e+06	85114.3	84140.8	157084
metabolite-901	1.34514e+06	1.27677e+06	944452	73395.7	83317.3	117148
metabolite-547	1.3351e+06	1.18251e+06	1320608	7509408	7.10747e+06	12450123
metabolite-631	1328624	971579	1.22619e+06	1.39519e+06	1.74257e+06	2.78499e+06
metabolite-223	1.32102e+06	1374174	1.68353e+06	0	21129.1	63036.2
metabolite-429	1.31776e+06	1267497	1.25643e+06	658989	608283	740011
metabolite-642	1.30752e+06	934788	1.33604e+06	9311958	14367925	15685623
metabolite-612	1.30538e+06	1.01141e+06	1.20344e+06	1.06792e+06	983137	564309
metabolite-1116	1.28827e+06	1.06386e+06	1.06598e+06	340106	368656	401777
metabolite-645	1.28322e+06	1.0237e+06	987365	2.32813e+06	3037374	2.8527e+06
metabolite-127	1.26796e+06	1.40219e+06	1.1745e+06	669056	958778	651966
metabolite-249	1.26327e+06	976787	1.44475e+06	112531	149287	239704
metabolite-32	1.25051e+06	963004	1.00521e+06	0	0	0
metabolite-488	1.24614e+06	1.02426e+06	1.07175e+06	6.43068e+06	8.26487e+06	6011638
metabolite-384	1.23775e+06	1.06177e+06	1.31839e+06	267920	258750	454964
metabolite-508	1.21243e+06	1.02166e+06	991712	1.425e+06	2.12943e+06	2.09166e+06
metabolite-604	1.21233e+06	1.09202e+06	902326	1428181	1.28284e+06	1712394
metabolite-954	1205858	1.1119e+06	1.34073e+06	2.07982e+06	3296998	2.37043e+06
metabolite-731	1.20201e+06	1.01607e+06	955940	93344.2	25968.4	27958.5
metabolite-1008	1196119	1097434	1.29392e+06	6.7801e+06	7.14221e+06	5.14545e+06
metabolite-655	1.17225e+06	1.41968e+06	767808	0	0	0
metabolite-509	1166182	1.31147e+06	1.47256e+06	1.63782e+06	2.83557e+06	3.11638e+06
metabolite-22	1.1597e+06	1.48957e+06	923114	127677	71114.1	38552.2
metabolite-701	1.15793e+06	608863	627578	120776	55727.5	117930
metabolite-958	1.14155e+06	1.33569e+06	913500	24041.7	46757.3	30129.5
metabolite-197	1.11796e+06	1.36501e+06	1.39509e+06	1.53636e+06	656588	402862
metabolite-571	1.11068e+06	1.18166e+06	1.12172e+06	100392	171973	180080
metabolite-153	1.09963e+06	1104660	983581	1544561	1395311	1.36845e+06
metabolite-277	1.08505e+06	991751	844099	50620948	49726800	81343080
metabolite-253	1083390	1.16758e+06	1.51368e+06	291325	381151	393229
metabolite-828	1.08205e+06	941024	968299	0	0	0
metabolite-437	1.06831e+06	891712	866751	5088818	6.69995e+06	4.17678e+06
metabolite-145	1.06081e+06	1215449	1.24611e+06	1832507	2.47455e+06	1.29234e+06
metabolite-1133	1.05448e+06	1.29448e+06	1.14814e+06	573820	822208	598551
metabolite-614	1.04429e+06	1.37681e+06	1.15572e+06	3.61135e+06	4.07787e+06	3.23689e+06
metabolite-615	1.04429e+06	1.37681e+06	1.15572e+06	3.61135e+06	4.07787e+06	3.23689e+06
metabolite-473	1.03384e+06	890383	859875	1.4133e+06	2.53799e+06	3.85371e+06
metabolite-890	980167	1.02818e+06	924388	0	0	0
metabolite-480	973418	2.19812e+06	2.12955e+06	15745700	23161514	15916857
metabolite-826	966859	965535	637972	47032.4	91666.9	43494.4
metabolite-1117	959320	927103	819174	448512	517091	333216
metabolite-807	951423	860223	861732	676186	570335	474451
metabolite-383	948336	762110	930324	386599	431060	230032
metabolite-552	945315	849100	776671	111297	59988.1	124052
metabolite-492	943384	1.04699e+06	955736	18380466	17800342	12689427
metabolite-1124	929986	366398	834920	549464	1.27412e+06	1114945
metabolite-835	926177	872924	1.13018e+06	0	0	0
metabolite-422	913448	650538	863939	8455905	5.43233e+06	6.82069e+06
metabolite-715	901837	803717	789775	0	0	0
metabolite-611	881931	733773	990556	776699	802784	372791
metabolite-1048	878428	862264	560492	217402	211080	200870
metabolite-681	875050	951294	894864	1.34216e+06	1.53231e+06	1.5489e+06
metabolite-432	871105	662816	758958	49224724	46441952	53780180
metabolite-541	867624	839783	947633	208765	252460	273397
metabolite-1171	856389	914253	853319	781673	469999	595044
metabolite-419	852716	822534	717932	161599	180724	170463
metabolite-1013	850128	781665	999844	52260	72776.4	0
metabolite-221	849978	1.08613e+06	1.17455e+06	32086.4	16653.1	53553.9
metabolite-953	846043	927240	733611	411686	675999	551234
metabolite-228	841844	1.17472e+06	692479	1.40868e+06	1.32482e+06	1334316
metabolite-301	831674	648153	752089	1.59849e+06	1.14485e+06	1.12813e+06
metabolite-294	830237	762432	561400	1.80793e+06	1458627	2.04309e+06
metabolite-434	812510	784504	738626	5663680	3.81597e+06	4.37474e+06
metabolite-570	806979	1.00607e+06	933775	584355	427665	246310
metabolite-1024	800051	925481	524821	20152	19535.9	17780.1
metabolite-827	798420	728772	925932	0	0	0
metabolite-675	796337	635682	757604	1.58734e+06	6.88548e+06	5.13844e+06
metabolite-608	790087	1.00266e+06	1.02076e+06	265632	820952	284880
metabolite-649	786369	425825	813927	4.82891e+06	9211114	5224688
metabolite-80	779823	658324	605815	5969132	8899626	4439608
metabolite-765	776901	799727	938989	4330156	2.28249e+06	2.18352e+06
metabolite-801	775696	746082	565627	2.88444e+06	1724816	682530
metabolite-402	771144	851774	423701	317771	200530	89058
metabolite-883	767131	685444	627511	15038.7	22337.6	23302.6
metabolite-852	759313	689361	693688	0	0	0
metabolite-309	757661	787491	767596	27778982	32602298	27108168
metabolite-533	750555	584080	671680	1.91759e+06	2.82523e+06	2669854
metabolite-891	744159	777914	769018	0	0	0
metabolite-1183	739065	946729	886556	0	0	0
metabolite-789	734135	581238	732482	1.1037e+06	1.17406e+06	1.76641e+06
metabolite-512	727536	587295	626772	761376	1603705	2.54262e+06
metabolite-1014	718522	814935	680320	623842	810222	764369
metabolite-302	718102	516814	776637	115070	587133	523020
metabolite-937	712281	613125	508018	0	0	0
metabolite-1167	711848	759814	787358	235855	114238	139735
metabolite-1009	711773	634392	671532	618347	956684	586818
metabolite-844	706374	434248	729670	0	0	0
metabolite-450	702964	576364	615189	748007	432605	616657
metabolite-582	692170	737644	517865	169263	215434	147477
metabolite-716	688464	689333	660916	0	0	0
metabolite-227	683747	527035	607395	1.17782e+06	1.12495e+06	1.20175e+06
metabolite-113	676128	1.28571e+06	744026	1.58367e+06	1262223	1.64739e+06
metabolite-417	671018	573042	589921	8.09294e+06	7.37281e+06	6.99566e+06
metabolite-14	670575	622623	625282	9771108	11779696	10790508
metabolite-343	667058	2309348	839218	0	68336.5	0
metabolite-926	666389	457289	570571	0	0	0
metabolite-821	664018	502644	1.05626e+06	0	0	0
metabolite-222	647916	555058	500488	561015	659597	558034
metabolite-574	646724	814487	1.12112e+06	797818	431638	240717
metabolite-700	626502	476135	369022	19676.8	38274.8	19157.3
metabolite-19	625921	547437	604201	48677.5	40198.8	29619.3
metabolite-689	624971	670673	609586	83579736	39116864	44158352
metabolite-337	624833	634833	595670	47323.9	465245	98858.1
metabolite-259	617319	566006	550347	256859	336303	163568
metabolite-62	611921	647317	754582	0	0	0
metabolite-757	597263	895232	780733	7.57498e+06	13259492	16907962
metabolite-350	590840	559074	559427	2911953	5.02443e+06	5.25476e+06
metabolite-264	590767	607545	726875	1.20745e+06	1.91286e+06	1.52296e+06
metabolite-1107	586506	594508	573207	1.47778e+06	1549455	1.2215e+06
metabolite-1108	586506	594508	573207	1.47778e+06	1549455	1.2215e+06
metabolite-864	585018	641246	656893	130371	207741	145070
metabolite-468	582854	635649	792618	3.04305e+06	4120074	4111217
metabolite-1193	579226	420620	387794	0	0	0
metabolite-308	577785	628233	510526	8.28547e+06	15016148	13344396
metabolite-406	572416	1.08225e+06	722450	0	0	57576.2
metabolite-914	569999	851457	714510	47050.8	46842.3	72379.4
metabolite-788	567290	489019	562728	3.33937e+06	3582872	4434078
metabolite-1057	565791	285141	465788	75391.8	68879.8	77986.2
metabolite-664	560784	476304	431754	21224746	21627616	16869734
metabolite-56	558654	481553	419230	0	0	0
metabolite-214	553428	742228	645942	892730	1.82399e+06	1422619
metabolite-1169	543922	512376	482471	0	11711.6	16218.4
metabolite-116	534202	370233	479371	0	0	0
metabolite-40	532601	242643	528120	6.29867e+06	7.07423e+06	4.78624e+06
metabolite-295	532356	580716	549162	3.17804e+06	1800990	1.17171e+06
metabolite-959	530934	399173	255832	69752.1	149535	189123
metabolite-491	524613	574197	579941	10533623	10297308	6554168
metabolite-815	523105	245843	168113	0	0	0
metabolite-732	522369	512338	559662	19838	53010.1	42078.5
metabolite-373	521524	529424	2416586	20122.8	0	17819.4
metabolite-1191	520621	402490	378563	0	0	0
metabolite-1182	509701	1.02164e+06	599499	0	0	0
metabolite-976	508255	481797	501459	0	0	0
metabolite-999	494846	250124	464433	0	0	0
metabolite-1125	491517	458380	431901	0	0	0
metabolite-997	476020	391477	439692	0	0	0
metabolite-1042	473480	469482	387825	0	15457.9	0
metabolite-1150	472442	352132	329065	63512.4	40409.3	46769.8
metabolite-840	471493	301646	311307	0	0	0
metabolite-416	471379	373641	464339	207578	192367	307154
metabolite-263	467523	345111	183695	93174.7	257501	131437
metabolite-1110	464477	375370	399187	178134	168348	192217
metabolite-743	464214	954847	575303	17331.3	104588	76118.1
metabolite-1051	459700	508396	349775	688830	564644	711593
metabolite-1105	456148	372435	469606	83388.8	77666.1	96711.6
metabolite-1148	456050	520628	406988	43252.6	70097.7	47475
metabolite-401	451226	484356	400566	1408341	1.43929e+06	1.27484e+06
metabolite-832	450465	484544	397381	408955	363281	400809
metabolite-1075	449714	478412	457033	4.60638e+06	3.00311e+06	1419175
metabolite-928	448481	305875	497090	0	0	0
metabolite-388	441813	459901	434538	13104555	12910907	13690637
metabolite-739	441412	482402	271691	3637300	2.69512e+06	2.00523e+06
metabolite-1139	436280	413371	515683	370795	306563	295420
metabolite-1044	430994	447844	368291	16985.7	0	0
metabolite-431	430146	430022	590085	18892058	20354866	18174230
metabolite-669	428280	369318	394787	4.62187e+06	6.50149e+06	6443508
metabolite-553	425036	327311	322329	920683	813541	572727
metabolite-829	423484	585212	480863	0	0	0
metabolite-1045	421090	457302	459872	16100.1	0	0
metabolite-677	418288	544990	461073	806614	393196	346676
metabolite-641	412881	445246	416801	21268192	15147553	17320654
metabolite-150	412398	319607	365295	676187	349459	259482
metabolite-6	410435	368089	365098	58559.3	30686.6	33576.8
metabolite-1067	403417	401731	425831	0	0	0
metabolite-939	399501	664512	770760	27452.4	65757	71458.7
metabolite-727	398434	795946	552927	52678	23974.8	34314.4
metabolite-307	396416	543688	509348	2.60055e+06	3458078	4122298
metabolite-49	394914	308777	325152	139857	322533	249948
metabolite-1129	390714	550938	403847	374876	455554	375271
metabolite-36	388535	370309	433803	550230	508212	633883
metabolite-39	386293	444688	389407	924220	626356	599364
metabolite-1174	382981	344742	352883	0	0	94503.6
metabolite-1026	382697	407787	338272	44430	73927.6	91034.8
metabolite-798	379002	386541	473035	5.22632e+06	5.64605e+06	4.21571e+06
metabolite-799	379002	386541	473035	5.22632e+06	5.64605e+06	4.21571e+06
metabolite-527	378192	418331	329017	0	0	9069.75
metabolite-243	377564	362973	415411	8894036	7.36178e+06	4.99453e+06
metabolite-215	374859	327238	276391	60297.6	31801.7	19801.8
metabolite-261	374680	310610	350411	3.29194e+06	4.43632e+06	6.02952e+06
metabolite-824	374306	396300	456487	0	0	0
metabolite-1072	371646	271817	462558	36386.8	33985.2	48481.4
metabolite-61	368580	324720	395464	0	0	0
metabolite-831	357048	483627	291470	0	0	0
metabolite-610	356994	328932	200747	3236930	1999161	1.33088e+06
metabolite-1143	355999	279671	354718	866757	793730	680504
metabolite-276	355284	257440	209848	10419810	17710940	14878116
metabolite-1180	352992	364113	258708	0	0	0
metabolite-1162	352736	258409	225862	0	0	0
metabolite-1200	351019	329151	333416	0	0	0
metabolite-636	347643	372565	311033	1.00208e+06	1.01738e+06	1.05221e+06
metabolite-38	343575	418610	404606	642553	760150	548408
metabolite-60	340500	329953	326474	2.67386e+06	1.65901e+06	930623
metabolite-1141	336787	303057	335026	356044	475284	543203
metabolite-1011	331061	516620	473054	0	0	0
metabolite-391	328320	311115	321028	27685.7	0	0
metabolite-618	327843	402724	355573	27595.4	33219.7	19690.9
metabolite-800	323862	332413	243217	1.89941e+06	805416	1.84876e+06
metabolite-257	322475	345926	267460	135433	0	0
metabolite-287	322279	57048.4	38222.7	821540	6253.89	2335977
metabolite-811	320360	211757	235970	0	0	0
metabolite-1046	320280	388859	370512	263399	42249.3	45069.8
metabolite-456	319287	278246	320003	7.86104e+06	7.0953e+06	10598153
metabolite-874	316449	425587	311717	380383	555349	330575
metabolite-784	316207	2.17338e+06	364465	82730.5	0	17920.7
metabolite-720	315975	405979	307569	7015116	6.01146e+06	4109127
metabolite-546	315560	1054302	466756	106070	136195	121483
metabolite-132	313780	262120	215055	32220.6	48581.9	0
metabolite-823	313511	333525	342766	0	0	0
metabolite-507	313349	251941	523128	1.89491e+06	4.46695e+06	3.63519e+06
metabolite-1127	310226	296238	430892	248148	401034	529208
metabolite-670	309746	312603	282493	10528529	9218448	8594839
metabolite-237	308985	353866	354940	176074	140882	117622
metabolite-382	308583	444020	423194	2.69342e+06	2.27336e+06	1.74399e+06
metabolite-1137	308305	371616	536214	256521	399598	361349
metabolite-600	302795	336613	235486	3.08701e+06	1.84223e+06	2800454
metabolite-460	299099	227924	230226	13524.5	19101.3	60348.6
metabolite-33	292610	527121	462248	18880.8	15432.6	7373.14
metabolite-451	291762	239088	257812	623790	411206	314919
metabolite-255	291144	501914	397008	20463184	22872714	21171414
metabolite-1001	289270	318335	263188	0	19838.6	34832.8
metabolite-458	286897	214954	285511	26540.7	162198	42831.8
metabolite-338	284219	424229	297135	0	9971.2	0
metabolite-455	281599	278587	213637	4.1852e+06	2.53806e+06	4.55848e+06
metabolite-561	281386	148331	211808	135576	20287.2	16121.4
metabolite-825	279152	225903	229731	0	0	0
metabolite-24	277737	222076	171271	0	0	0
metabolite-1146	275444	275426	350764	64880.4	56743.7	55931
metabolite-520	272973	225120	250329	11308.1	12336.5	21045.1
metabolite-712	270257	142049	171204	0	0	0
metabolite-37	268392	305311	251248	175751	52171.7	19700.2
metabolite-843	263430	280100	279692	0	0	0
metabolite-178	261489	437874	207650	377955	50235.9	91545.2
metabolite-1203	261166	353818	307823	0	0	0
metabolite-1049	258772	204753	184166	672832	1263706	698333
metabolite-1050	258772	204753	184166	672832	1263706	698333
metabolite-1062	258309	223879	240090	0	0	0
metabolite-949	258166	194028	251919	0	0	0
metabolite-884	255699	366115	160777	105546	203288	137545
metabolite-746	254314	196571	172309	4.38741e+06	8753428	6.77153e+06
metabolite-794	250385	226082	212536	1.94249e+06	3.45932e+06	4364069
metabolite-795	250385	226082	212536	1.94249e+06	3.45932e+06	4364069
metabolite-693	249155	219966	328859	0	0	15374.3
metabolite-339	248386	212166	223518	0	0	0
metabolite-421	247983	322791	254590	151572	168081	187339
metabolite-786	247198	234286	305966	88781.3	95095.8	22289
metabolite-1069	246874	235050	245168	14308.5	19929.5	24563.8
metabolite-35	246865	264878	142074	0	0	10164.1
metabolite-479	246306	198338	179548	501334	776133	626997
metabolite-810	245541	219276	282769	0	0	0
metabolite-158	241806	203356	201470	221990	354582	359357
metabolite-1195	241271	297775	150627	0	0	0
metabolite-808	241079	192519	303182	57148.1	59306.5	76741.9
metabolite-495	240172	254746	246992	61900.7	537086	118915
metabolite-1186	239130	256277	189012	22474.2	0	0
metabolite-785	238018	1.07268e+06	604425	0	0	0
metabolite-868	236783	287005	240386	0	0	0
metabolite-142	236615	173723	325303	8031.7	0	14521.2
metabolite-457	235496	358223	431798	19013570	23913434	28293624
metabolite-779	235454	277227	276535	0	0	0
metabolite-1176	234782	196202	206486	27403.1	44439.4	0
metabolite-118	234505	291844	283095	0	0	0
metabolite-205	234203	467271	248370	0	0	0
metabolite-1066	233431	235572	249068	3.83223e+06	2183509	2.78573e+06
metabolite-943	233350	227735	197829	404689	855901	586261
metabolite-415	233286	175203	208363	494074	443658	369801
metabolite-1157	232647	194813	185237	3213.3	12947.8	9106.92
metabolite-229	231101	109468	177791	0	0	0
metabolite-1088	230990	176845	185946	59390.6	36671.2	68531.3
metabolite-913	230626	193730	230394	57478.7	21699.7	50887.4
metabolite-920	226972	197693	132058	116184	107610	152869
metabolite-944	226084	200252	163235	112089	279809	372276
metabolite-634	223021	165146	190102	3.89812e+06	5.2598e+06	3722611
metabolite-141	222930	170339	164444	0	0	0
metabolite-123	220334	164082	184988	19219.1	15302.2	12318.4
metabolite-599	219516	136822	139124	107165	82690.2	125267
metabolite-576	219248	675849	358394	0	0	0
metabolite-156	219111	158768	161220	2.20908e+06	1.74287e+06	1.45815e+06
metabolite-726	217306	724282	251034	0	0	0
metabolite-13	213584	263468	61364.2	143404	0	53079.7
metabolite-863	212730	164126	107295	0	0	0
metabolite-946	212643	180921	200616	0	0	0
metabolite-381	212546	153448	185030	84857856	94762664	128051336
metabolite-26	207969	226458	144665	0	0	0
metabolite-1078	207943	187444	156908	35314.6	22804.3	39386.9
metabolite-640	207515	188795	167899	7996672	5.39833e+06	5.68186e+06
metabolite-1126	204948	197664	188812	115468	145370	154945
metabolite-1151	201666	197800	264889	78051.5	86254.3	178675
metabolite-1060	201276	239411	238593	35871.1	80183.4	66329.6
metabolite-2	201131	467237	277279	0	0	0
metabolite-536	200647	116309	223081	0	0	0
metabolite-511	200499	196353	156780	2.52766e+06	3.92972e+06	5234160
metabolite-272	199234	151820	218771	232402	372133	502229
metabolite-809	199230	149424	154543	1.16165e+06	451589	774544
metabolite-962	199226	192065	151645	40091.3	19291.9	33308.4
metabolite-1149	198652	175754	140276	5604.14	5491.94	0
metabolite-216	197578	285831	200264	154252	138470	153701
metabolite-328	195330	609293	319991	0	0	0
metabolite-1085	195017	235815	197098	560758	389782	389230
metabolite-550	194899	58922.8	133280	428307	615021	422226
metabolite-887	194747	183153	132180	82975.7	12192.8	75938.7
metabolite-1128	193758	182434	177235	180628	170564	157058
metabolite-280	190651	166330	167886	924945	1.06241e+06	1.36821e+06
metabolite-923	190037	188529	154330	0	22405.5	46728.1
metabolite-148	189788	146565	157574	0	0	0
metabolite-543	189207	114889	159894	0	0	0
metabolite-268	189184	193409	247982	680706	476107	431291
metabolite-25	189170	94714.2	170858	0	0	0
metabolite-231	187932	136532	142334	324771	493289	407305
metabolite-817	187784	218319	150339	0	0	0
metabolite-1173	187549	142935	132364	29625.7	13693.2	40989.7
metabolite-560	186335	159811	184616	8785642	3.07893e+06	2.96438e+06
metabolite-991	185828	201022	198518	86265.8	156667	111030
metabolite-919	185800	140703	137663	0	0	0
metabolite-875	184516	172576	195030	0	0	0
metabolite-506	180783	196175	138576	39720.2	51785	72468
metabolite-53	180353	150941	140312	0	0	0
metabolite-932	180293	186816	130286	0	0	0
metabolite-1147	178997	165997	165639	11950.5	34028.9	29252.2
metabolite-1095	178302	159167	189041	480601	426168	472363
metabolite-985	177623	157416	126731	27856.1	39580.7	22061.1
metabolite-723	176850	149863	133425	0	0	0
metabolite-929	175280	486640	291292	0	0	0
metabolite-853	174953	1.45142e+06	379566	0	0	0
metabolite-858	174793	150033	247557	0	0	0
metabolite-903	174686	159576	182718	0	0	25558
metabolite-121	174473	147735	148779	0	0	0
metabolite-306	171750	193813	248707	685997	1.68842e+06	1.76642e+06
metabolite-213	171696	110541	141356	225618	310809	126710
metabolite-587	170594	118801	138466	123834	147496	248673
metabolite-244	169246	162242	341507	7360788	4711522	2364506
metabolite-674	166860	173859	190177	10919880	12657456	15485623
metabolite-1043	166526	162952	190062	90622.9	106478	182714
metabolite-841	166297	171371	204339	0	0	0
metabolite-981	165429	135831	146034	0	0	12566.8
metabolite-596	164501	68629.6	115545	279730	405858	228373
metabolite-774	164396	459685	237224	5805.96	47585.5	5512.25
metabolite-1023	163497	127947	116823	0	14281.5	24217.1
metabolite-139	162726	135692	103708	0	0	0
metabolite-515	162601	100310	86006.5	0	0	0
metabolite-942	161472	92982.5	93544.2	262649	377611	377185
metabolite-684	159674	205042	85173.1	233969	245937	166887
metabolite-396	158953	231685	192284	39768.8	53909.7	128525
metabolite-319	158260	180103	203399	1.79862e+06	2.13137e+06	1816995
metabolite-756	158226	131707	166116	1.16233e+06	845760	443385
metabolite-687	158214	173340	136695	7.67966e+06	5.89344e+06	7.08998e+06
metabolite-34	157172	194237	170205	0	0	0
metabolite-441	157143	234002	142650	0	0	0
metabolite-46	156921	199973	205823	13417.6	0	0
metabolite-125	156810	113670	126159	131852	116490	184294
metabolite-1158	156603	122892	106853	0	0	0
metabolite-952	155627	158429	183051	0	0	0
metabolite-1047	153985	121402	89102.8	394130	405078	231807
metabolite-390	153542	204606	247764	850757	1512560	1.59919e+06
metabolite-987	152551	94763.9	122979	0	0	0
metabolite-137	151471	188538	147528	56534	108088	104175
metabolite-357	151250	112957	79377.7	0	0	0
metabolite-1138	150700	97226.8	116647	19068.8	0	0
metabolite-184	149746	108163	70945.1	5982.99	35245.4	21175.2
metabolite-938	147237	173405	147884	56551.6	110356	96309.6
metabolite-695	146753	132361	108565	13235.4	5850.39	30134.3
metabolite-805	146522	119958	98465.3	0	0	0
metabolite-945	146326	158561	119327	204148	190163	102786
metabolite-703	146275	50445.9	106512	0	0	0
metabolite-420	145636	142355	160785	820983	633505	427950
metabolite-924	144190	153261	141829	42177.9	26323.8	31830.2
metabolite-688	142469	146050	188555	4430472	6.34792e+06	9030313
metabolite-327	142377	128262	128290	0	0	0
metabolite-143	142274	175468	283036	4432397	5951706	5.84679e+06
metabolite-833	141999	68567	76745.6	0	0	0
metabolite-589	141907	151215	110971	140287952	65919376	106257496
metabolite-254	141506	98016.2	100688	298254	300502	286491
metabolite-989	141208	117640	93004	9980.76	11591.5	10343.2
metabolite-613	140720	82197	76945.3	863819	718750	745755
metabolite-136	140424	123655	105154	306946	339870	183330
metabolite-305	140338	187272	133949	215409	414454	448218
metabolite-995	139973	75388.1	107905	0	0	0
metabolite-617	139354	91134.6	59719.1	367129	379129	245314
metabolite-702	139137	106443	113949	0	0	0
metabolite-47	138490	173643	271549	0	0	0
metabolite-42	138119	164458	186236	391234	444269	330496
metabolite-505	137498	138955	105476	131590	282444	296847
metabolite-291	137340	179806	157505	215149	123407	26770.2
metabolite-745	136904	197920	151424	7.52291e+06	10176497	8841259
metabolite-519	136137	233101	139513	0	0	0
metabolite-140	135472	141133	169493	0	14081.5	0
metabolite-1115	135412	155097	221601	95095.1	117149	173357
metabolite-1061	134925	100592	134861	0	0	0
metabolite-1098	134921	138264	167713	154080	121977	46495.5
metabolite-1065	134919	122719	105409	11460.1	7483.84	3369.71
metabolite-1175	134632	128039	68865.6	0	0	5108.63
metabolite-317	134331	126056	125505	123638	270164	312047
metabolite-935	134103	90220.9	140108	0	0	0
metabolite-1083	134084	151838	123066	1.7175e+06	1.16454e+06	1310785
metabolite-621	134002	126849	141931	267017	287153	188798
metabolite-545	132280	133467	149903	760200	596089	433438
metabolite-1177	131448	142465	166458	490004	1.07983e+06	637917
metabolite-1201	131327	146833	140511	0	0	0
metabolite-972	131000	131541	127726	276532	135306	246949
metabolite-149	129879	115290	162549	0	0	0
metabolite-909	127817	97611.8	120385	0	0	0
metabolite-967	126732	93626.6	87688	0	0	0
metabolite-204	126623	100356	153103	17316.2	22063.8	18113
metabolite-403	126303	139175	140326	415622	170044	309843
metabolite-320	126195	120774	109021	0	123388	323153
metabolite-324	126011	80838.4	96540.9	1.88257e+06	4499746	5.08647e+06
metabolite-218	125880	154143	137422	11554.5	32189	8596.06
metabolite-500	125361	87451.1	64168.6	235049712	198717712	120697504
metabolite-665	125063	136674	86456	3017122	2.23675e+06	1.40093e+06
metabolite-1097	124517	107767	121249	84852.2	121131	116500
metabolite-225	124241	129269	146267	212724	253611	223343
metabolite-1022	123549	144425	126298	0	0	0
metabolite-777	123419	134925	89062	0	0	0
metabolite-29	122168	24799.7	85961.9	0	0	0
metabolite-673	121762	73851	97563.3	3.36849e+06	2937802	3490951
metabolite-1019	121064	444490	208649	0	0	0
metabolite-917	120691	88095.7	91993.4	0	0	0
metabolite-110	120581	208867	49523.7	108385	55937.2	39494.8
metabolite-782	118960	126392	124661	0	0	0
metabolite-452	118923	169208	152966	663582848	484596832	484752096
metabolite-297	118793	88560	81164.7	4.29018e+06	6314116	5.73052e+06
metabolite-41	118626	130580	130756	296298	206455	290061
metabolite-318	118427	80345.4	105459	1.32619e+06	2757131	2.87929e+06
metabolite-177	118024	134166	155914	20506.7	65149.3	0
metabolite-778	117732	426654	232235	0	0	0
metabolite-55	115776	100580	68352.6	0	0	0
metabolite-117	114959	84605.2	121643	20556.2	6454.07	12145
metabolite-138	114685	121230	111760	9964.16	15233.9	16879.1
metabolite-734	114298	215453	101806	55515268	77896008	59157444
metabolite-1074	114091	111814	88019.9	2.97437e+06	2.09786e+06	1423357
metabolite-413	113975	88014.3	127731	809592	950275	852839
metabolite-760	113905	0	0	1.73202e+06	2.36204e+06	1.86228e+06
metabolite-969	113884	127591	105620	204883	227216	257487
metabolite-627	113225	111964	63751.7	240743	280489	246619
metabolite-628	113225	111964	63751.7	240743	280489	246619
metabolite-433	113120	135935	111473	1.03084e+06	1.52017e+06	3635120
metabolite-43	113106	116075	102038	101141	25462	48407.9
metabolite-1005	112325	103203	59087.4	0	0	0
metabolite-895	112072	251215	122120	0	0	0
metabolite-514	110650	47872.7	88210.2	1.83497e+06	1.88382e+06	2.48859e+06
metabolite-57	110126	118717	165830	0	0	0
metabolite-44	109754	114505	97014.8	4452.85	0	15675.9
metabolite-378	109736	45795.1	75632.6	0	0	0
metabolite-364	109103	123596	74728.4	159719	70785.6	61953.6
metabolite-1208	109001	88911.7	113928	0	0	0
metabolite-331	108488	31832.5	75997.5	0	0	0
metabolite-738	107797	52120	47436.4	182042	191508	100743
metabolite-445	107320	141298	100711	845074	1.02548e+06	745940
metabolite-523	107272	96159.4	131872	0	0	0
metabolite-708	107165	157266	132978	0	0	0
metabolite-239	107022	77079.5	109842	154264	262718	164131
metabolite-793	106890	107254	125365	101020	39544.4	51224.2
metabolite-549	106094	87323.5	106368	201862	236988	236725
metabolite-147	105454	110594	65451.7	17035.8	34698.6	62559.5
metabolite-329	105141	107210	71478.6	0	0	0
metabolite-27	104230	136315	182211	0	0	0
metabolite-940	104166	115731	97553.3	34018.6	78291.9	90049.3
metabolite-1015	104005	170007	141421	0	0	0
metabolite-581	103633	142056	128553	41104.2	63112.3	52371.1
metabolite-1188	103621	120793	121978	670575	258403	369516
metabolite-160	103242	123942	198792	131017	179088	41096.1
metabolite-867	103010	114724	119294	232120	185049	261817
metabolite-1199	103007	80023	45118.3	59944660	25984490	56532572
metabolite-1006	102753	110330	113008	11570.9	13140.4	16943.7
metabolite-126	102734	107726	143875	223303	174585	128724
metabolite-12	102614	87795.8	71342.8	538488	550981	672811
metabolite-144	101752	418245	158629	0	0	0
metabolite-48	101678	93094.3	77074.3	0	0	0
metabolite-842	101577	137477	116484	110717	31268.2	111748
metabolite-82	99697.8	121599	66674.9	15845.4	18404.3	25946
metabolite-1080	99639.9	107311	98898.1	448755	424224	294853
metabolite-517	99340.4	152543	117036	0	0	0
metabolite-332	99204.9	53916.7	84807.6	0	0	0
metabolite-181	99015.7	63294.4	143951	58255.4	227006	18045.7
metabolite-1207	98701.3	82076.5	91587.2	3.62026e+06	3.32534e+06	4.41334e+06
metabolite-412	98544.2	58114.7	64988.1	665905	475952	937706
metabolite-538	98307.2	110938	197601	0	0	0
metabolite-818	98095.2	104486	77780.7	0	0	19561.7
metabolite-442	97581.1	97172.4	94247.8	0	0	0
metabolite-367	96823.3	90495.2	124380	0	0	0
metabolite-404	95535.9	185162	140412	109110	220972	101268
metabolite-889	95133	61072.8	71340.3	114546	124178	26512.4
metabolite-986	95053.8	75224.9	103771	0	0	10408.1
metabolite-1132	95037.2	104008	103356	150223	75568.6	66166.1
metabolite-209	94918	65663.2	32921.5	0	0	0
metabolite-1160	94490.2	82964.2	78310.2	264382	243707	121547
metabolite-271	94451.8	87574.8	72743	316315	387800	386744
metabolite-444	93855.3	84076.8	61334.3	118447	190740	328016
metabolite-340	93629.5	165651	99871.4	6663.96	17297.6	17275.8
metabolite-400	93534.7	55150.8	46836	1.16189e+06	930263	520071
metabolite-983	93043.9	83714.9	50658	11662.8	0	9645.85
metabolite-1052	92705.8	72685.5	70037.5	0	0	15942.3
metabolite-635	92216.7	154827	150703	842238	851735	1.16971e+06
metabolite-711	91318	24691.6	79779.3	0	0	0
metabolite-122	91303.4	81899.5	106341	5944.68	14659.2	0
metabolite-893	91230.2	46243.5	53800.3	0	0	0
metabolite-580	91046.1	74496.6	68445.2	29636.9	51233.6	49729.3
metabolite-59	90820.1	90236.8	86718.8	0	0	0
metabolite-28	90647.8	127805	136705	27122	40879	40641.2
metabolite-1038	90471.7	119078	156228	40224.8	89309.2	115064
metabolite-534	89012.3	71847.6	98956.8	350832	279757	204140
metabolite-839	88608.4	105785	40310.1	0	0	0
metabolite-936	88577	59365.2	60416.3	0	0	0
metabolite-1165	88432.4	98361.2	79922.9	0	0	0
metabolite-1059	87459.3	94212.4	87946.6	30399.9	3670.83	0
metabolite-304	87268.4	116425	125167	551920	297757	770850
metabolite-1028	87087	148524	66592.6	0	0	0
metabolite-848	86756.6	83766.3	99649.6	0	0	0
metabolite-513	86322.4	76755	76111.8	2957829	1241230	2.62679e+06
metabolite-105	85787.5	86058	139171	1.0633e+06	1721206	956716
metabolite-770	85007.3	27677.2	48441.9	27105.5	6728.88	0
metabolite-950	84257.6	34967.4	64788.7	0	0	0
metabolite-1131	84185.5	63234.3	58747.7	83083.2	105734	39425.1
metabolite-979	83677.4	76962.2	71932.9	63693.7	10971.5	13395.6
metabolite-922	83467.5	62412	61692.2	0	0	0
metabolite-300	82732.1	99395	87669.4	0	0	12509.6
metabolite-210	82511.6	110183	37900.4	0	0	0
metabolite-941	82010.4	106178	94720.1	0	0	0
metabolite-1039	81946.9	59686.5	86678.7	738131	359970	498192
metabolite-957	81720.6	25336.7	64665.6	0	0	0
metabolite-1003	81673.5	34781.4	53385.9	0	0	0
metabolite-1197	81628.8	85397.4	91373.6	560864	379825	308226
metabolite-797	81577.2	113031	161617	8.0934e+06	6968272	7566028
metabolite-242	81465.2	104352	69873.1	0	0	0
metabolite-583	81164.2	56894.6	54356.4	0	103793	0
metabolite-933	80472.8	186097	110522	0	0	0
metabolite-792	80163.1	70355.5	101233	279828	651384	387406
metabolite-1054	79720.4	64474.6	57596.8	0	0	0
metabolite-490	79286.1	0	73993.3	2.07737e+06	1257443	2.55917e+06
metabolite-904	79285.1	48527.6	71017.1	0	0	0
metabolite-1056	79144.5	83745.3	88563.8	0	0	0
metabolite-418	79124.3	60349.2	55484.5	552136	664401	667835
metabolite-930	79035.1	99105.4	150596	0	0	31226.8
metabolite-333	78506.6	117054	73496.1	0	0	0
metabolite-870	78142.2	73120.6	84441.9	0	0	4115.23
metabolite-516	78107.4	62415.2	62946.5	0	0	0
metabolite-1017	77892.5	70735.7	66747.2	0	0	0
metabolite-796	77385.7	83193.2	80361.1	1.51031e+06	965476	1.27107e+06
metabolite-814	76997.8	85033.7	77522.5	0	0	0
metabolite-73	76641.7	67147.4	68459.7	1424.31	0	0
metabolite-380	76488.4	56947.3	90933.6	258007	491340	520036
metabolite-836	76230.8	101142	84293.9	0	0	0
metabolite-577	75574.3	67035.6	42560.3	19653.7	26282.9	20089.6
metabolite-968	75353.2	79644.4	63288.4	91951.7	115113	152985
metabolite-1031	74842.2	83033.4	77776.7	164186	71157.5	143416
metabolite-236	74770.3	88919.4	88607.7	282051	254214	96456.2
metabolite-335	74700.1	88885.2	60408.4	4741.05	0	5557.07
metabolite-108	74641	93236.3	56484.4	15848.3	21708.5	21625.2
metabolite-978	74033.6	63039.4	61923.1	33866.1	0	14220.5
metabolite-974	73983.3	48538.3	72106.4	446156	335309	222562
metabolite-578	73861.5	73654.6	49505.9	77059.2	74398.5	57911.7
metabolite-707	73472.2	90079.2	46742.8	0	0	0
metabolite-233	72793.4	33091.2	62934.6	71698	75006.3	98252.8
metabolite-164	72469.7	83196.3	82065.5	0	0	0
metabolite-155	71831	30365.6	55303.7	177638	206022	240750
metabolite-68	71556.2	81216.2	108340	0	149376	17239.1
metabolite-529	71495.5	77696.8	95616.3	0	0	0
metabolite-830	71398.3	60199.6	60943.8	0	0	0
metabolite-248	71355.5	18857.5	17855.9	0	0	0
metabolite-58	71170.8	74148.9	116044	29062.9	0	0
metabolite-1106	70967.3	78228.8	65550.4	30773.9	33604.3	48864.7
metabolite-526	70966.7	39603.7	45687.3	969256	975298	1.08563e+06
metabolite-50	70549.4	56025.6	60490.2	0	0	0
metabolite-1025	70388.9	68953	52015	31105.3	31013.2	39314.6
metabolite-252	69943.8	83033.3	103115	1.61782e+06	2.21485e+06	1.88615e+06
metabolite-982	69331.5	75254.9	79281.6	0	0	0
metabolite-54	68962.3	61521.5	52949.5	0	0	0
metabolite-556	68934.7	57853.8	79402.4	41119.7	80733.1	60972.7
metabolite-330	68924	56435	84961.3	0	0	0
metabolite-124	68835.2	83462.9	52590.5	172443	193913	89198.3
metabolite-850	68510.9	65524.9	89193.4	0	0	0
metabolite-293	68501.7	47267.6	53395.7	81982.5	36704.4	135833
metabolite-769	68410.9	37816.1	42753	15580.3	21964.3	49832.6
metabolite-45	68230.4	44718.9	54461	0	0	0
metabolite-680	68126.7	42330.8	69951.8	119668	116496	199245
metabolite-501	68037.4	80503.6	73314.3	1.03382e+06	839924	630998
metabolite-768	68021.4	37791.7	26895.4	30346	0	13517.4
metabolite-1122	67809.4	99964.5	66566.2	5693.32	0	0
metabolite-1071	67632	41115.2	124614	0	0	10446.8
metabolite-165	67612	53262.9	77221.7	1.99481e+06	1.94094e+06	2.32866e+06
metabolite-931	67521.8	57004.1	66250.7	0	0	0
metabolite-1096	67341.7	71963.5	46172.8	0	49877.4	0
metabolite-912	67310.9	53251	37784.5	0	0	0
metabolite-65	67226.2	42085.1	62947.9	461798	205760	320701
metabolite-948	67221.6	47620.5	50117.8	0	0	0
metabolite-776	67123.2	59276.8	73298.3	0	0	0
metabolite-834	66103.1	40265.1	16960.4	0	0	0
metabolite-758	66021.4	39763.7	30141.8	6.66771e+06	4.71003e+06	5.33898e+06
metabolite-283	65844.5	53080.5	86223.5	125413	166046	130599
metabolite-1166	65717.4	78143.8	104882	35993.4	50151.3	26191.3
metabolite-692	65643.9	87512.8	105650	2320405	2.30921e+06	1.56154e+06
metabolite-626	65568.5	59153.9	49466.4	73957.8	86113.5	72859.5
metabolite-804	65168.1	56210.9	32044.8	0	0	0
metabolite-876	65115.3	43076.7	60784	0	0	0
metabolite-971	64938.2	64397.9	88563.8	73389.4	108723	162301
metabolite-323	64904.2	102447	79395.8	47155.5	81339.8	118874
metabolite-135	64839.7	21276.7	48116.4	70957.8	102473	93211.2
metabolite-927	64427.2	45859.3	59031.3	0	0	6913.22
metabolite-873	64370.4	54388	61378.6	25674.2	25918.7	33588.6
metabolite-1076	64150.9	79931.1	101632	0	0	0
metabolite-847	63569.3	58997.8	80959.3	0	0	0
metabolite-620	63531.2	117076	68848.9	358048	0	60440
metabolite-996	63317	53315.4	112779	0	0	0
metabolite-368	62994.1	59416.5	72068.7	68852.5	56459.7	188664
metabolite-1087	62885.9	75052.6	74695.9	106588	259439	104694
metabolite-241	62738	60723.8	102368	0	26219.8	20902.8
metabolite-532	62730.5	60487	85131.9	0	0	0
metabolite-322	62557.6	82820.4	64373.4	150524	309292	410608
metabolite-89	62304.5	31346.7	40634.2	8084.18	0	2338.94
metabolite-783	61962.2	91396	97755.2	57503.6	51716.9	0
metabolite-1142	61929.8	46527.2	32588.6	63666.8	37083.8	49963.5
metabolite-376	61325.4	46104.5	56253.3	0	0	0
metabolite-1164	61090.8	61417.2	27655.4	0	0	0
metabolite-1168	60585.9	60037.6	154651	0	0	0
metabolite-544	60211.7	79269.6	72046.9	0	0	20965
metabolite-21	60003.8	60565.6	59522.7	788188	718426	536688
metabolite-1000	59812.2	60172.6	29710.2	0	0	0
metabolite-103	59698.7	21553.3	65371.6	2.02316e+06	1.90767e+06	1.88319e+06
metabolite-1058	59669.2	68512.2	35670.5	160110	157918	147816
metabolite-851	59602	42150.8	69241.3	0	0	0
metabolite-879	59567.6	51834.1	44432.1	10187.1	13396	21869.2
metabolite-877	59459.2	37089	36835.3	0	0	0
metabolite-407	59020.2	49636.6	68204.3	13977.9	32815.9	13548.7
metabolite-10	58994.2	79612.2	62961.5	594712	563687	424723
metabolite-393	58977.1	82421.9	75005.6	0	0	0
metabolite-1021	58972	63474.1	18330.4	0	0	0
metabolite-52	58301.4	43377.8	41487	1.05108e+06	728861	623148
metabolite-878	57693.4	50595.2	55095.7	0	0	0
metabolite-872	57588.3	55489.1	37721.2	68139.3	73240.2	41533.4
metabolite-961	57355.7	49684.6	58698.4	0	0	13815
metabolite-1055	57124	94005.2	69226.3	31174.3	15993.9	0
metabolite-897	56566.2	55906	46916	6554.28	0	0
metabolite-504	56529.3	77888.7	69978.8	380423	273036	391524
metabolite-362	56223.4	16421	38965.9	32319.6	6910.62	194267
metabolite-7	56161.3	40927.3	34065.4	318159	478545	388679
metabolite-1073	56001.1	69029.8	77071.9	0	0	0
metabolite-994	55676.9	39914.3	69994.7	0	0	0
metabolite-566	55435.1	57739.7	55982.3	0	20739.1	4619.93
metabolite-666	55386.3	145743	132422	53167124	51169860	58444116
metabolite-146	55290.3	42364.9	65259.1	157710	52842.4	110372
metabolite-1020	55166.7	39005.4	44358.1	0	0	0
metabolite-18	55018.2	75432	59907.5	2.82702e+06	2.68515e+06	2704903
metabolite-133	54858.1	63662.4	49356	51502.9	207733	147037
metabolite-472	54763.2	62919.1	36008.6	505700	164302	276078
metabolite-686	54699	87386	61259.2	21087624	17802386	15231600
metabolite-91	54433.9	56681.2	52613.2	1.48636e+06	186647	313768
metabolite-1002	54138.8	42580.8	59832.4	0	0	0
metabolite-114	53924.2	29647.8	44826.4	162937	52004.6	74564.7
metabolite-173	53908.3	80906.4	65477.1	3344038	4.30473e+06	3.60218e+06
metabolite-980	53874.8	52289.3	72204.8	0	0	0
metabolite-905	53789.6	46777	50990.9	1758.09	0	0
metabolite-159	52943.7	26019.6	51508.9	5296.27	0	38578.9
metabolite-1181	52790.1	16265.7	28557.4	0	0	0
metabolite-502	52761.3	47995.7	27130.7	0	0	11337.2
metabolite-888	52704	57534.2	73979.1	0	0	0
metabolite-240	52452.3	62960.7	57849.7	0	0	0
metabolite-973	52090.1	74552.5	66389.1	0	0	0
metabolite-1029	51377.8	50381.2	70550.1	26864.9	14214.5	26915
metabolite-206	51270.8	0	19436.8	0	0	0
metabolite-279	51167	59911.9	63861.7	3480447	2.85151e+06	3.1439e+06
metabolite-290	51103.8	59049.5	50205.9	204853	248093	208835
metabolite-336	51042.8	74793.9	48834.1	0	0	0
metabolite-467	51033.5	49032.9	47122.8	1.45898e+06	1.13744e+06	1.46864e+06
metabolite-1016	50852.1	43372.8	34785.6	0	0	0
metabolite-998	50341.4	17608.2	10965.1	0	0	0
metabolite-496	50151.2	61653.7	84391.1	314409	469836	390101
metabolite-865	50079.7	63198.1	62156.5	0	0	0
metabolite-1086	49974.8	29851.3	71004.4	0	63793.1	0
metabolite-275	49923	56203.2	59512.1	234941	812741	435679
metabolite-698	49765.6	47963.1	64120.4	0	13612.1	27848.7
metabolite-521	49683.1	135662	76355	0	0	0
metabolite-966	49631.4	48934	53791.2	0	0	0
metabolite-278	48770.1	51811.3	24779.8	1.41392e+06	2392513	1541816
metabolite-803	47985.8	21304.3	19527.3	0	13239.5	0
metabolite-579	47618.2	73909.8	53642.5	28276.4	14359.1	9577.31
metabolite-964	47384	44826	54202.4	472058	330562	294408
metabolite-321	47335.2	51155.8	63966.8	88470	134076	194987
metabolite-696	47127.8	0	20310	0	0	26749.7
metabolite-274	46350.2	61583.4	39802.5	416548	52942	92520.2
metabolite-710	46328.4	15901.1	53318.6	2989.22	0	0
metabolite-471	46300.2	57635.6	29843.4	434918	502296	599730
metabolite-161	45887.4	51092.7	66370.4	654270	772626	642058
metabolite-567	45475.8	67870.1	76600.6	24711.5	28473.6	8536.81
metabolite-984	45409.6	55030.8	64354.3	0	0	0
metabolite-1159	44935.1	22852.4	46775.9	719631	946840	801170
metabolite-427	44864.8	27669.3	50697.2	335204	265761	138921
metabolite-869	44684.9	41716.3	18272.6	0	0	0
metabolite-503	44543.6	43349.3	44650.6	51939.9	68578.2	167259
metabolite-312	44509.1	17116.7	34890.1	1.2861e+06	1.30393e+06	1.24794e+06
metabolite-607	44003.2	31353.1	97709.3	281930	838772	630398
metabolite-535	43974.1	129265	37565.7	229410	382869	243428
metabolite-970	43862.2	41148.3	19877	27352.6	16598.9	40113.3
metabolite-704	43563.9	35383.1	52067	0	0	0
metabolite-315	43309.1	27679.3	26922.4	13677535	21320598	25379320
metabolite-813	43107.4	40669.4	43531.8	46282.2	32797.9	17900.1
metabolite-633	42815.8	36651	66298.1	279013	209371	462390
metabolite-569	42025.4	46385	52181.6	44769.9	62205.7	68387.3
metabolite-375	42007.6	94031.3	70248.5	25444.8	0	0
metabolite-729	41889.9	39229.8	45343.3	50288.3	96432.8	137578
metabolite-993	41671.9	29579.1	27061	45041.1	30956.3	41887.7
metabolite-86	41252.2	57290.1	37991.8	0	0	0
metabolite-849	40936.2	20429	26163.9	0	0	0
metabolite-990	40909.3	23621.8	48552.3	1510.82	0	0
metabolite-699	40827.1	77496.9	90130.5	127631	68251.4	180178
metabolite-220	40685.6	12090.7	39153.2	0	22438.9	0
metabolite-334	40682.4	52159.6	59626.8	0	0	0
metabolite-411	40516.2	15905	29173.1	3.71077e+06	4.11613e+06	4.67984e+06
metabolite-405	40418.3	67592.8	21420.4	0	0	0
metabolite-773	40073.4	76282.6	86326.5	0	0	0
metabolite-226	40006.5	32250.3	45270.3	129097	193247	317660
metabolite-963	39599.5	54120.4	32547.8	448682	311696	148130
metabolite-1202	39484	108796	124565	0	0	0
metabolite-325	39309.7	66366.7	42555.5	8492325	15022507	14734600
metabolite-224	39154	53114.7	59250.5	94811.4	169090	278588
metabolite-892	38896.9	31478.3	38532.3	0	0	0
metabolite-182	38824.4	0	0	480686	650869	428288
metabolite-1012	38784.7	37714.7	36349.1	17164.6	11950.1	18399.4
metabolite-31	38498	72848.3	73551.5	0	0	0
metabolite-379	38313.4	35000.5	46413	93922.9	203248	277583
metabolite-1144	38277.1	0	27425.8	171255	186940	68390.4
metabolite-1032	38039.5	12132.7	10034.5	0	0	0
metabolite-518	38038.6	28048.6	67513.9	0	0	4188.48
metabolite-194	37961.2	51238.2	55688.6	70875.6	121908	82542.9
metabolite-1140	37875.4	183657	68874.2	0	0	0
metabolite-988	37826.8	44577.6	55432.1	0	0	0
metabolite-30	37564.3	26596.4	39608.9	0	0	0
metabolite-854	37242.6	259215	123017	0	0	0
metabolite-1100	37036	53243	43683.5	355592	280004	268925
metabolite-157	37013	84662.5	25232.8	990539	752656	794866
metabolite-706	36990.3	147175	52680.5	0	0	0
metabolite-886	36680.7	67976.3	41217.4	0	0	0
metabolite-1004	36631.2	74027	82964.1	63771.4	124069	132007
metabolite-342	36307	26510.9	32045.5	0	0	0
metabolite-709	36068.4	45752.1	29169.9	0	0	0
metabolite-90	35920.9	40588.5	54691	0	0	38827.4
metabolite-697	35880.2	27934.6	44697.6	12405.8	16767.7	15037.5
metabolite-246	35792.2	28257.1	67738.6	47937.1	55772.3	22541.3
metabolite-489	35320.3	0	0	247238	545707	606006
metabolite-537	35199.8	50705	58913.9	88590.2	92158.9	50413
metabolite-1112	34870.2	108017	25058.1	0	0	0
metabolite-487	34660.2	100392	44478.4	1.20437e+06	1.75722e+06	1.43965e+06
metabolite-1172	33730.9	29878.3	69299	608131	596774	602712
metabolite-285	33241.6	96841.2	55170.4	8741619	11451472	12519557
metabolite-1187	32958.9	49447.7	19203.9	64203.5	33880.9	9027.45
metabolite-1204	32900.7	63093.8	68622.2	69129	22527.2	104465
metabolite-426	32798	20872.6	31257.1	2.05233e+06	2171115	2.34011e+06
metabolite-522	32440.1	58213.7	41865.4	1770.93	6549.43	13225.4
metabolite-475	30711	67153.2	59371.3	794300	1.1171e+06	1.36495e+06
metabolite-238	30521	51644.5	88368.4	64715	57137.9	62102.7
metabolite-498	30177.6	49429.3	36448.7	9599484	13145447	14048035
metabolite-1196	30034.7	16799.4	15768	65573.7	82304.8	30918.3
metabolite-705	28828.1	50519.9	14650.6	1743.81	0	0
metabolite-668	28397	33017.3	50265.7	61895.8	68722.1	65687
metabolite-196	28324.2	28670.1	35652.9	276810	370307	287596
metabolite-1130	27665.6	70819.3	52713.1	27717.6	55782.9	26192.9
metabolite-812	26183.8	55609.4	96487.5	0	0	0
metabolite-977	25801.8	38344.2	44028.9	0	0	0
metabolite-1091	25652.8	63322.6	32404.7	25505.3	48720.4	24462.9
metabolite-245	25203.8	33413.6	25436.9	310458	630999	24572
metabolite-1	25109.6	33075.7	28300.8	0	0	0
metabolite-624	24270.2	13367.1	41822	1.56204e+06	1.06963e+06	643328
metabolite-719	23855.2	0	0	639844	383692	706939
metabolite-286	23645.7	27063.1	27441.6	2.98534e+06	3.9542e+06	3.51761e+06
metabolite-366	22924	0	0	2039702	1.91759e+06	1944182
metabolite-466	22466	50851.5	35699.7	1.38296e+06	1478026	1.30065e+06
metabolite-775	21490.1	41446.4	45611.1	0	0	0
metabolite-728	21391.5	56832.4	39642.9	0	0	0
metabolite-51	21192.5	12058.9	10263.3	1683925	2.10349e+06	1747758
metabolite-603	20700.8	0	27541.8	4777262	5.23322e+06	4418620
metabolite-107	20623.3	51268.2	44242.9	1.66748e+06	2.41511e+06	1.61419e+06
metabolite-292	20585.8	26463.5	36039.5	7.08919e+06	6.47565e+06	8.26309e+06
metabolite-269	20536.5	11488.9	14062.6	759396	726855	626540
metabolite-744	20317.5	12846.7	67465.8	48795028	49997492	39723120
metabolite-449	19908.2	25715.2	17549.1	636840	343450	442164
metabolite-721	19008.7	10848.1	8541.67	1.62602e+06	1.62103e+06	1.83482e+06
metabolite-573	18931.9	58005.8	16614.3	0	0	0
metabolite-722	18158.7	21288.6	27727.2	531692	709704	1.0615e+06
metabolite-733	18004.7	62147.4	24840	12882844	17295950	15867811
metabolite-838	17670.5	39479.1	17344.7	0	0	0
metabolite-1145	17667.5	0	15679	185987	124210	197102
metabolite-871	17642.8	49366.6	50829.3	0	18179.4	0
metabolite-183	17595.6	0	17269.8	1834383	2.80468e+06	2.86433e+06
metabolite-542	17551.5	26057.4	15903.4	529496	732111	889440
metabolite-363	17480.7	13783.5	48251.4	31563.2	46970	23986.9
metabolite-190	17310	28125.1	27946.9	1.09978e+06	1.20362e+06	1563477
metabolite-230	17066.2	20337.5	57662.2	1035.43	0	3717.06
metabolite-593	16399.4	19515.5	23075.1	413635	375099	447422
metabolite-198	16347.7	13683.5	33515.3	132754	272984	247337
metabolite-714	16316.6	78199	34682.7	13572320	17815078	21509438
metabolite-303	16120.5	31676.5	46224.8	257758	100696	14890.2
metabolite-554	15975.6	11313.5	25792.2	805438	739806	818088
metabolite-8	15970.1	0	0	722972	648752	518143
metabolite-170	15670.4	28190.8	38838.3	1.70736e+06	414057	307250
metabolite-311	15224.5	21244.6	20744.5	3.36023e+06	1.88203e+06	1.55584e+06
metabolite-410	15176.2	15658.2	24028.9	508948	453956	787964
metabolite-791	14812.1	33434.9	24716.1	152770	159821	138762
metabolite-725	14618.8	23046.3	23578.8	22022.2	27873.2	22190.9
metabolite-172	14589	0	6501.33	422540	668725	572974
metabolite-1118	13324.4	6867.37	0	26910.3	62351.5	20832.6
metabolite-256	13146.2	9594.16	4944.49	1.53647e+06	1205896	1.59268e+06
metabolite-787	13133.7	34479.6	17235.7	195070	198567	212344
metabolite-361	13015.7	26468.8	17593.7	107539	116915	506874
metabolite-166	12837.8	0	0	2661599	2.31842e+06	2940316
metabolite-494	11926.1	6718.5	7111.75	97555.7	105033	121385
metabolite-772	11912.1	0	0	944983	1.01011e+06	770495
metabolite-211	11317.4	7960.14	0	64312.4	112100	72256.8
metabolite-217	10968.8	52506.1	27728.8	20948.8	0	869.37
metabolite-87	10702.5	17046.8	21640.3	6456056	11257833	12762029
metabolite-477	10190.9	27686.1	43985.5	558248	423388	15131.4
metabolite-298	10109.5	8066.51	7243.01	332302	322548	494997
metabolite-713	9834.36	0	8489.9	84362.8	92913.9	184070
metabolite-265	9355.97	10233.9	9310.99	254965	336572	283437
metabolite-111	8868.95	19773.6	0	218346	53646	81892.7
metabolite-585	8761.63	16023.2	23304.6	173116	219477	247243
metabolite-1099	8585.39	0	0	21378.4	65709.9	33542.9
metabolite-104	8562.76	16555.7	8877.23	99171.6	132595	114914
metabolite-176	8187.9	0	9654.3	115277	190761	280878
metabolite-296	7717.18	12084.6	17690.5	4271236	5.71182e+06	5.73178e+06
metabolite-151	7685.41	0	0	112755	135722	82411.8
metabolite-528	7572.22	8502.06	7589.12	137053	132267	216551
metabolite-1081	7284.86	17390.4	11444.9	81319.3	81661.8	131703
metabolite-313	6751.84	0	3356.11	134320	122501	104829
metabolite-163	6578.05	5224.14	7014.63	966280	784165	1.07958e+06
metabolite-1161	6445.62	9042.57	8742.14	75741.4	268745	285293
metabolite-474	6264.65	7451.76	10033.2	389647	407827	552982
metabolite-66	5920.09	9926.25	11508.6	624349	778851	840588
metabolite-1113	5808.29	5532.58	5764.79	32647.2	56118.6	70017.4
metabolite-273	5020.89	8212.07	8183.45	102209	70247.1	69560.6
metabolite-918	4789.43	0	0	80517.7	72702.3	95229
metabolite-314	4386.15	4740.61	2449.6	9253426	11948096	15431887
metabolite-195	4219.42	0	0	67575.9	140730	176685
metabolite-975	2217.85	5165.99	286.54	54477.5	81975.2	61896.9
metabolite-192	0	0	126297	790041	1.3175e+06	1.03174e+06
metabolite-691	0	20081	45591.5	546351	501191	463526
metabolite-1030	0	0	35634.3	60607.2	77962.3	58574.1
metabolite-568	0	38170.4	29601.9	76530.1	66528.5	0
metabolite-694	0	14802.4	28010.6	2.34262e+06	1.82713e+06	1.97912e+06
metabolite-894	0	0	19937.3	250577	37318.5	176848
metabolite-270	0	38406.6	19835.1	1.399e+06	769424	752480
metabolite-356	0	0	19058	26574.5	52172.8	49319.2
metabolite-1082	0	0	14018	164929	85337.4	72575.4
metabolite-639	0	0	11979.6	275732	174877	105926
metabolite-752	0	0	11970	80641.4	74742.6	37928
metabolite-4	0	0	10938.3	372542	204840	390018
metabolite-1077	0	0	9602.78	140498	320444	302217
metabolite-1179	0	0	7506.36	31931.8	47899.8	64650.4
metabolite-152	0	0	7255.38	214138	97455.1	252932
metabolite-106	0	0	4699.71	4.4143e+06	7039010	7.49417e+06
metabolite-71	0	0	3835.75	125258	184466	135913
metabolite-288	0	0	2838.25	113850	155629	104223
metabolite-1111	0	151855	0	657502	754640	648087
metabolite-759	0	26185.8	0	1943584	975821	1.83288e+06
metabolite-1198	0	24127	0	320299	582152	610659
metabolite-493	0	19050.8	0	71351.9	90717.3	73363.9
metabolite-387	0	11159.4	0	45042.4	44264.9	52947.1
metabolite-191	0	5843.59	0	1747917	1.32535e+06	481785
metabolite-771	0	1481.37	0	179148	142358	94513.4
metabolite-584	0	0	0	181922512	241568368	189380928
metabolite-497	0	0	0	97491608	113439200	106028672
metabolite-289	0	0	0	9284397	11083836	16573945
metabolite-499	0	0	0	12756184	12757603	11477216
metabolite-408	0	0	0	4.63232e+06	6974476	10296476
metabolite-358	0	0	0	6.88841e+06	10018320	9951537
metabolite-154	0	0	0	10749848	8924136	8537365
metabolite-88	0	0	0	8525160	9086687	8355072
metabolite-476	0	0	0	4558092	6922316	7710548
metabolite-100	0	0	0	6.99882e+06	5.98587e+06	5954134
metabolite-98	0	0	0	6022296	6.18414e+06	5.90551e+06
metabolite-101	0	0	0	6008372	5.11666e+06	5584648
metabolite-97	0	0	0	2.62509e+06	4727742	5.35424e+06
metabolite-299	0	0	0	5.91491e+06	6833868	5.07617e+06
metabolite-79	0	0	0	4.3191e+06	4.82602e+06	5.04824e+06
metabolite-781	0	0	0	5.16689e+06	6.19105e+06	4847154
metabolite-262	0	0	0	3.02069e+06	4.27333e+06	4.53371e+06
metabolite-5	0	0	0	3.5904e+06	2.94701e+06	3.95565e+06
metabolite-74	0	0	0	5882178	3.92092e+06	3.86108e+06
metabolite-175	0	0	0	2.42071e+06	2.76752e+06	3.80795e+06
metabolite-1068	0	0	0	2.86715e+06	3629182	3.61753e+06
metabolite-77	0	0	0	2.97013e+06	3.50579e+06	3.53233e+06
metabolite-780	0	0	0	1.73656e+06	3.42942e+06	3506971
metabolite-187	0	0	0	3827030	3760561	3.25564e+06
metabolite-112	0	0	0	2.98072e+06	3411020	2.45588e+06
metabolite-1209	0	0	0	2.15638e+06	2225051	2.42242e+06
metabolite-1119	0	0	0	2.71025e+06	3.49372e+06	2.36981e+06
metabolite-1101	0	0	0	1.58271e+06	1.70577e+06	2.05424e+06
metabolite-667	0	0	0	2.99145e+06	2.13556e+06	2.0329e+06
metabolite-174	0	0	0	1.73288e+06	1.51574e+06	1.59783e+06
metabolite-99	0	0	0	1.27886e+06	1.61223e+06	1.43485e+06
metabolite-1206	0	0	0	1.17568e+06	1.97876e+06	1.30408e+06
metabolite-1210	0	0	0	1298101	1.32923e+06	1.26838e+06
metabolite-386	0	0	0	977431	771367	1.22589e+06
metabolite-78	0	0	0	1.35942e+06	1.49726e+06	1.11726e+06
metabolite-96	0	0	0	1.1875e+06	1.40902e+06	1.05655e+06
metabolite-1156	0	0	0	970461	904195	1.05408e+06
metabolite-202	0	0	0	934550	870082	1.02909e+06
metabolite-1034	0	0	0	1.18824e+06	991050	996467
metabolite-316	0	0	0	986533	1.46141e+06	967657
metabolite-95	0	0	0	795678	1.26619e+06	891977
metabolite-186	0	0	0	1.23785e+06	871712	814762
metabolite-168	0	0	0	1.01621e+06	810211	787420
metabolite-1205	0	0	0	1.00756e+06	776799	770126
metabolite-767	0	0	0	409528	543847	715687
metabolite-896	0	0	0	323283	360886	663094
metabolite-1094	0	0	0	1.17799e+06	336257	613130
metabolite-1103	0	0	0	568575	484644	597226
metabolite-102	0	0	0	523994	464813	562315
metabolite-115	0	0	0	579052	443463	534902
metabolite-326	0	0	0	1702734	994561	534339
metabolite-203	0	0	0	602793	342461	514618
metabolite-162	0	0	0	423838	342982	505959
metabolite-392	0	0	0	423268	674642	452009
metabolite-1211	0	0	0	589510	275133	433731
metabolite-1093	0	0	0	281803	230094	415278
metabolite-1104	0	0	0	486663	449829	387243
metabolite-1121	0	0	0	500682	416622	381164
metabolite-1037	0	0	0	368055	422202	378009
metabolite-377	0	0	0	80147.4	233180	359775
metabolite-17	0	0	0	276851	260422	326840
metabolite-200	0	0	0	361025	389566	293323
metabolite-23	0	0	0	574184	549923	281626
metabolite-1036	0	0	0	110179	197241	270525
metabolite-1114	0	0	0	222232	165591	267878
metabolite-189	0	0	0	163015	182379	267451
metabolite-266	0	0	0	205006	250471	253959
metabolite-459	0	0	0	409975	122608	252054
metabolite-1035	0	0	0	73094.9	79481.1	228584
metabolite-594	0	0	0	119079	165755	223357
metabolite-992	0	0	0	119933	137293	156906
metabolite-3	0	0	0	240881	235217	152244
metabolite-1170	0	0	0	104676	90190.2	144514
metabolite-20	0	0	0	69587.3	215046	142875
metabolite-1178	0	0	0	124104	269613	142754
metabolite-1109	0	0	0	120227	174702	113631
metabolite-169	0	0	0	84130.5	27130.2	109094
metabolite-109	0	0	0	108103	113817	107475
metabolite-201	0	0	0	231015	123845	101112
metabolite-951	0	0	0	113075	83176.2	95841.5
metabolite-1033	0	0	0	82193.8	30312.5	77562.9
metabolite-1092	0	0	0	115783	123475	72063.5
metabolite-188	0	0	0	182614	200777	68627.2
metabolite-199	0	0	0	91337.7	53336.3	64479.2
metabolite-592	0	0	0	88680.9	77345.4	62941.6
metabolite-219	0	0	0	111273	71402.9	43269.5
metabolite-64	0	0	0	40520.8	61698.2	40452.6
metabolite-430	0	0	0	69299.1	58517.2	39810.9
metabolite-1120	0	0	0	55918.4	23742.1	36450.3
metabolite-72	0	0	0	40733.4	59569.4	33150.4
metabolite-67	0	0	0	51491.9	42341.2	29924.8
metabolite-281	0	0	0	98651.5	92112.4	21650.7
metabolite-1027	0	0	0	19104.7	21751.7	20236.4
