# Supplementary material for: Untargeted Metabolomics Reveals Alterations of Rhythmic Pulmonary Metabolism in IPF
Source: Metabolites. 2023 Oct 10;13(10):1069. doi: 10.3390/metabo13101069 (PMC10608701; doi:10.3390/metabo13101069)
Supplement: Supplementary file 1 [file metabolites-13-01069-s001.zip › Table S2.xlsx]

## Sheet: figure2B
compound	CT0.1	CT0.2	CT0.3	CT0.4	CT4.1	CT4.2	CT4.3	CT4.4	CT8.1	CT8.2	CT8.3	CT8.4	CT12.1	CT12.2	CT12.3	CT12.4	CT16.1	CT16.2	CT16.3	CT16.4	CT20.1	CT20.2	CT20.3	CT20.4	CT20.5
Indole-3-acetylaldehyde	3420556	6.89082e+06	4707664	4.99114e+06	2.11905e+06	3429224	3.11462e+06	4261080	3638539	4.53376e+06	3396529	3.21484e+06	3377041	6290466	7.93691e+06	6.19337e+06	9407849	4.70573e+06	8.11996e+06	9692857	10324555	8.15914e+06	7017320	6916748	7.04494e+06
4-(Glutamylamino) butanoate	52439.3	103584	94906.1	63495.3	151581	92954.2	137152	175891	147665	126687	198610	256808	49929.3	27162.8	41766.8	40443.5	67817.1	31477.5	50672.5	93630.7	77663.7	43567.5	96723.3	135111	116904
valine	4.2192e+06	3608318	2573159	3.40719e+06	3697675	5.80153e+06	3.54615e+06	5.0369e+06	2.70854e+06	4240672	3.20097e+06	3.25629e+06	5517622	7909288	7193716	6.3967e+06	7.09211e+06	5265152	10021819	7.16324e+06	8874841	3.62995e+06	7.345e+06	7871904	7.54261e+06
citrulline	671760	352493	403969	401760	463568	553814	351501	557101	578580	708454	695812	666459	1.11951e+06	1.53393e+06	1403502	1.46072e+06	1.57612e+06	1184106	3.60762e+06	1.59269e+06	1.52613e+06	501111	556096	2.00052e+06	1.14071e+06
Pyrocatechol sulfate	1513198	1.35976e+06	729742	1159350	1.10164e+06	913536	339809	874412	249046	627696	168251	306788	1277941	903802	1.2233e+06	777315	1.15209e+06	2.04147e+06	2.22024e+06	2488368	2.23071e+06	1.92339e+06	1.35007e+06	778103	2.43461e+06
N-Acetyl-L-citrulline	241909	291491	184353	514660	114824	241601	48930.4	100381	78844.2	82994.8	120813	133475	259679	388395	378040	308114	592416	509957	961511	455230	201736	107147	99442.6	331258	502898
Taurocyamine	430712	362660	378449	480979	509403	467030	513265	498561	580283	624806	539784	620810	590846	634777	609114	839293	548498	564154	526510	546405	511660	325261	435912	558506	449361
gamma-Aminobutryic acid	2109572	2.29599e+06	1.66006e+06	1.5911e+06	2.07014e+06	3.5068e+06	2.63084e+06	2485679	4.09266e+06	3.68242e+06	3.40457e+06	4.87434e+06	1.67549e+06	1.68206e+06	2.30576e+06	1.67946e+06	2.17954e+06	2974194	2.68647e+06	3338936	3100475	1.65475e+06	4.05434e+06	3.51335e+06	3150512
2-Methylbutyrlglycine	127040	185961	62167.6	194397	84194.8	172963	98581.5	124811	125203	94035.4	123475	89731.1	137293	222923	138989	172773	258969	239124	239250	245676	352815	208058	250409	258539	328072
leucine	2.48027e+06	2.78476e+06	2018097	2.11479e+06	2.18574e+06	5.60538e+06	2.9602e+06	3.72185e+06	2.02756e+06	2.83983e+06	3359659	2.80022e+06	3.4283e+06	7.45818e+06	4168154	5081375	5.91137e+06	4.3384e+06	7.51975e+06	6.54272e+06	6929068	3088222	4.8716e+06	7.20261e+06	5059506
Indole-5_6-quinone	489611	913002	341479	543768	317724	317736	671921	332503	547325	627630	348239	362348	525124	713932	623555	612880	1.11691e+06	557305	615807	526413	1433419	1.32019e+06	901827	1.17211e+06	1.5228e+06
Indoleacetaldehyde isomer	1.80993e+06	2932434	2.28355e+06	3.57393e+06	1.31484e+06	2.26437e+06	2918375	2902335	3803418	3215993	2.61462e+06	2.4466e+06	3.22343e+06	5236915	5.25825e+06	4.9702e+06	7.48413e+06	2977693	7.27471e+06	5906730	4.99915e+06	4.26756e+06	3495147	3584498	4.68368e+06
ornithine	2.58554e+06	2447575	1.87647e+06	2.69646e+06	1.38036e+06	3.16603e+06	2.90671e+06	1.83732e+06	4.45321e+06	3.8902e+06	2.52286e+06	3.88522e+06	3638909	4992591	5711102	3681856	5.10739e+06	2.60499e+06	6.01587e+06	6.32348e+06	4.31328e+06	2.24278e+06	4812370	5.42962e+06	5163897
N-Acetylserine	36106252	37068672	26882270	29982066	38978076	54464320	41700088	37248848	50321648	56937700	49504628	66655136	28220506	27783718	39505188	25114514	39298792	45633644	41047904	51898156	46920932	22838762	56647860	56598596	57241068
2-Oxoadipic acid	8881021	24577968	16411224	11850264	43287576	70179008	12426124	60887956	47777984	29141390	32858262	55820428	7065454	5.43015e+06	14118028	4.27309e+06	8.1911e+06	12545553	6869488	41915896	17602442	8699017	22926160	13492997	28158866
2-(S-Glutathionyl)acetyl glutathione	471906	405210	586356	243955	135995	280336	104931	142130	220743	351963	281416	224890	259586	343322	263012	278959	311894	195556	261338	398493	226137	148129	188150	256058	340063
Saccharopine	3.1674e+06	2.85309e+06	2421959	3.56005e+06	1.51828e+06	4210396	2.66814e+06	3211622	4.94018e+06	4356873	5689534	4787843	3.60845e+06	4854195	7035270	3331217	7213126	5.53969e+06	8499862	8.14782e+06	3.64781e+06	1.74213e+06	4.37752e+06	6.49787e+06	7784828
isoleucine	6348642	7876432	5.6873e+06	6.01529e+06	6.42961e+06	11587077	8.26996e+06	6.2007e+06	4.00412e+06	9121697	9025153	8453279	13449685	20148584	12887284	12931883	12801809	5478870	13223144	14636645	19397368	7.55743e+06	13458475	18262190	14175015
S-Adenosylhomocysteine	2.09122e+06	1.58826e+06	1.19696e+06	2.59876e+06	928518	2.06275e+06	1.51191e+06	1.02473e+06	2.29988e+06	1.71478e+06	1214113	1474021	1481352	3.91025e+06	3777589	1.90761e+06	4.01119e+06	2.02847e+06	4.61695e+06	5439250	3229861	1.18719e+06	3.7045e+06	3.95634e+06	5.18253e+06
N-acetyl-phe	204687	204905	86896.6	238942	181584	177493	164956	165526	151131	222591	147378	144705	464234	330975	202910	339426	326362	166887	284555	329349	432466	372034	343264	226365	276034
Indoxyl sulfate	3.47961e+06	2.58402e+06	2353830	3.65011e+06	2977318	3.93139e+06	1412137	2.6231e+06	1556559	2.78951e+06	2.73205e+06	2260259	4.57106e+06	6970922	6.82295e+06	4.87308e+06	2.18074e+06	4.39226e+06	5.02467e+06	5.16734e+06	5.63206e+06	3930465	4405757	3.89649e+06	7.07343e+06
Indole-3-carboxylic acid	195533	409096	323753	226658	152246	312039	240093	257401	293451	357534	145493	125821	197873	440182	405899	230945	618141	438644	641203	412258	506259	437751	451697	338575	494207
N-acetyl-aspartate	811529	846920	796680	291907	374300	371062	466042	256663	482711	234309	332853	295189	265423	331636	150234	735176	161947	158000	156900	229132	282734	142510	491437	291096	273782
3-Methylindole	39720.3	135051	75094.5	87561.1	58283.2	80262.8	101462	155270	181760	114280	80263.2	80037.2	107176	237587	200757	164377	249608	117454	301884	199207	203025	174448	144957	147964	180888
2-Methylhippuric acid	261170	187639	199813	167932	87630	86650.3	133379	124198	51751.5	310278	112907	59333.1	145681	297262	204164	285899	368322	179259	434556	298363	335291	251652	182313	182963	827087
Leu-Gly	244782	231145	281487	290384	243399	256448	224392	190688	254432	263988	238675	194288	369651	494422	344636	314117	451797	292101	520384	419404	351104	310722	395969	426107	384668
gamma-D-Glutamylglycine	181490	212942	156903	104729	392935	310357	382690	207611	237020	634524	603932	781348	238907	179025	120373	137700	152622	163633	129517	147475	378958	153532	263278	350456	317156
Ala Ser	42057	56311.5	83003.4	109281	118654	163216	67139.7	86734.4	103708	89306	110776	110897	160508	168365	191513	173306	197564	87171	175915	144982	64017.2	54341.7	75868.8	67260.5	115966
Arg Thr Arg Asn isomer	1.16384e+06	897987	781815	823751	1033920	942868	832777	703634	1.66816e+06	1.0393e+06	2.02703e+06	1.80209e+06	1097976	1.29957e+06	1.3468e+06	1.22658e+06	2243189	1.50467e+06	2.39503e+06	2163502	1.07756e+06	835908	2.16425e+06	943917	746884
Cysteine-glutathione disulphide	1.76825e+06	1.03177e+06	876136	1.24125e+06	939400	1.18566e+06	1.02368e+06	548395	512404	865395	806498	622880	1.86983e+06	2748325	1.12666e+06	2.34003e+06	1.30244e+06	857374	1951905	1939792	1719444	1.07833e+06	1.27295e+06	1.58238e+06	1.60978e+06
glutathione disulfide	132668312	107543880	128541224	111219464	124104168	124151256	97601384	98800064	94109408	110528312	107915840	108052824	111764032	95698136	84157336	96494648	75680464	64469772	65566964	105081408	102528040	68309080	128726488	120273112	120392792
Glu-Cys-Ala	658896	711117	555733	1.06098e+06	1.12755e+06	983840	553868	227870	224809	1.04698e+06	435911	715053	693518	398626	426784	499073	280347	0	42994.4	291043	917055	237242	648615	496610	729234
Gamma-Glu-Leu	269922	202867	175551	176192	325915	273106	274117	213784	195474	318493	353652	439381	187066	219975	157785	205786	218819	160475	127020	216350	178824	151066	186844	275164	215616
Pro-Asn isomer	328998	299262	297722	253713	453379	441037	245706	162219	119311	363672	399156	383039	430518	217875	203159	225958	133452	0	43602.3	191214	387608	140072	400998	388141	323714
malate	125060104	47715564	36296916	54394732	51468560	60158624	82850896	30151088	63682428	172444352	86654984	137474576	104058648	38939192	34542576	85008376	29649506	24302490	25298234	41877532	43488660	27445128	51870128	30964130	55496044
fumarate	15566628	7.22446e+06	6936188	6.31021e+06	5.74584e+06	9045211	12683135	4.40719e+06	8579380	23854194	12626464	19918374	14438120	5986220	5.3574e+06	11142435	4.52798e+06	3.45498e+06	3.91974e+06	6627556	6.9647e+06	4139873	7.71356e+06	5018377	8431218
a-ketoglutarate	452332	1.67658e+06	970623	629652	1574664	2.75555e+06	826392	1.99054e+06	2.49373e+06	1068143	1.93391e+06	3.2788e+06	408804	538617	977537	396674	517252	833995	729852	1.49884e+06	695239	378921	1124853	926991	1.41876e+06
UDP-D-glucose	15235212	14685107	17094766	9874997	17036904	16561839	19765416	12950001	12040832	17712898	19664374	15783881	15942588	14705284	5295450	13448419	3.90859e+06	6.26284e+06	3896782	6.52251e+06	11479183	6749776	11157819	8870604	7766500
Galacturonic acid	821720	623282	523487	822149	1.13282e+06	1.27834e+06	1.01605e+06	1.28456e+06	989168	1.05157e+06	1259424	939148	1.36091e+06	1.16012e+06	1.05827e+06	922013	1.06716e+06	1.16476e+06	1.13266e+06	1.34461e+06	1.08556e+06	789767	913644	1.09987e+06	1.13317e+06
glycerate	1.26457e+06	1548358	1.20403e+06	1.06947e+06	1.42668e+06	2.01823e+06	1.84401e+06	1.28624e+06	1.35241e+06	2.26276e+06	1.94451e+06	2.72832e+06	1966020	2.1e+06	1.16816e+06	1.95486e+06	1.17822e+06	380153	683754	1845488	1.08838e+06	671281	836651	668899	1.42065e+06
Fructoselysine 6-phosphate	824886	496490	460591	571736	645272	640385	746744	408945	436692	742174	827207	624018	1.48752e+06	1.1375e+06	769755	1.12015e+06	631566	356119	761263	971439	721401	316247	545033	618765	551022
glucosamine-6-phosphate	375439	247602	252932	354313	454801	369236	431169	386054	309549	399671	410172	579216	477524	543401	397606	368392	270882	173921	270526	258991	274484	181103	196632	450643	350058
L-arginino-succinate	407822	273284	227127	448021	324900	332601	237160	180300	280118	339312	302818	376676	690323	548462	372408	634850	521067	369035	1.10719e+06	516621	354838	154358	296858	504622	513692
Tuberonic acid isomer	261752	327285	399561	140590	326933	288554	230079	219723	81305.6	238520	248534	260360	214652	195439	93543	176863	85614.2	46747.6	122851	111653	218622	201759	306005	260412	161888
N-acetyl-glucosamine-6-Phosphate	2.29689e+06	1.35429e+06	2.66159e+06	812592	1.37603e+06	1.47667e+06	1781301	718666	1.02294e+06	1.24226e+06	1151791	1.14334e+06	1.10044e+06	1.339e+06	1.06294e+06	1.19704e+06	686522	586797	722765	883796	1.13869e+06	615784	1.08766e+06	692180	1.25789e+06
Indoxyl glucuronide	1.02783e+06	953144	1.77847e+06	491303	420051	415928	482940	846321	768975	348800	733312	597558	379449	104726	440542	542214	226381	143383	149359	341696	390768	359839	321803	977791	279477
deoxyribose-phosphate	478554	432250	749284	720570	338385	555974	688390	722321	778925	693853	585415	609640	576839	882989	1.2225e+06	943216	1.01555e+06	1.21822e+06	1264271	1.09076e+06	998669	1.34549e+06	928950	812509	1.09151e+06
2-(alpha-D-Mannosyl)-D-glycerate isomer	637039	659322	752749	868048	286967	350544	513469	376553	313715	633395	473268	553644	359583	618599	418639	582590	269528	96897.3	200580	151628	187784	187827	153660	211447	156872
PC(18:2/17:0)	8215068	9772015	10114880	8.29987e+06	8.38185e+06	7834582	9153327	7.05466e+06	7.37552e+06	6.858e+06	7.67568e+06	6.49687e+06	8710995	6.00135e+06	5904614	6768398	7.868e+06	5.79759e+06	5.3621e+06	6.88796e+06	6.17325e+06	4.63646e+06	6409532	5.89917e+06	6186452
PC(22:6/16:0)	732204864	634381504	676860864	716149504	657681984	768252224	672869248	704255680	590245952	713156288	619002560	678004992	835652928	677983552	643276096	703383616	716199104	634778048	716301504	728177856	625904896	522504192	657477696	521284704	608187200
PS(42:5) isomer 1	815519	924686	973161	702295	423126	421501	529713	223255	202568	280856	281656	118941	433415	245956	429842	335998	295877	54851	77030.5	281564	260604	154398	185573	210069	167454
PS(20:5/18:0)	346731	158041	160956	69410.1	120598	78416.9	143257	74858.2	345778	501846	229081	295410	226830	195109	143911	125965	437621	545703	236116	411584	538197	538711	759047	497812	486560
S-3-oxodecanoyl cysteamine	107830	158191	141497	117253	102254	152152	99111.2	80595.7	88992.1	163178	46416.4	52807.1	322527	725880	601320	604896	1.29201e+06	176671	653275	366419	983886	254420	185130	352561	1.02378e+06
hexadecanedioic acid	639463	543474	494214	757780	580554	662121	685234	749287	378689	550897	494826	438910	582143	654584	526995	503843	1.01949e+06	513772	731197	914486	927728	1.04958e+06	997223	1.10219e+06	1.01237e+06
PS(18:0/22:5)	2.31098e+06	2.57542e+06	2826341	2267341	1832419	1.9068e+06	1.77045e+06	1.07929e+06	839563	1.76698e+06	1.40469e+06	1.40651e+06	1.82637e+06	1.26812e+06	1.66298e+06	1.81214e+06	1.22636e+06	566610	567880	1.18442e+06	1.22881e+06	1.05932e+06	1.96258e+06	999128	1.24821e+06
PG(20:4/16:1)	749490	1455813	1.03637e+06	793459	1.04099e+06	1.36099e+06	902901	895780	590529	831295	561998	573990	493119	568221	712966	473211	696771	891468	893413	1148025	1.51614e+06	1.07517e+06	1.34584e+06	1.23866e+06	1.63916e+06
PC(17:0/22:6)	10282329	14003849	12305253	11068784	8461780	9208082	9007458	7.20724e+06	7.36058e+06	7.57873e+06	7.99212e+06	7.48531e+06	12996173	8957657	8485149	9182414	9920481	8664277	7.89608e+06	9977000	7.86341e+06	5.1436e+06	7.5777e+06	8943057	11641685
PC(18:2/22:6)	26021344	21259616	30085190	31339744	26925208	32524672	32395216	37767340	49091140	39362644	41040748	38497076	57597596	44451828	37231808	43344236	33190810	30201242	38498312	35456352	32414022	25702904	32338118	19963276	30301778
PS(20:3/18:0)	1861181	2072038	3.25359e+06	1.46994e+06	1.4118e+06	1.41632e+06	989281	691979	1277867	1.87569e+06	1.30754e+06	981921	831875	586620	753219	1.04624e+06	739062	353349	220369	443507	258478	296167	1.77388e+06	199927	368452
13_14-dihydro-15-keto-tetranor PGE2 isomer	353670	260893	244767	291727	163425	290363	256486	336179	197083	218779	135256	192517	295223	314769	236382	282561	430798	250880	391551	424407	445058	371859	420561	606779	567583
PC(17:0/20:4)	11169163	11192124	12609101	9934121	8005628	9217084	8239984	7.41606e+06	10732109	8.22194e+06	8721779	8718323	11548540	11152608	8336510	10518552	8462708	6.68223e+06	6144802	8.15524e+06	7.31258e+06	5.41302e+06	11102212	7.71533e+06	8403049
Glycerophosphoglycerol	3.99879e+06	2.22275e+06	1.86128e+06	3.99189e+06	4.86671e+06	6.18224e+06	4.99946e+06	6.57592e+06	8505556	6.61326e+06	6.895e+06	8.06073e+06	4673650	3078232	3.93677e+06	2.20008e+06	1.65407e+06	3721022	2250442	3.06749e+06	7.47959e+06	4.54822e+06	7452270	6.87556e+06	6.13863e+06
Jasmonic Acid isomer	705197	750345	927434	610935	290724	481601	804064	352339	382615	405911	511941	412141	298528	322726	232034	326536	299205	125854	314392	227908	297998	344530	809128	460375	371849
PS(22:6/22:4)	8950169	5.11569e+06	4.53632e+06	8842501	7.51194e+06	5.40405e+06	13466403	6.95094e+06	20629516	10671152	14192493	14975379	23284138	15325937	9647531	17301498	5.07504e+06	5.62355e+06	10774342	4834012	3873050	3.43983e+06	7356240	7.99382e+06	5971104
Trimethylamine N-oxide (TMAO)	39545264	30775520	48104748	30968090	21602784	28182408	10800101	19807242	13490115	13040645	13012588	9208611	21058864	10959310	14957357	14305971	21916832	14801245	17156650	34880048	28357674	26462490	25680984	19949918	34410880
PC(22:6/18:1)	31147680	25673066	34026288	38178820	37242784	36930420	35330460	33627380	47239008	51894012	47061300	53910048	67158568	51598572	51907328	50222448	33115280	39307996	42672600	49614396	54858736	35487528	47986500	32842486	39946276
Hypotaurine	2270176	2174721	1.28523e+06	3.35786e+06	1.27335e+06	2803424	791137	2097233	909349	1.12714e+06	911722	1.21549e+06	2.04731e+06	2225953	2.77443e+06	1766904	3.14744e+06	4.14144e+06	5.95362e+06	3769922	1896419	1.53362e+06	1470010	2.16885e+06	2.93103e+06
PC(22:6/17:0)	4.59455e+06	5.05458e+06	5338828	4361232	3.98503e+06	4.86538e+06	4.00192e+06	3.28627e+06	3956400	3.0904e+06	3.32121e+06	3379142	5634692	3577452	2.64281e+06	3.47404e+06	4.54173e+06	2.91215e+06	3.18871e+06	3.78267e+06	3.18878e+06	1865509	4.05436e+06	3041057	3580442
PS(36:2)	1.75281e+06	2.54434e+06	2.13778e+06	1.71791e+06	1.89749e+06	2136335	1.94536e+06	1.76239e+06	1108724	1.53086e+06	1232220	1.1839e+06	1.15145e+06	1.19286e+06	1116618	1.44646e+06	1.14577e+06	1.79319e+06	1.51003e+06	1.6596e+06	2.00959e+06	1475714	1.68915e+06	1.69871e+06	1.83462e+06
6-Deoxohomodolichosterone	895207	823234	1.03829e+06	750622	499682	656571	799270	465361	712743	533602	485810	520945	662165	577033	550540	484121	686417	502745	615316	592219	637303	570618	788814	564011	623990
LysoPE(16:1)	315436	359948	403497	561425	554629	855981	681091	525705	668870	974037	819865	737690	570921	448194	804490	385047	504798	1.09047e+06	890436	982755	1.71211e+06	984871	1.25963e+06	782083	1.48895e+06
PC(18:0/22:6)	94124824	88052264	89644376	69025256	62212628	72090256	69483992	50296428	47646412	46416012	60602660	47900348	69852512	58104236	54164000	72657976	67247512	43427012	54049068	63280992	62168156	53011828	43521044	53555468	66245828
PC (30:0)	532461	507424	647436	525432	782232	808688	1146375	595220	743328	570930	336871	611348	483223	290426	408834	556810	303077	288771	316760	477537	353870	457700	592473	307838	444298
Decatrienoyl carnitine C10:3	934741	989726	1927234	1.29051e+06	1.07858e+06	771574	2.78062e+06	1.01706e+06	1.52295e+06	1.18362e+06	1.75932e+06	1.31378e+06	1.34441e+06	1.27633e+06	482368	1.55305e+06	510829	253280	671564	441270	281851	178653	1.13059e+06	678771	499897
PC(17:1/18:2)	4425242	5072312	6.21737e+06	6.46139e+06	6258336	5.43337e+06	6.47287e+06	5.76456e+06	5.83608e+06	7.21803e+06	4355809	6.16306e+06	7317776	5565710	5550370	5.56639e+06	4610550	5.67645e+06	4.01025e+06	3626096	4216326	3.60779e+06	4.83478e+06	3.32052e+06	4.29782e+06
PC(18:0/22:5)	134627	130558	108868	78514.4	92221.3	58882.2	126730	169882	209059	225299	440935	206715	274084	339113	272506	458137	89284.5	125917	147915	79453.8	161052	224058	202449	140935	219404
LysoPI(16:0)	347850	376284	468606	368155	592984	611715	587975	417732	322466	365413	238030	297648	285545	462516	525329	376703	284629	592477	830269	596087	955784	557359	803766	1080609	875057
DAG(36:3)	154667	79000.6	188274	181346	275326	288401	257818	306903	381676	323202	263863	225614	138963	89268.7	183018	173125	97882.3	98515.9	123924	96359.3	76485.9	127590	319596	132095	179077
PE(18:1/22:6)	5.46678e+06	4284535	3640120	5587378	5849784	5.09279e+06	6653668	5041080	7.39143e+06	7.15828e+06	6988264	6.81828e+06	6.86517e+06	5350118	5.6429e+06	6889064	5.30788e+06	5.28342e+06	6134032	6.46215e+06	5.09525e+06	4.7387e+06	4722115	5.25266e+06	6324658
PG(18:2/22:6)	8965524	8.34357e+06	7909072	9166707	12350119	9855323	16730027	11495888	17077108	13740455	15428155	13587489	14489632	13191183	10287055	15287313	8.17495e+06	9675419	12821545	9420105	8683292	6.81581e+06	9500583	13017596	12527099
PE(34:1)	323147	454434	358005	638300	481681	402133	384829	232631	779916	318455	451482	643357	246996	222183	807593	220950	808077	721718	786844	999523	851463	903382	978458	878596	1.07965e+06
PS(20:1/18:2)	1.81524e+06	2.24117e+06	2.8264e+06	1.69893e+06	1.4852e+06	1595361	1.31515e+06	795237	912668	1523393	956585	1.3767e+06	1617601	833900	1.1746e+06	1545549	996109	416106	481572	923513	798300	1.10684e+06	2.00591e+06	783274	823080
Butyrate	525054	2.04723e+06	893737	956535	1.96488e+06	4.75089e+06	1.17996e+06	3624661	3.15077e+06	2.12019e+06	1.85367e+06	3641938	494607	309240	1.04547e+06	285905	653895	838770	418061	2.68738e+06	1.44261e+06	581794	1.45524e+06	913143	1.65524e+06
PC(18:2/18:0)	609266880	561899136	700118976	452503680	464749472	443478144	502307680	415688160	367607648	377889248	455255200	378521504	381547424	432984160	401871328	497807744	388715552	285998304	286677088	336065536	395350784	382621600	288951072	405766624	439090304
Neuraminic acid	431169	186201	155194	180090	304312	391434	336096	182692	389182	258887	293511	328399	643803	813080	468917	322111	618892	510083	713169	593165	652958	387086	795138	260199	853964
PC(18:2/15:0)	21599472	24752038	22567846	27416062	25649618	22922958	29212450	18591132	17055920	20344212	23252426	22008354	25690670	24230312	18978986	24632240	21162370	14215261	15921548	16976086	15756304	16967422	16468659	23057822	22213130
PC(20:4/17:0)	5389618	4.43018e+06	6070446	4719435	4.16777e+06	4.82987e+06	3963399	3668840	5.30982e+06	3605116	3890747	4.09399e+06	5.84075e+06	4291595	3.34106e+06	3.63371e+06	5199400	3.81567e+06	3.34819e+06	4.8262e+06	3717322	2.52552e+06	5.26109e+06	2.3725e+06	2.8525e+06
PG(18:2/18:2)	3.35808e+06	5083268	4.91189e+06	3.96522e+06	4.72062e+06	4.81616e+06	4.73824e+06	3888637	2.78565e+06	4267634	2903950	3073826	2.97523e+06	3.05788e+06	2363530	3.4532e+06	2.98291e+06	4.59877e+06	3807718	4113390	4950925	3.75296e+06	4.95473e+06	5.02712e+06	5187422
PC(16:0/15:0)	4800254	6385416	5.97272e+06	6.21527e+06	5267430	6.18049e+06	5.82729e+06	5281106	5.76727e+06	4716164	4.92554e+06	3.87461e+06	5679896	4.63176e+06	3.89243e+06	5243071	5.16822e+06	4.56092e+06	3825134	5268716	5.14144e+06	3.79174e+06	5727430	4.21248e+06	4.97445e+06
DAG(34:3)	556777	792089	774175	616168	544340	751281	629588	656619	658396	893133	675019	571531	335413	270947	587262	269882	509693	410065	383694	466684	586434	571746	1.02554e+06	443490	455754
taurine	367024032	260116480	301128448	303864032	325469792	334954016	374676384	313482976	341554144	395362464	333484992	411614368	412988000	453514656	366797312	445528672	359396864	335832096	385646432	434264096	393841056	262480880	413144032	390588000	329909376
LysoPC(20:1)	525824	514242	856985	618442	978797	764429	945359	580137	1.87537e+06	1163158	1094705	1.08314e+06	1.65436e+06	1.66198e+06	1.85252e+06	1.08055e+06	696917	1564928	1.12715e+06	1.2281e+06	1.79856e+06	880241	1902184	951022	1.58984e+06
LysoPE(20:4)	2.89799e+06	2.30217e+06	2870377	3026071	3.46062e+06	2.97218e+06	2612374	3.96276e+06	5.22028e+06	3194116	3.22294e+06	2.69371e+06	2976658	3.60556e+06	3.97069e+06	3800164	1.9791e+06	1.08435e+06	1.27284e+06	2.32325e+06	3.34437e+06	2559261	2.03906e+06	2.45768e+06	1.96961e+06
PC(22:6/20:2)	3.25035e+06	2546981	3.97759e+06	3.11349e+06	3193672	2.43718e+06	2.7971e+06	2.58474e+06	4.23467e+06	2.90281e+06	3.8972e+06	3688608	5.40428e+06	4240936	4743956	3.81264e+06	3.18303e+06	3.40289e+06	3415647	3.70775e+06	3.84224e+06	2.75574e+06	3643321	2.7782e+06	3158670
PC(18:0/18:2)	219538608	220059088	252650192	163848080	188384432	163123552	178646384	181145360	163913520	148642288	162480240	141524528	155676816	150884784	135900176	183684784	151368208	97918336	124913880	148381488	165619184	138813776	123718504	174343296	168570432
SM(d18:1/16:0)	49444612	50288240	58929872	37007860	34956596	35532464	42497688	32556606	43930148	35074152	37511660	31454096	41296624	38648552	32344664	44273164	33123104	26448704	31203594	40294968	35457220	30812710	46269324	29051874	29195290
PC(22:6/18:0)	302891040	306018464	272025824	262844240	209342672	225676688	225982384	161364944	137497424	168699088	198036688	171833072	234194560	201488704	202482480	233099520	210029072	136945840	190767824	218905584	230449216	207979376	147412752	243748096	260255872
2-Methylsuccinic acid	640048	728391	550132	2.17904e+06	467850	864573	769399	728919	1.97097e+06	1.07317e+06	1.23422e+06	932827	1.12333e+06	2.06589e+06	1.72795e+06	1.31803e+06	1900445	1.46732e+06	2.69948e+06	2.68079e+06	882030	502365	1.75985e+06	1.1335e+06	1.99495e+06
PC(15:0/18:2)	7.65883e+06	10329246	9367143	11303000	11223755	9544108	11473513	7.93935e+06	5447568	8469089	7.66013e+06	9135447	10827031	8937245	6.40067e+06	8.24946e+06	9034911	6094080	7666954	5.89669e+06	7048948	6.86534e+06	6.59578e+06	7.55291e+06	8565908
LysoPC(20:2)	318802	228370	791573	416824	446354	418828	586371	466145	1111995	818668	635198	804425	827721	865053	1139494	669922	779546	922745	677408	812085	892835	467352	1.02069e+06	651850	997937
PC(18:1/22:6)	70800320	45459824	68084024	59123196	59558228	58847920	61639892	63289536	94790360	74178720	60071140	64146876	86319640	75669368	73085792	69572936	54053956	66356640	62779516	70168792	57683860	47310116	68482848	33997424	48622540
PG(16:1/16:0)	297025	482862	361047	417795	1.00636e+06	947089	466406	588330	841368	1848542	468738	769088	349058	322877	714239	73533.2	390851	1.43977e+06	650635	1173130	3641406	1832471	3.33434e+06	584533	2.21837e+06
SM(d18:1/24:1)	1.08586e+06	973602	787507	796298	540714	269700	713580	997608	1048565	815229	647870	700706	743845	870548	540253	683257	513416	328631	562040	688787	945501	630780	748097	633842	837634
Apigenin isomer	217784	389232	459376	247961	161563	321114	184623	210459	376808	450926	301959	600415	162671	608090	313474	491271	758749	355584	500787	619950	1.11731e+06	327769	908728	845066	749310
decenoylcarnitine	2.20822e+06	3.65035e+06	6.02465e+06	12434243	4857376	1.86642e+06	13634845	3.11129e+06	3.27251e+06	3842705	4.91427e+06	4916114	5.24269e+06	2265912	1.56216e+06	2689660	1.39684e+06	1.20575e+06	1.50546e+06	1.42379e+06	1.558e+06	827740	3777736	2.52805e+06	2.28033e+06
Propionyl carnitine C3	26011350	37190508	22330398	43305736	8616760	15197787	16473653	9954698	24899056	22517018	11307132	15959432	23295958	19428230	19799486	32859734	38246476	13568241	56832608	27411506	18848304	8.31265e+06	38764560	23877442	19252446
DAG(38:8)	442895	529944	525498	505392	456624	408154	550444	693084	454967	300247	611794	366430	274391	254417	307167	208790	336608	460055	305633	231117	337730	381711	420590	451675	396236
3-hydroxytetradecanoylcarnitine	447095	727148	493675	489245	427295	214979	1.64991e+06	331784	153915	167890	373654	124036	436598	166324	85258.3	464977	74583.4	47791.9	73705.2	64655.5	195741	51247.1	1345078	79269.5	107371
2-hydroxybutyrate	5.89628e+06	2.42881e+06	2903802	4.11506e+06	1.30755e+06	5.66965e+06	3.97255e+06	5760860	10610669	2.87324e+06	2429571	3562700	3.21119e+06	9744948	11680093	4709880	14143843	9968648	18462474	18462454	3478641	3.71274e+06	6382504	7.5673e+06	8.38195e+06
DAG(34:4)	406185	699332	545146	429734	379522	674057	291174	481562	520104	644711	438375	460288	109964	105272	412161	140591	300048	643708	271095	406344	669212	539643	721831	269516	462388
2-Hydroxycaproic acid	1635388	1651811	1.46288e+06	1.13468e+06	558792	1.28526e+06	1.10908e+06	799366	2335916	1.56864e+06	1.4045e+06	2.26594e+06	1.28508e+06	1.1615e+06	1.6372e+06	1.00995e+06	2.37455e+06	1.22375e+06	1.51633e+06	2431420	1.76398e+06	838627	2.75168e+06	1.71424e+06	1.90181e+06
Amyrone isomer	199730	372987	391281	303155	278900	344084	365645	217515	177958	258038	195474	197960	204844	180607	181943	162146	359902	190759	255899	460362	169553	190066	288025	451283	288143
PG(20:4/18:2)	2.64547e+06	3949080	2879675	2.25752e+06	3.0812e+06	3809991	2.88395e+06	2.7808e+06	2132415	2.87496e+06	2610489	2390371	2.71415e+06	2999942	3.02718e+06	2.81707e+06	2.77411e+06	3436288	3.802e+06	5.17553e+06	4.67192e+06	3.45742e+06	4268114	3784514	4.56821e+06
PE(22:6/20:2)	170017	127657	100717	130939	326890	317698	489492	248860	373289	345286	142990	188964	451209	272754	193528	300201	142540	138532	259550	175669	169374	196800	314455	117753	359367
Phosphodimethylethanolamine	34038172	18120326	18841160	10903461	9005553	27421942	6771920	9891256	1.6035e+06	7239176	7.16026e+06	7835064	12982540	11334857	5921598	11373943	4.00724e+06	4657317	4761754	5.96237e+06	14408235	5.69664e+06	2873517	5.49239e+06	6.68894e+06
S-Succinyldihydrolipoamide	3.9207e+06	1.13088e+06	2.72755e+06	2.70821e+06	2.84661e+06	2705306	2.92893e+06	2163278	1590025	2.54431e+06	3.84452e+06	3.18045e+06	2.82965e+06	1.59937e+06	1.20307e+06	1.6741e+06	1.29076e+06	755226	885084	1.35208e+06	2.55034e+06	841517	2009062	2.62824e+06	1.49475e+06
LysoPE(18:3)	1437795	1.28337e+06	958789	1.09866e+06	1541751	1.57102e+06	1380727	948921	965946	836626	1.01865e+06	1.08802e+06	1.08515e+06	975430	1.24048e+06	848124	936571	849362	785188	949387	1.31323e+06	827572	1.13624e+06	941682	1.23249e+06
Taurolithocholic acid	900835	587083	274186	368305	213085	234836	263931	629069	1418349	805050	538544	691180	1.27677e+06	925319	1.02331e+06	1.19888e+06	555581	984345	613596	1.41857e+06	1297164	604811	2.07292e+06	537925	978434
PE(O-18:0/22:6)	187208	108356	189207	123638	171120	176150	157419	118689	218869	344062	201164	264299	178036	148132	78709.8	115181	113101	45815.9	183890	84712.6	221419	177472	213613	236509	591811
PE(18:0/18:0)	1.92597e+06	2.55191e+06	2.61687e+06	1.79913e+06	1.81273e+06	1874236	2.07526e+06	1738050	1504553	1904592	1.68539e+06	1.35618e+06	2.20197e+06	1.61269e+06	1.16809e+06	1.48448e+06	1967016	1669012	1.45026e+06	1.8252e+06	1814601	1597433	1.68186e+06	1860215	1.62636e+06
Tetradecanedioic acid	139236	284453	123096	216487	180671	173516	483633	111276	103781	187601	119434	135277	165452	181822	126005	142405	260488	139077	196713	200997	467584	259212	445962	297280	278025
PC (22:6/18:3)	9001893	8109848	9077004	10221927	8067746	8314128	6.43104e+06	10387661	8396195	12127784	8990552	9271669	11530744	8424743	9920971	8851838	11322019	8848203	10940648	10075824	9824287	7094972	8000602	8.08859e+06	8.32109e+06
DAG(38:6)	1.18378e+06	1.08237e+06	1.25561e+06	903528	1.1462e+06	1243437	1519513	1.64554e+06	1.84727e+06	1.27246e+06	1318173	1.1012e+06	900717	753530	797055	636412	933706	1.05954e+06	831998	685583	907706	1.17471e+06	1.78381e+06	893539	960987
LysoPC(18:2)	94775784	64500148	116054344	99727896	83967304	70467296	113725312	105342168	119751272	83175224	88775672	75304888	83019488	62742156	80714480	100521848	64653360	53339340	44014944	58053536	78538720	61302236	76206712	78984448	62978864
PC(18:2/17:1)	6962884	7591272	7.57219e+06	8457281	7179564	6601332	8.29005e+06	7.44594e+06	7.94866e+06	8784105	9738776	8.04133e+06	10256125	8158442	7.85917e+06	8.33094e+06	7.68306e+06	6382810	5.52543e+06	6648832	6.55011e+06	4960106	7.9671e+06	5848582	6544114
PC(17:0/18:2)	17269050	19812772	22635146	16609212	16025801	16454589	16975976	14452205	14168712	15471993	17176006	13714496	18756746	15935259	14386527	16008040	14698181	12119531	10150677	12000389	11832921	10924107	13368755	13277772	15372989
LysoPC(16:1) (1)	4.64769e+06	4365027	6.28041e+06	5403040	9134804	6.47853e+06	6.18356e+06	6.36448e+06	12010488	12874763	8709583	11043256	9317936	6.7554e+06	14643357	5288684	7.25074e+06	14342109	13192811	15606733	21198306	11425427	20623814	11053835	18174360
PS(36:1) (1)	3781917	6.99837e+06	6462630	5.18211e+06	5.71634e+06	3.56214e+06	3.88744e+06	2366450	1.80095e+06	4461752	2.22095e+06	4.1446e+06	2.66344e+06	1.80739e+06	2.75521e+06	4.3237e+06	2.76006e+06	946114	1.16982e+06	2959406	1.68385e+06	1.22659e+06	2.8901e+06	1657510	2.39778e+06
PC(18:2/19:0)	4.18264e+06	5762204	4663235	4.31727e+06	3.58507e+06	3.75191e+06	4121896	3804502	3.00203e+06	3.86996e+06	3.42319e+06	2.92828e+06	4.27178e+06	3.37341e+06	2887097	3377870	3.63842e+06	3.41249e+06	2.70266e+06	2.4576e+06	3.02437e+06	2.66584e+06	2.90063e+06	2.89424e+06	4152368
PS(40:6)	4.56079e+06	4.8791e+06	5.06439e+06	5.63999e+06	6855232	5.27664e+06	8452506	5.72951e+06	7252708	5593396	7.14894e+06	6.46036e+06	7429968	7.19015e+06	5.51791e+06	8420472	3.57539e+06	4.74782e+06	6.27122e+06	4.39435e+06	3624863	3323748	4.87941e+06	5.71501e+06	5.24096e+06
PC(15:1/22:6)	5.16405e+06	6.04659e+06	4320121	8320332	8.06099e+06	7.51425e+06	11346068	7.45582e+06	9929861	8687729	7636588	9033151	9886996	9355293	7929784	8284126	7.08365e+06	7358282	7.79687e+06	7.31354e+06	7246216	6.32376e+06	7.40005e+06	7989148	8573105
PC(16:0/22:6) (1)	4.64916e+06	3767820	4.06237e+06	4154115	3.63066e+06	4319886	4.14125e+06	3.45036e+06	2.96272e+06	3593692	3.92954e+06	4.11618e+06	5.64519e+06	4.40503e+06	4103219	4.23415e+06	3.97715e+06	2623411	3563459	4363826	1.92166e+06	3.33468e+06	2509702	3398332	3699820
PC(22:6/15:1)	519520	487174	424879	615917	604169	475986	694167	483703	690770	637234	665575	628639	830451	764858	674826	697606	599115	490651	593411	605337	469522	589147	501799	554255	632270
PC(18:0/18:2) (1)	4.90859e+06	4898539	5.11395e+06	3.25697e+06	3.58506e+06	3.47637e+06	3802349	3101750	2.66563e+06	2.91318e+06	3.23282e+06	3159580	3.30506e+06	3.71504e+06	3.45796e+06	4.50127e+06	3192362	2.02465e+06	2408374	3.03171e+06	3.20916e+06	3.23781e+06	2.60839e+06	3.36436e+06	3.39979e+06
LysoPE(18:1) (1)	3771488	2881462	2.8679e+06	3.60829e+06	4274076	4.16923e+06	5301381	3.68216e+06	7.03309e+06	5.17547e+06	5445769	5650838	5.96411e+06	5.479e+06	5.92429e+06	4.02942e+06	3.60692e+06	6324716	4.73837e+06	6.50843e+06	7.18148e+06	4834667	7728938	4.81105e+06	6554530
PE(20:4/17:1) (1)	23830.5	400011	297508	441418	373461	445195	245338	8009.39	11265.8	69934.1	266857	71494.7	183840	417632	569938	64648.1	18416.2	3760.06	5207.74	15883.6	22881.9	32116	73943.6	24600.2	44383.9
PG(16:1/20:5)	171756	281523	205673	173887	225217	306526	131516	208311	159619	238916	141842	131430	99515.2	51555.8	240773	86416.3	143658	217178	162752	221821	480066	257142	295902	300504	436780
C21:5	581627	428002	487562	994161	662895	717074	819084	527255	730026	689641	972548	713990	1160393	690573	601359	712080	610424	312894	555224	350838	414691	377045	702105	609995	536268
cytidine	215882	36372.7	103489	54571.3	75096.8	30278.6	0	37672.8	445615	581334	367516	503043	860542	655662	769779	822945	745185	792724	1.37516e+06	1.3682e+06	1943337	983982	1.68301e+06	1.18752e+06	2270978
Pterine	113663	170426	170756	131565	137109	106296	162897	108245	103296	296765	138209	156776	288470	319807	267508	298011	300642	166950	427166	339879	357201	301514	337603	321278	521732
Pseudouridine	5690122	2259287	3783054	5.86676e+06	3163385	2791890	4.41635e+06	3228208	2225470	1.81901e+06	1.87719e+06	1881058	1404203	1.87517e+06	1.50425e+06	1294452	2983406	2087162	3008949	2660164	3255766	2.35068e+06	5968142	5.41695e+06	5065614
FAD	646428	521249	650387	559621	457062	523384	633110	457022	473429	510425	610949	472834	645757	510382	361648	447580	288464	359344	438303	530392	356146	166158	444798	355934	408744
5-Aminoimidazole-4-carboxamide ribotide (AICAR)	912792	260671	503164	129690	204102	125001	140481	44083.5	41935.9	38145.7	81553.6	63762	94111.1	111298	98971	59270.6	50883.4	16278.7	16201.1	86947.8	31464.1	60111.6	64491.2	22243.2	21387.2
adenine	1458381	1.25669e+06	1184997	1.38516e+06	874886	1.54728e+06	1599145	1408933	1.71894e+06	1.73754e+06	1.38664e+06	1307913	1.95949e+06	2.08198e+06	1747426	1.86948e+06	1.93923e+06	1.79599e+06	2882820	2.47262e+06	2.20983e+06	1.70774e+06	2.99212e+06	1.88958e+06	2.33443e+06
Deoxyinosine monophosphate	210490	279613	176267	106390	169761	377527	372123	253257	639775	393851	329139	783562	153662	165049	264514	108333	409508	459895	566057	526942	405470	145314	540821	383485	290003
sulfate	8.21068e+06	7191340	5481732	9201760	5519082	7.65965e+06	6.06683e+06	6545522	6.17145e+06	6.3797e+06	5568080	6201400	8405189	8.22572e+06	8.24785e+06	7.20603e+06	8794576	10848171	13267992	9934043	7756068	7.19377e+06	7.32168e+06	6853878	10531725
UDP-D-Xylose	293391	246063	419142	148066	371286	243509	436893	204688	327701	319644	257205	348455	209374	172615	149467	114994	130826	157447	146352	172080	182524	127707	325458	226053	253378
adenosine	1.36943e+06	772772	811225	1137307	843410	1.07964e+06	1.16617e+06	847998	1.10598e+06	1.16202e+06	888077	1.1399e+06	1.61561e+06	1.54516e+06	1.07543e+06	1.15013e+06	1.37329e+06	1.21647e+06	1.94258e+06	1979350	1.70203e+06	933627	2.15957e+06	1.16701e+06	1911708
4-Phenoxypyrimidine isomer	81140.1	206334	283722	274096	98519.3	102955	178899	39499.1	47320.7	139690	96911.3	112509	175385	429610	496366	401249	367094	265709	615977	164310	337243	487980	183700	252067	355066
thymidine	810531	732472	799466	766685	568875	738426	1.11265e+06	801086	1.14273e+06	818842	741776	817719	714906	508619	339761	728520	441011	373491	457577	578192	708664	465823	753524	888464	795518
Guanosine	137371	87161	85176.4	139199	94866.1	126031	179563	98095.3	92689.6	86507.6	92508.9	78263.7	201052	361175	121785	177084	160314	74536	203076	238387	279119	147920	329487	186460	186023
uridine	541436	251506	319195	535109	349345	329496	356940	66749.2	57613	233449	165917	186916	171230	171508	94819.6	91642.3	130513	6131.59	71041.7	138339	378287	210244	718763	652774	612194
uracil	385767	257958	284898	275830	205813	246069	204839	293141	742226	177273	242272	202007	244065	458628	510334	267752	799597	496360	796557	663458	381374	277778	905974	560260	533347
1-Methyladenosine	2.49999e+06	2019366	1981140	2.24979e+06	2.63101e+06	2.38938e+06	2981925	1.72903e+06	1.26238e+06	2.01475e+06	2580140	2.13983e+06	2.63378e+06	3.62593e+06	1604965	3.77275e+06	1.40979e+06	611644	1.31361e+06	1.42005e+06	2.06526e+06	1.48761e+06	2976198	3.40343e+06	2.13846e+06

## Sheet: figure2C
compoundId	Lung-CT0-1	Lung-CT02	Lung-CT0-3	Lung-CT0-4	Lung-CT4-1	Lung-CT4-2	Lung-CT4-3	Lung-CT4-4	Lung-CT8-1	Lung-CT8-2	Lung-CT8-3	Lung-CT8-4	Lung-CT12-1	Lung-CT12-2	Lung-CT12-3	Lung-CT12-4	Lung-CT16-1	Lung-CT16-2	Lung-CT16-3	Lung-CT16-4	Lung-CT20-1	Lung-CT20-2	Lung-CT20-3	Lung-CT20-4	Lung-CT20-5
	CT0	CT0	CT0	CT0	CT4	CT4	CT4	CT4	CT8	CT8	CT8	CT8	CT12	CT12	CT12	CT12	CT16	CT16	CT16	CT16	CT20	CT20	CT20	CT20	CT20
Glyoxylic acid	580082	408775	603896	837977	200113	275155	759201	700142	731374	526920	574642	671836	594562	477238	467252	494509	643272	434141	420953	461091	494507	500391	1.15349e+06	609803	446178
Oxalic acid	1599482	1.98802e+06	2.03824e+06	2049903	1.22623e+06	1587862	1.67383e+06	1.61353e+06	1620211	1.73111e+06	1.55011e+06	2.14409e+06	1.78041e+06	1.92635e+06	2.03568e+06	1.83482e+06	1.90644e+06	1.93149e+06	1.74189e+06	1.49009e+06	2.0041e+06	2000396	2.0769e+06	1.92021e+06	1948044
Glycolic acid	2.10252e+06	1.87792e+06	2.30919e+06	2840051	476744	1.54232e+06	1978402	1.65127e+06	1408744	2.04555e+06	1.56364e+06	1.838e+06	1.70309e+06	1.6754e+06	1.78927e+06	1.48817e+06	1.5914e+06	2042657	2.25209e+06	2.03074e+06	2223444	2.25003e+06	1.99304e+06	2180735	2222419
glycine	15226028	12854476	17604576	18120458	6.3517e+06	14637955	16249847	15093959	16139949	16965208	14746259	19468912	16622005	17438330	18015474	14800755	14979708	15512109	19619462	16990214	14214389	19516368	19733398	17215170	19777622
Phosphonoacetaldehyde	334313	171038	373736	264432	122054	253086	338066	234175	307113	247087	236906	247052	250914	248421	269122	247848	209819	277766	231437	247459	207537	322320	243105	213329	291796
acetylphosphate	16132.6	23761.5	31996.4	26732.4	25832.5	32492.2	90901.7	29997.9	58876.7	36110.2	59248.6	33980.9	48770.9	45525	31179.2	73034.1	54188.9	32275.4	52042	48966.1	56477.9	63024.7	46897.1	53528.2	36296
Phosphoglycolic acid	83071.1	75089.4	82636.3	70748.1	47345.3	75869.8	38103.8	25268.9	39901.2	39579.2	49466.5	51818.9	50496.4	59323.7	46264.8	23381.9	37629.8	55338.3	50939.3	53751.6	40616.1	52547.8	53302.3	40578.5	48372.6
2-Hydroxyethanesulfonate	219279	177531	280986	348595	301222	259736	400769	320461	260133	179539	354169	307694	299745	308746	393907	273943	235909	208679	231593	261120	254667	232950	223706	294078	228283
Hypotaurine	1.17634e+06	337225	695887	1.47902e+06	280293	985852	1762788	1.29722e+06	2.81721e+06	1.94164e+06	1.43974e+06	2.20487e+06	1.65443e+06	1.33596e+06	1.53478e+06	1.3259e+06	900742	1.17387e+06	804032	1.12178e+06	822545	1.1624e+06	2.16717e+06	1.00277e+06	1.23623e+06
taurine	190807936	119328776	203450768	212780560	179489152	177311440	214818448	220884864	196715760	188048400	187568592	253088896	194487728	204559808	220432144	180405632	169649280	174974352	228181552	221321520	192891392	206787792	176885808	209760464	165690016
O-Phosphorylethanolamine	29036150	16393364	33422102	29662118	10549279	23182430	29893720	23370426	28858002	25031634	23753618	33037920	26149266	30157152	31024264	24468870	25172664	27165926	20769878	27034642	22985342	30448922	29174682	25243026	27318270
pyruvate	3.94255e+06	3494994	4106042	4.24189e+06	2072169	2.40407e+06	4833351	5248143	3.47801e+06	3171513	3721267	4.59803e+06	4.49279e+06	4.96997e+06	2956246	4.85611e+06	5.22309e+06	5.71255e+06	6.85773e+06	4711834	6051196	7860978	5.08323e+06	7.92839e+06	2506024
Malonic acid	1.02341e+06	1.35352e+06	1.09768e+06	1.29395e+06	460821	991004	831284	979278	869215	904409	915330	950773	809021	1.07117e+06	911494	896603	814028	1324947	1.30434e+06	1.35976e+06	1.1747e+06	1.1921e+06	1.37383e+06	924221	1.62471e+06
hydroxypyruvate	244348	262835	208540	194706	296873	344976	193341	206923	224179	254585	276342	184924	191904	248189	184895	168748	138559	211530	325125	214511	201366	284722	206170	222468	446359
Aminomalonic acid	99885.1	76104.7	79982.8	140296	38941.2	90681.4	131707	100454	122504	128230	95469	182494	156417	141588	127165	102377	85636.3	89794.7	139217	164641	140662	120664	104382	128984	200932
lactate	155946576	72506008	144429184	148305264	203889616	33498394	144509424	148731792	167593040	95772480	79027624	83384888	131144200	142721520	61714580	104961064	108683224	130809920	97537728	66377568	144517104	117845528	269181408	160852432	69459176
Guanidoacetic acid	16169.2	6987.77	32854	40960.3	30533	9090.87	33684.8	37335.4	35779.3	8488.23	32382.7	43064.3	17697.6	21138.7	16271.1	26300.3	10792.4	0	12750.9	22572.1	24483.1	12207.8	46111.3	22765.6	0
Dimethylformamide	38350.8	41157.7	26651.4	22896.2	56256.2	33813.1	18956.8	33589.8	25415.9	30270.6	11206.5	12190.8	53746.9	13051.2	19208.7	23663.5	11494.5	37089	12291.3	13863.6	51216.4	21416	19017.4	8366.34	34290.2
alanine	13584799	6.91593e+06	13949112	16860394	10103557	10992656	13637765	16086068	12698459	12882464	14969536	18050470	10363696	11991400	13967339	10017616	10561007	13154339	14130348	12667248	8873757	13072221	15548848	14374249	13962944
cysteine	6083.98	5274.73	6277.18	12166.5	0	13963.6	7600.15	7887.17	6700.92	9232.96	12691.6	8147.99	22223.6	7916.67	21156.9	6694.01	29941.3	30534.7	26228.1	25718.2	16591.8	19663.2	18750.9	32289	16431.9
serine	1.20873e+06	870036	1.28635e+06	1.56552e+06	466390	1358852	1673094	1.44251e+06	2.30133e+06	1957728	1.67067e+06	2119270	1566468	1.48427e+06	1.96092e+06	1.1604e+06	2.02833e+06	1.67021e+06	2.03657e+06	1.79353e+06	1.57589e+06	1.59211e+06	2322794	1848532	2.18065e+06
L-Cysteic acid	127408	121261	135314	202025	71645.6	93406.4	194772	132621	305594	253841	155283	188465	213063	187748	173787	178869	167435	138575	134256	155771	125676	134318	191619	151704	91493.2
Cysteine S-sulfate	0	0	0	4820.43	0	4987.2	10275	4412.71	5150.36	11772.8	13776.8	0	37631.8	5546.16	11886.2	9256.02	25925.5	11309.9	5925.08	14196.5	53481.6	44649.2	37786.6	15391.4	15876.6
Glyceraldehyde-3-phosphate	128829	77463.9	217303	251771	79086.7	121843	78436.1	101922	154050	135855	121426	136991	74488.8	148835	144350	47105.5	68341.3	108583	51568.6	70960.5	62494.1	74283.7	77775.1	51085.7	99086.2
3-phosphoglycerate	359902	164590	353797	466562	84520	201389	165511	131125	198602	107259	138453	403328	79065.4	141003	180760	105947	134231	132731	73137.6	105630	66501.1	114772	171476	130711	135013
D-phospho-L-serine	23210.9	32103.8	30860.3	42992.2	19727	19644.4	21030.5	27237.3	59720.4	23212.3	64202.2	40358.9	42362.3	32578	37527.8	34321.8	31358.1	18065.5	24031.6	11806.5	28498.6	29807.2	21411.6	13255.2	22511.4
Taurocyamine	76615.3	44770.5	57371.5	79005.1	53941.1	56434.4	41361.2	43445.6	43891.7	22692.6	18839.3	56431.1	20724.9	52617.1	46164.8	37279.3	62070.9	45772.4	59930.4	72173.6	71690.7	67196.7	34629.4	37093.4	48593.3
Glycerol 3-phosphate	6.5635e+06	4.71291e+06	7629152	6.33333e+06	3.36679e+06	5.0653e+06	6.26289e+06	7071904	6046368	5.2596e+06	5.16303e+06	7348528	5.98802e+06	5.66404e+06	6.52189e+06	5555974	6542706	5372663	5.66904e+06	6.35711e+06	5.95284e+06	6.20292e+06	7582248	5817242	6.29981e+06
Methyl phosphoethanolamine	81448.6	83211.4	61478.6	91574.7	26568.7	80898	79207.3	51480.6	109872	104305	75827.6	134383	97271.9	103759	91600.1	81588.4	50733.3	96570	85351.1	114078	92335.8	128283	129553	94038.4	109273
fumarate	11008579	7.40033e+06	12159920	17257990	2.87025e+06	4107741	16480620	11311712	14037652	10029586	9688707	15703387	10737425	8100718	8406291	9552637	12459264	8575425	6851364	8518425	7.98904e+06	9560488	26728680	13183459	6178462
2-Aminosuccinate	151981	88917.5	125809	186960	47738.2	163242	219014	189087	172597	144064	176131	244711	190627	189028	218311	167264	174725	121661	128696	124824	112888	140962	164024	161385	158472
allantoin	2.87209e+06	1.6086e+06	2.13048e+06	2.70118e+06	2.05121e+06	2.26437e+06	2.46795e+06	2.63492e+06	2.43918e+06	2.65483e+06	3.08663e+06	2967574	2.5945e+06	2.46265e+06	2620086	2.01841e+06	2.33812e+06	2.13802e+06	2.18293e+06	2.58851e+06	2.05441e+06	1.77094e+06	1.40591e+06	2.17804e+06	2257570
acetoacetate	893127	423579	805907	883180	655998	590543	806825	791283	698765	822321	733524	831762	638827	597306	662152	641784	618649	403049	298803	503053	416634	374471	664280	630614	279616
succinate	16822040	10841807	19724706	21854334	15371787	12171296	19943864	24052202	18092814	16128373	19438318	19641622	14029797	16626871	15568836	14167048	11442159	14101409	10554488	12112440	13576875	11714671	29184578	17662790	13838469
Thiodiacetic acid	49514.3	29891.6	13795.5	14417.6	18867.8	16873	38078.6	25427.6	21833.5	26935.4	24663.7	14250.4	10243.4	19339.2	15222.1	19056.5	37694.2	20812.5	41465.9	15057.9	25798.8	17363.8	15309.4	18177.1	52169.2
malate	74251704	44521416	79641672	101621544	17418410	25146992	103661864	80970520	93379368	67981448	62099084	92825600	63546288	53509696	51098092	54048172	65854540	45200736	37073332	56042100	57622288	55325348	133984856	72852120	41679892
Creatinine	348770	220058	302270	391627	316555	281993	330428	289663	286065	302229	286809	298986	344554	273241	297140	237030	238008	267593	311344	279233	227666	267575	1.45948e+06	316683	297310
Acetylglycine	1.4398e+06	1.3079e+06	1.21406e+06	1.16392e+06	1.25256e+06	1.45847e+06	924445	971250	607964	945289	1.17266e+06	718212	1.09025e+06	991142	1.07115e+06	932728	1.1343e+06	926679	907192	908342	1.01908e+06	1.17289e+06	935517	719476	1.26605e+06
aspartate	24699750	16839694	25239664	32589450	12082357	23765178	22545594	28077166	29212138	35965884	29660742	45766048	26017506	22508506	28525024	20209726	23954208	21078846	18692600	29736616	19090546	26976330	18400398	23996354	17591602
Glycyl-glycine	500928	368179	598728	624064	235270	602992	859611	593414	1.12069e+06	819809	837878	933285	639936	548083	853771	605328	926754	628510	962173	897616	554963	634603	1.18249e+06	739011	831524
Phosphocreatinine	299033	263319	257305	347384	109974	419346	770479	353872	482062	454342	440322	732660	490540	340724	399628	478889	568198	383747	529577	540169	520631	472494	152102	751833	260825
2-hydroxybutyrate	903702	575382	604266	710545	1816915	408523	990110	637627	813895	1.69969e+06	484159	587267	617290	369476	617552	704555	1.02258e+06	402159	858835	1.09256e+06	683795	464045	449237	342972	357484
Butyrate	125061	79899.3	93196.2	117375	150256	89047.1	341603	97557.1	156280	112225	68544.4	83659.9	113304	72297.8	65593.1	123298	83300.9	74418	48565.1	73834.9	88023.7	94793.8	277344	49578.1	65222
3-hydroxybutyrate	1.72353e+06	927313	761862	1.59994e+06	64714.1	916955	3.76893e+06	1.12427e+06	763367	1.13259e+06	683797	714876	1.15102e+06	768616	1.27841e+06	1.82156e+06	1.55736e+06	947096	1.36248e+06	1.63905e+06	1.20891e+06	1.38786e+06	1.64396e+06	842025	1.02859e+06
L-Threonic acid	3.56598e+06	3520168	3.29544e+06	3.213e+06	117526	5.42656e+06	1730542	2.42547e+06	1.41452e+06	1.79011e+06	2352774	2799720	2.27739e+06	4.47234e+06	3.92671e+06	1912456	3463131	4302105	5184508	3786750	3.79845e+06	4.4672e+06	2.8091e+06	3.31542e+06	5293993
creatine	2.29687e+06	992710	2.3658e+06	2.70729e+06	2.22218e+06	1.65815e+06	2.29961e+06	2.50856e+06	1676332	1486068	2.12157e+06	2.37287e+06	1.49568e+06	1.8408e+06	2.00553e+06	1.62771e+06	1.49212e+06	1.29711e+06	1.19363e+06	1.22995e+06	1550782	1.08621e+06	2.13979e+06	1.4377e+06	1.37618e+06
gamma-Aminobutryic acid	4.34893e+06	2776837	4.16941e+06	5.11764e+06	2.96303e+06	3421282	5.06023e+06	4.56743e+06	5025302	5.40157e+06	4876809	6.46648e+06	4.11295e+06	3.77654e+06	3.94488e+06	3564690	3.58489e+06	2.55678e+06	3296074	4.02179e+06	2.88395e+06	3.59704e+06	3.71653e+06	3341905	2.89292e+06
threonine	2573538	1.18312e+06	2.24754e+06	2.65374e+06	614353	2.15695e+06	1.57312e+06	2.79205e+06	2.69076e+06	3.06159e+06	2.38713e+06	3886231	2.23573e+06	2.17491e+06	3424642	1.95888e+06	3312906	3108985	3423749	3.83844e+06	2490585	2.33362e+06	2044150	2.84612e+06	3355692
homocysteic acid	284981	205378	270893	205827	230156	332076	311297	262252	215858	247528	322171	213202	238649	122703	219716	232778	198873	316985	231424	113996	241177	224716	267520	207453	328594
D-erythrose-4-phosphate	59812.6	77156.1	74506.4	111879	77936.8	232958	281823	149594	225170	166460	155286	264349	211864	179527	170679	202895	220900	204680	177022	226617	268193	221502	172385	235559	143693
Creatine phosphate	1.28655e+06	1.33634e+06	1.36624e+06	1.87015e+06	559169	2.06494e+06	3.8367e+06	1.44173e+06	2303152	2.05283e+06	2147520	3.55682e+06	2.05401e+06	1.75389e+06	2.13752e+06	2.74055e+06	2.96476e+06	1882623	2.61736e+06	2.68733e+06	2739312	2301351	652576	3385076	1.38693e+06
O-phosphohomoserine	80192	64342.7	117080	59383.9	94913	76406.8	53533.2	64549.7	17076	38987.8	65578.4	18509.3	37651.5	42911.9	28541.9	44800.9	13919.7	32993.2	74441.3	33592.9	36648	27476.2	7566.54	53552.9	22183.2
Phosphodimethylethanolamine	15516881	10636847	17769770	14565833	5.25316e+06	11587128	15792645	10648743	14026587	11721827	9901565	12286251	11880168	11825292	11725128	10942963	10246805	10989427	10559478	13827240	10360139	14947341	13326619	12413773	13674881
orotate	15532.9	18657.3	20844.9	18274.4	44014.7	31810.1	20199	28533.6	45170.4	26492.6	23689.7	19227.2	26553.6	19414.5	23661.2	10875.7	15084.2	24857.7	19599.8	31217	21094	17221.8	27561.7	10064.6	41434.8
purine	418936	552605	478496	720450	332029	311064	568340	632668	435007	831245	478798	519796	531438	610948	576833	465282	720575	502312	904096	940952	803562	841096	424034	717903	806566
hypoxanthine	430894	338315	792608	1461397	591441	110476	252458	206850	226972	177239	202038	134978	140195	365856	211615	87543.1	61513.9	203907	110523	121818	121824	142469	476360	79853.9	179368
xanthine	1.58767e+06	1.36725e+06	3.01068e+06	4.32394e+06	771601	277692	623988	603532	458084	533321	581102	492318	370486	918778	694194	244594	536278	834642	126776	330035	153945	275883	1550553	405208	323047
Uric acid	325714	691070	721293	306554	0	248646	6227.4	5925.9	0	0	0	0	0	530498	278666	11720.4	292339	688504	883222	503565	1.08461e+06	1.08167e+06	34784	444060	815044
5-hydroxyisourate	41038.2	20650.1	46610.5	47120.6	97204.2	6823.98	50937.4	45627.7	98523.3	21252.6	27468.1	10282.2	51854.5	43718.8	24436.6	36281	30412.1	26218	25690.1	16763.3	39420.4	30302.5	88406.3	33831.3	8521.29
3-Furoic acid	1.85557e+06	1.18953e+06	1.84016e+06	1.92226e+06	688788	1.81699e+06	2165562	1.83888e+06	2.05944e+06	1997648	1.61639e+06	2.49209e+06	1.68799e+06	1.84336e+06	1.96972e+06	1.66363e+06	1.77904e+06	1.7099e+06	1.65103e+06	1.92088e+06	1.76747e+06	2.02866e+06	1.65127e+06	1.84561e+06	1.98909e+06
Imidazoleacetic acid	102344	70372.8	97581.8	85339.5	47135.6	93264.6	164315	90734.5	105915	103029	73191.7	112917	83895.4	91910.5	98552.5	104630	139463	112555	144262	120779	93665.4	98064.2	116016	133624	76997.8
thymine	53866.2	19193.7	38983.4	45039.7	55343.9	26066.8	72108.9	52821.6	96155.9	57522.7	51252.7	48497.6	45043.7	25439.5	19609	42070.5	13984	23793.3	24017.6	23337.6	20559.2	8631.55	30267.1	28942.6	15896.8
L-Hydroorotic acid	211937	183453	102905	120934	90546.4	161485	158489	131730	79926.4	190272	207288	44959.8	123566	168928	178305	114422	81160.9	125578	142644	188734	180614	216721	203818	72567.9	146006
dihydroorotic acid	20560.1	21336	28178.4	9677.03	20697	35190.8	10177.2	35840.8	17107.7	25386.2	24506.5	32782.9	34703.9	34168.6	33294.2	27270.3	24572.9	18025.5	27047.7	18598.1	20044	29734.7	29072.4	21569.5	26917.2
Pyrazinemethanethiol	207117	147374	229404	262955	0	320042	399066	292918	261376	251200	222209	281631	231118	232971	247424	196039	278387	297776	375797	263444	226323	188802	267274	247653	304990
Citraconic acid	1325299	1.30524e+06	1.41708e+06	1.42008e+06	451673	1.21839e+06	2.758e+06	1575686	2.47055e+06	1.42425e+06	1602113	2069643	1618725	1250617	1.42437e+06	1.52079e+06	1917647	1419376	1.57762e+06	1883093	1.44996e+06	1866665	1867881	1.90562e+06	1.56096e+06
Glutaconic acid	1.15633e+06	725049	1.61852e+06	1.55759e+06	814723	952616	2.28395e+06	1.73458e+06	2235868	1.59699e+06	1.62175e+06	2.73912e+06	1.55028e+06	1.24665e+06	1498316	1.47159e+06	1.63433e+06	1.08859e+06	1.47314e+06	1432774	1.02349e+06	1.21822e+06	1.77644e+06	1.64627e+06	1.27919e+06
a-ketoglutarate	1.24742e+06	567594	1.08135e+06	1.22838e+06	666344	981594	2.5522e+06	1.3595e+06	2.14965e+06	2.16593e+06	1636234	2.69486e+06	2.15678e+06	1.25925e+06	1.38354e+06	1.67769e+06	1.8571e+06	880079	1.02686e+06	1.36337e+06	1.07806e+06	1.05086e+06	1.76145e+06	1.54121e+06	617403
Pyroglutamic acid	1.01245e+06	1690634	868185	750706	535452	630394	808124	610658	861676	874077	642542	571518	1.03331e+06	720810	521476	705530	641824	645639	564565	1.11969e+06	873696	643586	1512818	630067	706910
2-Hydroxy-5-oxo-L-proline isomer	11471.4	23790.4	26322.6	21899.3	27267.6	18695.5	14565.9	19895.4	26945.8	11690.9	17986	19537.7	11436.9	14048.8	41507.1	35952.9	16397.6	15428	21367.6	28406	20558.8	34620.6	17070.9	30741.9	45089.1
alpha-Ketoglutaramate	129537	89225.2	100807	95008.5	86045.3	104625	120074	90981.5	93708.1	79083.3	77566.9	64670	82870.2	81691.9	88758.2	68502.3	93484.6	89884.6	97904.7	73846.9	80180.1	89028	74977.2	80978.8	79879
N-Formyl-L-aspartate	17353.8	77357.3	104278	141842	264532	4136.1	3909.65	124837	122465	166964	5758.13	4116.05	4014.55	104642	64485.4	2997.36	3081.11	66936.8	88430.3	88670.9	4341.62	115463	65144.7	66698.8	119242
Pyroglutamine	1.9781e+06	1.32289e+06	1887071	1508892	969469	1.78849e+06	2.67742e+06	1983483	1968428	1.29226e+06	1.65761e+06	2.18739e+06	1788482	1.76985e+06	1.80641e+06	1.54344e+06	2453494	1.89525e+06	2.38262e+06	1.88037e+06	1502046	1915491	2.93067e+06	2.17411e+06	2.06017e+06
Tiglic acid	218857	254185	92999	79329.9	102512	280586	199612	209312	124293	330010	178423	218604	92238.3	186839	145545	179034	153563	194034	283629	142728	187746	151259	107490	154767	159732
2-keto-isovalerate	12520112	7838382	9825244	9665170	4.4926e+06	9890959	11640408	10647722	5534368	9161972	9438468	9654863	8604480	9771068	11351941	9111228	10481606	9388893	9283889	10087991	9698951	7463242	11540127	10404848	12457313
2-Methylsuccinic acid	354268	222348	223110	359364	343321	367412	318338	356718	296107	388135	391108	368975	277635	302674	343990	335071	311334	235873	303558	362142	305996	352550	449707	270827	283603
Dimethylmalonic acid	157249	129800	150032	174738	10189	148353	339636	209896	338236	219736	202714	250963	272459	193450	170098	147778	143052	114267	175877	138467	195896	166336	803263	169167	228723
2-hydroxyglutarate	3.97418e+06	2.3625e+06	4776762	4826008	2.33445e+06	2.87594e+06	7.59781e+06	5626092	7.39831e+06	5.044e+06	5.16095e+06	8.28498e+06	4.55177e+06	3762530	4.49803e+06	4.42095e+06	5.03374e+06	3.07372e+06	4.26704e+06	4.33471e+06	3.02391e+06	3.90331e+06	5.92113e+06	5.27591e+06	4.06638e+06
2-Dehydro-D-xylonate isomer	29678.5	36779.9	48931	25554.6	11756.2	26138.6	61756.8	43661.6	38281	45930.8	58795.1	84473.5	26542	38839	73451.1	19305.4	36176.2	60389.6	59217.4	18155.6	43746.3	20110	38457.9	61239.9	72654.6
hydroxyproline	464268	309594	445214	717639	273146	390167	689662	773385	686867	717487	687712	1.19003e+06	553731	482586	594315	464039	558684	463577	492494	654843	435228	557554	529208	695274	559146
N-Acetylserine	67158536	39018576	62442048	75908240	44492996	51162800	76376848	73173224	76318056	81870936	70076440	91641416	61761932	52330164	54911172	50076588	54993108	42404384	38983860	58257740	46779136	57080588	62392992	54477156	47076896
glutamine	21282616	13403237	20390266	16477373	10056247	18426090	26975866	20803476	21185230	14664997	18473338	22192078	18499406	17434338	18414470	15524905	20169342	16344251	25113734	22347094	18884326	19125478	24484770	20733760	15980736
Valeric acid	451282	357102	410240	442069	567751	404299	487250	292720	268817	342461	371934	294564	341897	303704	323797	348846	270892	268749	248453	359415	316568	286471	331187	266554	349792
2-Hydroxyvaleric acid	2.24939e+06	1469039	2.87815e+06	2.35015e+06	1.01324e+06	2031333	2.72288e+06	3.34659e+06	2.2821e+06	2.43369e+06	2.64925e+06	2.92325e+06	1.96012e+06	2.0315e+06	2.39565e+06	1.9209e+06	3.13399e+06	2.13344e+06	1981463	2.23878e+06	2.1207e+06	2212459	2.02602e+06	2.17356e+06	2131533
2-hydroxy-isovalerate	1.02227e+06	586326	971366	924479	818979	883357	1.03591e+06	1.20474e+06	758461	861774	869940	957725	620657	765382	798013	660229	853604	779173	728187	636066	717003	845938	584372	755198	861186
Arabinose	213924	216793	273241	220808	42203.8	221412	168061	136274	183206	180041	166185	197376	168947	193628	222712	146387	260232	257575	212733	360934	267171	291320	223219	202260	269240
Ribose	229936	172150	175591	307907	142911	268715	238053	290409	195784	280848	332773	277088	222266	237919	293732	239457	271748	185391	195138	294092	231494	265651	243569	215928	222172
Methionine sulfoxide	429792	217163	384841	565772	162338	424590	241563	296135	368282	523435	295853	435036	342172	353890	443879	255683	595925	434876	385881	551274	241704	265152	434403	287286	299707
deoxyribose-phosphate	283812	312237	184893	172499	587973	366155	119103	231557	88542.4	225720	250294	73490.8	140163	160722	112749	144618	123953	114364	137419	115985	182374	96365.9	155905	90237	55873.2
ribose-5-phosphate	324176	344207	501640	657343	164004	258632	262498	169529	248731	226773	216270	291029	208714	320281	270240	165695	253835	277976	196717	229001	213294	258333	326823	262376	230101
ornithine	1.06823e+06	697248	745147	1436318	538821	775798	1.20764e+06	1.09873e+06	1.42406e+06	1.21625e+06	1.18646e+06	1.35441e+06	1.1684e+06	1.13425e+06	1.27814e+06	751240	1440358	1.26342e+06	1.27585e+06	1.40537e+06	863224	982589	1.54082e+06	983838	1.2071e+06
Phosphoribosylamine	26470.7	22224.2	46913.2	46051.1	14183.5	9491.21	15011.2	10293.5	28033	26708.7	10952.4	34489.2	19454.8	42592.8	17257.9	16244.2	13150.5	30784.2	10283.5	13903.6	17263	10253.7	36151.6	11793.5	30158.9
Adonitol	193775	140261	211259	214012	127157	184749	249126	178217	234247	192765	189680	229679	208998	195632	237548	167010	193454	177286	208445	232326	229039	250817	215328	271137	238080
Phosphoribosyl pyrophosphate	13673.9	0	21305	22243.2	10638.4	2603.36	15898.4	18469.7	14643.8	12692.4	6751.04	15541.7	15205.3	11236.9	5122.57	15482.8	14392.2	10181.3	0	3963.52	0	0	10464.2	10935.5	0
Phosphorylcholine	371132	243400	467330	311189	110927	325912	350587	289461	328298	269542	251346	269406	253948	281168	305066	235205	222621	273879	269264	284776	237468	367835	414642	309052	311373
Glycerylphosphorylethanolamine	30112514	19944692	38513372	32722314	17293720	25520914	36504660	29021882	29426560	26583270	26262190	37451980	30439104	29858546	33760084	32774550	26955450	24151730	33287840	30835056	25648474	25669808	26312768	30946170	26450592
2_5-Furandicarboxylic acid	14371.2	17577	11276.1	13791.5	0	0	9733.69	18010.5	25451.6	5249.77	16493.4	16435.9	6507.3	16436.5	19549.6	15553	20985.2	9900.42	8383.05	10661.2	16414.7	16284.5	35927.6	19625.2	19732.1
6-Hydroxynicotinic acid	1.25547e+06	781333	661018	327316	574992	410038	240226	459501	745612	603092	735493	571591	453778	564779	266557	483338	230186	517695	277605	974017	738483	543309	1143306	275129	260724
nicotinamide	3.815e+06	2420215	3882434	4377298	2954748	2.38594e+06	2.57945e+06	1.03873e+06	1.75807e+06	1473385	1.04799e+06	2761975	990632	2.67659e+06	2.07786e+06	1.03596e+06	784748	1.43911e+06	607858	1.31709e+06	870640	996751	1.66385e+06	1.03016e+06	1.41596e+06
Urocanic acid	107463	1.29153e+06	121703	58492.8	90230.4	107811	119222	78832.4	346096	198772	151954	86653.9	220801	184220	105017	282665	124717	71733.9	103104	175639	147469	75819.4	234805	89855.9	179093
2_4-Dinitrophenylhydrazine isomer	1.37775e+06	1.06127e+06	1.61807e+06	1.30648e+06	49097.1	347191	1.03105e+06	638036	1286278	596953	440184	208063	900092	947486	405905	590696	812920	506507	479990	322773	770500	461980	1249965	519210	225260
phenol	123316	69163.4	17021.3	30479.1	154942	123882	45546.1	98758.8	84835.8	68311.3	92407.1	109382	135533	160401	194813	110915	29339.1	108352	217197	138030	174182	452039	178290	155152	202566
Catechol	154504	307995	124220	84140.7	57033.9	378833	273358	348692	126328	149599	94395.7	344029	50079.6	144539	140889	93529.9	91702.4	109294	84756.9	115393	103264	111072	103716	54935.9	83134
Hydroquinone	18473.5	16566.5	8472.37	43147.9	5455.88	17811.4	5026.66	9898.1	6102.32	0	5418.27	37800.7	4815.12	16908.8	2531.85	3798.34	4886.09	213115	0	40654.7	23069.1	4808.59	23892.2	2883.04	21311.8
5-Hydroxymethyl-2-furancarboxylic acid	13455928	14920940	10023515	8468570	7694912	9219853	9708883	11211888	11936296	11763299	9980285	13411081	9533657	12389993	9397235	8421888	19824808	10534935	14598551	15474371	15173536	16430680	25775616	18760950	26267504
Phenol sulphate	2.651e+06	1.20362e+06	257956	703582	3563718	2428549	651897	2.0031e+06	1.70109e+06	1.8821e+06	1.7864e+06	1.89706e+06	2.82388e+06	3.50959e+06	3.87666e+06	2.41817e+06	452887	2352450	5.15084e+06	3.36273e+06	4.37292e+06	11761523	3542310	3691712	3.73141e+06
Maleylacetate	24173	24647	20784.8	14591.1	32922.8	18408.7	24780	29684.2	15880.3	27049.5	23031.3	25651.3	21172.5	21528.5	22285.3	23229.9	24089.7	26608.4	23833.7	19818.6	25324.3	20835.1	34444.9	22651.5	22840.4
Pyrocatechol sulfate	3.36118e+06	1.72158e+06	1.15781e+06	1.8175e+06	1503091	1.87421e+06	1.21229e+06	1.17944e+06	1.09607e+06	614618	307372	471268	1.50345e+06	1.0828e+06	1.85808e+06	941866	1.20973e+06	2.31725e+06	1.62181e+06	2.73153e+06	1.942e+06	4.40306e+06	2.46858e+06	913186	1.88924e+06
aconitate	1.32826e+06	1.36821e+06	1.43183e+06	1.39095e+06	393754	1.09488e+06	2751048	1.58311e+06	2.19684e+06	1457713	1563892	2.08598e+06	1.75311e+06	1.18587e+06	1.33709e+06	1.59466e+06	2.0676e+06	1.38807e+06	1604116	1.69436e+06	1.35034e+06	1.98301e+06	1.8379e+06	1834022	1.34185e+06
Hydroxycitric acid lactone	171359264	107895848	194617264	224096432	182116432	184944080	228411856	211058128	208423296	193021184	223159984	213184320	227341040	228124624	231816176	230246864	171954816	176048192	147622128	172562544	138996592	142674000	161728624	173729456	149057792
Gentianaine isomer	25259.2	10936.8	23527.7	18524.2	22419	11867.8	13674.6	10961.4	20064.4	12441.2	22917.7	14878.4	13240.3	27783.5	28135.1	21516.9	18409.7	16447.7	16528.3	16749	10449.8	19470.5	10319.4	11882.4	8013.06
Polyphloroglucinol phosphate	21507.6	27979.3	29861.9	27117.1	19459.3	23581.6	17043.3	18949.7	20694	19985.9	18811.8	21490	32491.2	14653	20096.9	15943.6	21043.5	23957.1	21602	26072.1	26700.5	27417.5	27158.7	24061.2	37454
Hydantoin-5-propionic acid isomer	51910	65977.4	45777.7	71079.9	28423.7	60792.9	122364	31715.8	95002	93936.7	67071.1	126225	87640.1	33133.3	60766.6	64065.7	75027.9	55354.5	30366.9	81863.3	45912.1	62431.4	76837.5	70817.8	69647.2
3-Methylglutaconic Acid	578146	375180	395782	741171	400837	703454	499855	685882	519954	742915	762258	736447	506881	551683	712569	589509	601899	443742	558753	731781	540006	645930	587028	518938	480115
2-Oxoadipic acid	63013.6	28066.6	135532	377129	63085.9	30061.1	240362	183153	90293.3	410366	210752	118519	186408	213243	136392	65495.5	58180.8	130961	234590	278802	91925	39320.5	48826.8	243262	107136
ascorbic acid	6801.75	7983.89	0	6181.78	0	0	0	0	0	5462.76	3732.89	65037.3	3791.35	3242.16	28730.3	3174.24	6498.9	30336.1	244204	130204	33411.1	956905	5910.13	29252.5	2385402
citrate/isocitrate	16851790	9621723	21690038	18447218	1.25416e+06	9418891	24199506	9970741	22659578	7542130	10110948	29348810	10290365	8582115	12481753	10911373	15136029	12449965	7449032	15645576	6230608	15597419	18023878	13860276	11832909
Hydroxycitric acid isomer	139723	26813.2	81113	104198	64413.2	99138	113041	110896	118621	111393	118789	114949	84849.9	74915.4	78279.2	78824.7	106330	58113.1	36917	41071.1	32780.9	42733.2	90860.8	72197.1	31022
Ascorbate 2-sulfate	816247	343907	860659	626589	64005.8	1.01331e+06	493799	644423	452702	415824	901410	518384	749653	822640	1.11403e+06	753554	530118	706108	456663	495561	683984	550158	314721	432116	693251
histidine	61281.3	125224	98281.8	101176	50824	94293.7	53545.1	105210	158189	125942	127243	112502	151838	164979	176757	93241.4	157496	143086	215429	181667	197405	148962	275966	184145	187684
N-acetyl-aspartate	1852034	1.07978e+06	2.23669e+06	2.42176e+06	1.66735e+06	1509934	3.19294e+06	2.38249e+06	2.49384e+06	2.07395e+06	2174946	3108677	1.84381e+06	1.95025e+06	1980550	2.11289e+06	2.00193e+06	1.64516e+06	1.82042e+06	2266597	1743530	1.95752e+06	2.59842e+06	2.37168e+06	1.49074e+06
gamma-Carboxy-D-glutamic acid	1.8021e+06	1.37561e+06	1953900	2.20559e+06	539934	1739973	2.29842e+06	2.10008e+06	2.44035e+06	2063598	2.12733e+06	3.87232e+06	2.60619e+06	2862378	2.64119e+06	2.39768e+06	2.04996e+06	2.07167e+06	2.60608e+06	3107921	2252755	3.25749e+06	1.99378e+06	2.63436e+06	3.33137e+06
Formimino-L-glutamic acid	29038.1	9358.44	22771.2	37071.6	31129.5	44887.1	48293.9	13433.5	17208.1	26324.5	35586.1	40369.9	23070.1	15616.4	33414.7	15147.6	46695.8	20595.2	43821.9	54175.7	18033.1	35387.6	33084.8	24133.3	29399.2
Asp Gly	112980	98039.6	141123	73670	15730	82245.5	125517	105343	130716	120253	109722	176463	126148	132821	111620	112189	138765	105949	96733.1	87572.7	66404.8	100836	125121	108641	100332
2-keto-isocaproate	5803580	4.35394e+06	2.73715e+06	3.79617e+06	885886	4243684	7.40209e+06	5543410	4.1482e+06	4.67996e+06	4.74421e+06	5.15562e+06	5.90432e+06	6.27775e+06	4.6512e+06	6.65214e+06	8716636	4.86185e+06	6.193e+06	5658212	8.22566e+06	4577172	12524751	10354773	4765410
Adipic acid	48762.3	48159.5	42355	45175.1	11460.5	42176.3	14443.3	32442.5	38094.8	25438.4	31999.6	26910.5	24765.4	35095.5	46114	25117.9	53804.5	41939.6	54158.3	120523	50304.1	41999.2	21787.7	36033.1	44032.8
Methylglutaric acid	5964.21	3083.95	5964.96	5083.82	4093.2	5198.01	4468.2	4331.02	5576.93	4407.58	4274.43	9527.98	3807.75	4739.07	5282.21	6968.04	2635.56	0	3132.08	3197.52	5548.32	2843.28	5674.83	0	2514.24
1_6-anhydro-b-D-Glucose	2.07862e+06	1.02006e+06	1.50173e+06	2.55205e+06	716906	1.7913e+06	1.26334e+06	1.7101e+06	1.44939e+06	1.72704e+06	1867861	2.17269e+06	1.50272e+06	1.76596e+06	1.99132e+06	1642231	1.61579e+06	1.26378e+06	1.54159e+06	1899733	1.33753e+06	1.96532e+06	1686908	1.57442e+06	1236571
2-dehydrogluconate	86808	37787.1	88825.4	95560.1	54597.4	87002.4	163682	126205	159125	122510	118076	168818	139832	80439	73382.9	100073	92903.9	61763.1	100409	88865.8	59737.1	63387.2	128318	98839	78310.4
Galacturonic acid	8227.26	10635.3	21024.4	13247.5	9739.64	6921.2	19127.4	10344.1	11828.4	8354.07	15069.5	11482.8	10822.8	18122.3	18367.4	12424	19314	11073.6	14705	12746.4	14672.3	9638.92	11023.6	14468.9	6028.1
D-Saccharic acid	24739	11300.6	25120.7	35775.1	18951.2	28612.3	27567.3	28406.1	39218.6	36416.2	34037.7	49841.3	21998.7	28319.2	39570.4	21320	23197.9	27783.9	14193.8	32992.6	25203.2	26641.1	24412.4	19147.8	33575
Mucic acid	47423	28177.8	39147.9	48591.2	11304.8	49745.7	65321.1	36872.3	38388.3	48019.5	48800.7	115069	49964.1	47471.9	62039.8	60880	44957.5	47979.8	36948.4	65187.2	41122.8	39748	52807.6	42925.2	18981
DL-Pipecolic acid	67189.1	44594.9	53747.3	85278.5	78770.9	69536.6	74727.5	96033.1	61462.5	89380.3	102226	99024.4	68283.7	70588.2	75415.5	47383.2	80275	56204.4	70339.9	71343.8	73915.1	58905.7	61794.8	71995.4	91288.2
N-Formyl-L-methionine	11163.3	5387.45	7666.25	9843.4	12679.2	18704.2	8274.62	16044.5	7296.73	10031.2	7189.51	9428.31	16664.2	15606.3	33132.8	9506.14	11734.1	17653.3	13334	9959.94	6411.14	5184.14	6239.71	17327.4	11971.4
Aminoadipic acid	1.37957e+06	1.01701e+06	2.57396e+06	5.11454e+06	1.95304e+06	970967	2.95866e+06	3682004	1125542	4.78642e+06	3.69435e+06	2273303	2786404	3161218	1254960	1.11873e+06	850196	1.73598e+06	2.025e+06	2.46328e+06	1.73479e+06	1.13751e+06	1.00416e+06	3.99149e+06	1.63461e+06
Inositol cyclic phosphate isomer 1	270378	131898	264807	225560	116591	257094	172350	165711	185820	161821	142513	188829	143139	205422	259021	174640	271026	245342	163138	259120	177961	240686	166270	318364	173151
6-phosphogluconolactone	0	13582.6	0	0	30061.2	13044.4	12911.4	16173.9	7638.28	34870.2	30364.9	14506.6	22491.5	9717.07	16293.3	43693	12565.1	12981.9	32094.8	33622.2	23517.9	22639.8	14408	51225.6	21457.4
D-Glucuronic acid 1-phosphate	862571	622429	1.09919e+06	1.00735e+06	922862	913898	962376	909187	892472	728686	790802	954563	785182	873713	909454	845807	962368	848755	949790	990347	870690	763972	814478	884123	863074
cystine	53718.2	22936.5	37086.8	62557	30983.6	37011.1	48168.5	63720.1	63425.4	62951.1	59775.7	54022.7	91423.3	80910.2	96005.9	69406.3	85517.6	79098.6	97407.2	105888	91425.6	118959	33832.6	106744	61038.8
aspartyltaurine	226233	100311	181731	275847	129795	162162	333106	270430	349627	222691	228104	351176	248410	231883	264386	216104	288772	214995	171420	218377	202665	190854	273450	253449	177132
4-Methylvaleric acid	276263	189915	281200	274874	340470	339123	252680	254382	123424	105149	59176.9	225987	100278	122154	175554	90155.9	146918	231836	166644	190487	165525	380175	282262	183090	248760
Hexanoic acid	608251	430406	522001	547101	358311	907148	627167	836963	346736	322902	513453	652733	320973	312850	370450	300925	321879	370947	260250	316902	336689	978612	896732	317292	546978
2-Hydroxycaproic acid	450160	172010	187645	187562	159002	89986	72994.7	174898	545950	231808	118104	87404.2	120454	119036	310202	118543	313735	402902	300497	485438	220552	294305	877331	226569	273904
L-Fucose	467572	402334	342900	463720	264229	495744	475072	405402	274127	513760	451808	495723	442134	487874	645453	304836	576243	444909	474971	516712	471617	521357	268691	427367	602777
Fructose	9545031	5.65075e+06	6381820	12051096	6.25705e+06	10566579	7.95077e+06	10831244	8.07936e+06	11971868	13144171	12254441	8986013	9272011	11907729	9787777	8848212	7.3608e+06	8604131	10664503	8531573	9403261	8559942	7.4652e+06	7612794
Galactose	30781754	21853522	40756884	35251040	17238106	31377984	44140864	38591004	34797824	34193148	34577032	50682996	35981316	36552300	42991280	39240524	36007132	37385484	45402620	46370528	42428972	40484828	35740560	50183696	40361616
D-Galactonic acid	412610	193085	421645	701031	106892	331490	685034	536203	817885	705539	578660	1.05627e+06	500173	491751	542855	468731	666557	444101	353892	508134	347069	325235	792587	446976	382752
4-Hydroxyisoleucine isomer 1	6.90588e+06	5673918	6.01331e+06	8090744	3893564	6.88515e+06	6718410	6341434	8.04775e+06	9339457	7.07297e+06	8946160	7.43612e+06	7534748	8.08623e+06	7037714	6.16179e+06	7.28185e+06	7.65867e+06	7.99543e+06	6264874	6.91842e+06	5.69148e+06	5.86122e+06	6.34049e+06
Fucose 1-phosphate	174101	100727	243563	199204	83095.6	124013	225783	168432	185608	201702	201213	279582	215543	231430	248883	188184	152294	163266	189945	144087	115793	182027	130907	140687	152439
hexose-phosphate	4.22677e+06	3.79447e+06	4.74355e+06	5.68865e+06	3.38152e+06	7.93571e+06	14405089	7.07406e+06	11356471	8762176	7476596	10753092	8423129	7.04751e+06	8.34861e+06	9235115	7.76854e+06	7.35128e+06	7.26831e+06	10099136	10069851	10135041	8.07627e+06	11253213	6563994
lysine	1.85899e+06	1.52916e+06	1951618	1.99007e+06	1.11375e+06	2.29171e+06	1.62592e+06	2457036	2.01308e+06	2.55081e+06	2.7649e+06	3.06491e+06	1732234	2073910	2581197	1.51829e+06	2.82433e+06	2398356	2.40364e+06	3.01542e+06	2.70883e+06	2.0408e+06	2.7328e+06	2.89427e+06	2.71338e+06
arginine	1244064	1.18828e+06	1.388e+06	1.21569e+06	671004	1.56112e+06	1.24234e+06	1.48722e+06	1.27869e+06	1.37365e+06	1.4505e+06	1.72763e+06	997004	1.25221e+06	1292704	995137	1.54932e+06	1.59503e+06	1.99079e+06	1884063	1.82456e+06	1292633	1.77485e+06	1.58017e+06	1332118
glucosamine-1-phosphate	125920	52956.8	152864	119064	53596	96831.5	162152	201462	218016	171302	164194	167735	159980	153109	178016	151253	165918	109276	81249.7	168543	85217.2	113331	151858	135036	124858
sorbitol	430396	194101	368638	378812	251108	257177	367898	337996	316037	290987	305658	501174	265870	335778	483874	252262	333479	256335	298368	347048	276444	441654	539012	312726	313360
fructose-1-6-bisphosphate	123914	50374.8	136390	167569	24107.5	81179.8	75300	34865.2	99905	50429.2	57649.7	260345	23244.7	23062.2	52939.7	38759.1	49359.2	50055.8	19510	32904.6	25679.7	44544.8	19222.4	42638	49075.6
Glycerophosphoglycerol	9388745	4.82664e+06	8972021	11247481	5.01739e+06	7.25697e+06	7.84146e+06	8937433	6.94199e+06	8278208	7.06615e+06	9137853	6.36034e+06	6874722	8657013	6.62788e+06	7.31843e+06	6297230	6988220	10029520	5.98559e+06	8572425	6.95464e+06	7.99589e+06	7654188
Sorbitol-6-phosphate	73690.2	46633.8	87897.2	99075.3	19614.4	57166.5	91057.9	70060.7	106272	89051.2	75602	149044	54509.4	66702.2	89681.6	37387.5	72136.9	72224.7	61926	89511.6	72650.9	85241.3	94048.7	62863.8	88548.4
Benozic acid	3.36129e+06	2.98532e+06	2.83808e+06	2.53493e+06	2.37567e+06	3925207	2.15951e+06	3.03494e+06	1847250	2459674	2387986	2.62716e+06	1.87088e+06	2.39021e+06	1.69569e+06	1.93154e+06	2.02834e+06	1.82344e+06	2.08517e+06	2.95336e+06	2508564	2309892	5.15785e+06	2.1242e+06	1.47868e+06
p-hydroxybenzoate	318047	479469	317235	319118	217259	255519	122594	256342	465453	306186	364632	241827	289126	213669	275806	413206	417730	241269	134328	558124	283909	892146	446407	188521	324668
4-aminobenzoate	91788	81842.9	34280.7	57684.8	54177.8	115374	109171	67775.3	82559.9	47655.4	55351.3	51267.4	22942.4	56538.2	23826.5	15315.8	35096.7	127041	55908.4	99398.1	116918	106065	202887	159067	183129
3-Hydroxyanthranilic acid	142595	83322.1	65426.7	41129.6	73758.9	34433.7	40587	103015	122368	120132	160731	82020.5	48519.8	67123.2	28294.1	85023	27154.4	40947.7	83395.1	191178	90628.9	82669.1	90199.5	61604	30260.1
N1-Methyl-4-pyridone-3-carboxamide	48644.3	24128.4	16783.5	34522.2	48439.5	37713.5	36092.2	30120.4	50277.5	15133.4	17391	36295.8	33919	33773.7	49191.4	21372.5	21313.2	35442.8	31092	37077.5	12395.5	18628.7	7838.76	20715.3	24746.1
cresol	307118	273776	70272.7	602319	283792	321665	197828	0	268689	458120	121544	357819	524986	233399	406900	513086	456797	303511	381412	394503	320871	345191	160070	295208	292658
Guaiacol	66133.8	180789	113445	111708	29723.5	274989	182890	164809	50623.1	160130	156084	225447	19057.6	50720.1	31706.7	57662.1	39204.9	67832.1	136333	88602.1	22307	60666.6	85060.5	51972.6	14792.8
Cresol sulfate	55737.8	31284.8	22017.5	78133.2	31828.7	55392.3	25776	42846.9	69626.7	71434	112374	50121.7	29290.9	233514	14828.8	113107	81053.5	82880.1	74898.1	131501	157312	33597.6	110192	20671.3	104417
Guaiacol sulfate	29037.7	17526.8	32896.2	17823.2	10545.6	18631.9	18909.8	17312.8	18225.1	0	14068	9173.53	18251	6849.63	15618.7	11393.4	10416.3	48461.4	20554.4	36617.9	35788.1	40000.3	70622	6864.12	16231
2-(Dimethylamino)pyrimidine-4-carboxylic acid	122066	183604	129212	144585	142407	199065	164189	181480	171202	220022	200795	146394	196521	187388	172515	184492	152865	184498	190847	122091	140422	148158	173743	152166	123143
Ethylmethylmaleimide isomer	15135.1	44383.4	7705.59	30449.6	30115.6	32035.4	24760	19984.5	16154.5	17963.3	26490.8	8374.24	13578.6	21604.6	22910	9433.62	25540.3	42217.5	17595.2	22847.6	22698.7	23050.1	76956.4	46787.1	74652.5
Cystathionine ketimine isomer	19290.8	0	0	11659.6	8358.81	7745.91	24348.3	0	24600.8	0	1516.12	14639.1	25070.2	9745.99	22744.9	14632.8	0	20079.4	54361.7	7311.19	23476	0	47303.7	8535.76	12479.1
4_6-Dioxoheptanoic acid	32273.4	24569.3	27746.5	35958.6	18575.8	17444.1	15578.9	18645.8	15748.2	13081.6	17352.3	7841.54	27137	7741.49	9349.32	7898.9	18334	7541.03	9436.76	16836.6	8663.33	18064.5	35589.1	9482.09	6956.68
Methyl-Histidine	11258.4	16459.8	0	10796	6302.29	15324.8	7860.92	11162.3	16446	16128.2	36707.4	41779.2	25057.5	22661.9	11919.3	15988.1	12523.4	20047.6	21567.7	10060.9	18519.6	10883.4	0	15367.2	15232.3
shikimate-3-phosphate	579172	473127	656599	335284	471402	398318	536682	504668	506675	556703	445367	542632	662474	499889	568449	542318	557558	456700	679779	533487	568627	598447	583700	611693	575598
2-Isopropylmalic acid	5450.94	3457.46	4569.8	7452.82	0	4635.73	8326.46	7680.79	7907.57	13012.7	5388.75	4809.56	4100.79	4539.85	5088.76	7434.16	5373.28	4527.6	4999.5	18333.6	8536.44	3015.32	7006.97	7843.92	4596.53
2-Methylbutyrlglycine	47143	32669.9	36738.6	67722.6	40050.9	48516.7	23793.8	51681.8	20920.1	49223.8	31168.7	38215.1	69091.5	35870.9	36667.7	49048.9	51856.1	43529.1	23493.6	36391.9	48564.7	49138.4	31983.9	40567.1	31717.4
N-Acetyl-L-methionine	100172	41806.3	46863.2	109647	230882	83136.3	115592	89839.5	74774.9	140787	71988.4	118486	95708.6	64787.6	111919	84968.1	106708	53220.2	57435.4	99198.6	25595.9	83738.4	70665.9	78221.2	70066.7
2-Amino-3_7-dideoxy-D-threo-hept-6-ulosonic acid	34947.2	14244.2	73386	35294.4	95448.5	16364.5	6532.44	31164.9	15863.5	3823.24	15704.7	31500.7	41208.7	39320.1	67042.5	14289.8	78569.3	29902.9	20562.4	51229.4	13066.3	14032.4	44481	26955.5	27442.2
N-acetyl-ornithine	213833	116580	246287	321654	102144	155933	182837	172228	164020	266640	202988	182035	184580	187433	211049	125360	218175	199015	224908	189639	125874	140921	162524	146549	91155.8
cystathionine	20404.2	24635.3	13330.5	19192.3	25384.5	31388.1	25771.3	37730	42440.9	31376.3	36516.6	45303.7	34882.2	31816.4	39555.7	16900.6	42803	33670.4	41553.2	51241	37107.8	44897.9	63958.2	56493.9	40730.7
Glutaurine	51111.2	26845.8	55190.2	54810.4	38804.2	42083.8	66663.1	67777.4	59446	43513.2	46843.9	59566	40135.4	40159.2	52790.1	38309.1	55149.6	47065.6	35642.4	31873.3	41515.4	44619.6	38017.5	48995.4	29568.4
Heptanoic acid	600205	535344	488292	395002	457999	693593	612659	447856	476824	377657	409221	389098	278364	240004	353276	450738	321686	360352	276164	307468	420260	654619	716501	294052	657206
Sedoheptulose	70981.1	43991.7	64920.5	38645.6	36310.7	91101.8	64715.7	61935.7	49912.8	93858.4	85970.2	61448.3	57924.3	76288.6	108334	50370.7	118865	86098.7	63486.5	72894.4	41363.7	77711.5	51891.5	57217.8	79896.5
4-Trimethylammoniobutanoic acid	26491.7	10684.8	23694.1	22719.6	7841.96	19655.8	0	9932.84	18663.8	34057.8	27330.5	28213.4	23247.1	12939	36500.9	10073.2	29073	31072.9	35664.6	47378.1	27997.1	29775.3	25768.3	20391.5	19993.9
gamma-Butyrobetaine	19095.3	40091.6	43589.9	63210.3	10322.4	0	51253.4	11665.4	0	15377.8	9212.24	12049.7	21282.1	19767.6	10956.9	15839.8	9248.35	19957.8	15241.5	54985.7	6703.3	63673.4	17531.8	73492.3	33121.5
L-Carnitine	9550.29	13112.6	8576.56	37561.1	9303.19	7617.54	22267.3	15523.4	18933.9	13060.4	12646.3	22381.3	20260.6	14808.5	20621.6	7995.93	23893.6	9198.03	11274.6	13701.6	26198.3	12276.2	14908.9	9529.84	12957.1
sedoheptoluse-7-phosphate	1.11371e+06	1.19919e+06	838465	1.82936e+06	520091	2.54694e+06	3619649	1.13064e+06	2.68305e+06	1983337	1.76002e+06	4.09472e+06	1.80797e+06	1.77148e+06	2.65751e+06	2.10494e+06	2.1264e+06	1765802	1.77897e+06	2.58211e+06	2.25032e+06	2.63085e+06	1.33486e+06	2.58122e+06	2.03309e+06
N-Methyl-L-lysine	18231	19995.8	40459.3	38176.8	22715.9	33575.6	54107.9	36337.9	36609.2	39562.4	33294	45049.3	25647.3	49116.6	52272.9	20365.5	45896.3	38802.6	57146.5	46471	41016.4	29618.7	35208.8	46063.9	31548.8
Indole-5_6-quinone	156987	139878	82116.8	90284.1	80616.6	107958	175048	90142.1	198522	111074	138944	190566	128865	1753840	91843.6	91543.9	63877.5	96880.6	97149.5	116252	104916	80714.6	414280	78146.1	81361.9
Phenylglyoxylic acid	24213.1	36993.8	68799.4	13950.5	71024.8	44050.7	24456.6	21836.3	33464	14490.8	53677.6	73146.4	31706.7	53034.2	61515.2	58106.3	43380.1	15439.3	17840.7	22297.5	22960.6	18662.8	60859	37518.2	66445.1
Gentianadine isomer	309178	320150	123335	220481	194760	413129	131926	133931	153223	248819	227978	70269.8	125005	186547	109073	124283	90216.4	145725	79324.5	75831.9	145635	74191.3	101492	114167	55635.1
4-Aminoisophthalic acid	45438.5	68569.6	36230.1	28735.7	51958.2	66226.8	7490.69	14053.3	11743.4	16516.8	21663.3	5883.79	8907.86	20011.3	6548.99	12475.8	10463	15043.5	29721.1	8464.17	21690.5	10898.6	14658.7	14096.8	9942.68
Indoxyl sulfate	4.29385e+06	1.7272e+06	1.83493e+06	4.3955e+06	3989032	3956810	4.39197e+06	2.61023e+06	3881496	2681649	3.13532e+06	2.36264e+06	3.26262e+06	4.06613e+06	4.12001e+06	2.96886e+06	1.79506e+06	2873684	2.30903e+06	3.19267e+06	3656869	2.94963e+06	4.37817e+06	2.25734e+06	3.84063e+06
Phenylacetic acid	1.54563e+06	2.51696e+06	3663290	1.01151e+06	923268	4.28563e+06	748578	845311	795688	874416	617066	2275081	1.20011e+06	987562	993526	518784	1600437	1.16881e+06	601191	908705	1295343	882706	1.7826e+06	1.20013e+06	405694
3-Cresotinic acid	215849	240560	199980	235176	222890	330629	277992	296121	146174	137757	204223	204384	145083	163268	181607	200650	127303	255724	119117	128736	219976	167892	468621	94902.2	144869
4-hydroxy-3-methylbenzoic acid	18755.6	55885.6	34689.3	128526	88412.2	128258	20272.9	172881	20786	94170.3	96806.3	214997	81664.6	36021	64350.4	36113.5	141485	31904.1	127953	117775	95967	113647	135161	81376.3	206201
Fumarylacetoacetate	2.15874e+06	1603790	1.03357e+06	1.21334e+06	1.01254e+06	819644	685433	927578	1.13094e+06	750795	1.35056e+06	1.26812e+06	1.31164e+06	1001437	1253229	1.17057e+06	1.2801e+06	1199499	1.57703e+06	1414420	1.45666e+06	1804529	1.2532e+06	1.89598e+06	1.67661e+06
Vanillin 4-sulfate	90724	55641.1	78931.9	101760	31445.9	104708	104600	111366	102530	100186	89623.5	99442.7	89119.8	99945.6	105093	96921	47753.2	106748	67577.1	86240.7	73573.8	97152.7	58776.8	86290.6	73163.6
Vanillic acid 4-sulfate	19041.5	6325.72	7839.36	13302.1	15366.4	5470.31	8578.9	5760.05	8331.67	9262.96	30330.3	20634.9	4525.29	2659.05	26703.3	26091.6	9878.45	6794.15	7184.19	3547.46	11656.9	16083	20247.9	10972.1	14245.8
Pyridoxal	21709.4	7357.61	10966.3	14046.4	20561.3	27358.8	9473.38	30488.8	46352.7	11529.9	9096.15	9223.07	12378.5	6838.89	11023	10654.8	47094.7	8817.67	11527.3	21102.7	9929.12	12057.5	17543.5	10385	11176.2
4-Pyridoxic acid	256378	128122	55935.1	205572	401892	319699	157529	69997.4	859917	302913	78706.7	365380	237838	267519	107529	136473	1.74855e+06	379488	372696	591359	207754	367245	411549	253762	327565
2-Phenylethanol isomer	33368.5	67353.5	46896.2	22007.2	12999.4	123845	64105	70118.8	0	116181	69965.3	72725	19235.7	4217.18	19550.4	61895.3	48257.8	42769.3	28023.9	24787	21134.2	11514.1	17211.5	38197.6	11516.2
Tyrosol 4-sulfate	43132.2	23736.3	12128.2	51092.1	17170.4	0	29476	12321.1	27679.1	8446.28	0	6771.85	26186.6	8697.8	19462.5	28553.6	33859.8	11638.6	14428.7	26791.5	23421.5	16101.2	19133.8	8182.08	38871.6
N-acetyl-histidine	15871.4	9543.73	7782.83	13977.5	14928	8517.76	21582	23236	16420.5	12937.5	11276.1	11715.4	14779.1	9541.17	8761.66	6189.69	29693.2	22382	20225.4	21827.6	12546.2	8425.67	26750.3	14307.6	22724.2
Asp Asp	58566.5	40516.2	52526.5	67266.2	26705.4	58565.4	76703.1	50732.7	93223.4	54664.1	68011.8	74012.7	50796.7	68853.4	53837.1	61163.6	67121	51396.4	53379.4	69335.4	39120.1	65326.6	61532.8	75041.6	58187
Pyridoxamine-5'-Phosphate	94995.9	46256.4	40494.5	104478	0	67846.3	56239.8	70367.6	44478	52471.5	48583.5	60125.1	26249.7	39150.2	68393.2	50651.4	68894.1	60153.9	71847	78234.2	48235.2	93454.7	53534.2	72211.6	54927.2
methylheptenone isomer	56286.2	59584.9	108278	85633.7	45739	179076	192072	91797.7	100510	95611.8	153875	251419	72866.3	58013.4	97588.4	66861.5	75905.7	158162	76611.7	82118.9	59000.7	110398	766872	66584.2	44478.4
2-Octenoic acid	182304	335407	257775	250401	53237.3	670567	377568	343509	227328	201459	208921	391298	132740	275336	164666	113499	134314	144131	159195	91207.2	126975	125129	347320	142121	63303.2
Lipoic acid	757658	1.01501e+06	745797	578226	119036	1.0637e+06	444918	543084	361531	398219	472234	540608	514351	788534	858668	594729	609179	1.01431e+06	1.5694e+06	1.09595e+06	976593	1.724e+06	603765	864127	2.98835e+06
trans-4-Hydroxycyclohexylacetic acid	116847	49583.9	67553.6	68713.4	78415.1	105783	123516	83993.7	171785	197652	201407	222383	191434	151069	109313	159905	193465	175235	129181	138203	164266	42085.6	124821	106348	123096
Ethyl glucuronide	37770	26793.3	59767.3	25297.4	18429.3	8698.05	12347.6	14342	7986.47	13755.5	14691.8	16821	22418.5	15594.2	5116.5	4560.79	6407.98	5046.64	0	6122.6	18028.3	18186.1	26677.4	23274.1	39760.8
Hexanoyl Glycine	149227	131707	99697.8	207839	50617.9	93221.2	170450	145865	22039.2	84578.1	92111.5	105851	175520	138438	101145	180404	141175	90369.7	166990	118637	139905	143593	232948	235435	185372
Fructosyl-glycine	44609.8	43559.3	35919.3	61827.6	25420.5	53784.8	60150.7	69678.1	50789.8	84178.6	76378.1	93023.1	36457.1	65048	88527.7	62530.4	70779.4	59870.6	64076.5	61372.7	44181.3	42805	30443.7	40328.8	57736.4
N-Acetylglucosamine 6-sulfate	204775	135705	304645	224123	169368	192146	192933	190589	164592	173222	178623	237689	178263	219065	230690	175527	219492	209630	210600	215857	158572	241411	126239	203586	191518
N-acetyl-glucosamine-6-Phosphate	173440	148496	270431	238946	114795	165311	264201	200559	274317	209986	215271	303721	196381	226256	232258	222395	195036	169949	221265	228775	159143	210326	257052	239155	205136
Octanal isomer	20318.6	41902.9	61331.2	153160	24630.1	49123.7	397564	29202.8	123730	15846.6	90302.3	70467.7	88351.8	34876.4	16439.5	39533.1	61418.2	26784.5	18278.5	23791.2	22864.1	17496.1	224350	32128.1	34515
Lys-Gly	19695.3	11909.5	10398.5	7557.39	5287.54	8298.91	14480.1	10448.9	10900.6	22151.4	11494.3	12069.2	8311.06	15674.7	24543.9	12923.3	23167.3	10915	18681.3	18409	14678.7	13919.1	10636	10157.7	15739.8
2-Aminooctanoic acid	14004.1	8191.65	61599.1	35371.1	22674.1	18705.8	58561.5	33000.5	18060.4	9323.51	36230.4	24173.6	13227.5	16096	8539.98	16614.8	6752.36	8323.77	9616.59	19855.7	9703.33	13488.2	56029.6	21927.2	24928.2
methacholine	366046	169390	408895	392338	163068	190008	416464	453710	281820	280804	323367	353198	251361	223993	293489	249384	232305	213829	250969	218894	208178	177157	563590	229635	240777
octulose-8-phosphate	199263	110564	212393	301057	76302.2	217345	331406	270190	280274	189271	172442	437001	168821	190690	273985	194795	189536	164950	170141	280365	172008	234163	270186	215523	242579
NN-dimethylarginine	14386.9	5750.62	26124.4	5281.01	4083.12	11593.7	26407.1	13613.6	22275	15355	24532	22060.5	9535.01	20192.2	6181.1	13916.7	19415	20537.7	23961.8	26950.5	20289.3	24189.5	17015.2	28230	24819.7
Glycerophosphocholine	1.4848e+06	714811	1544018	1.21514e+06	808955	1.15343e+06	1.45404e+06	1.24499e+06	1.34235e+06	1.27172e+06	1.09381e+06	1.33733e+06	1.17134e+06	1.1416e+06	1.39941e+06	1.27494e+06	1.31483e+06	1.24036e+06	1.46265e+06	1.27847e+06	988815	962403	1.16513e+06	1.21331e+06	1.16584e+06
4-formyl Indole	1.57952e+06	1.15745e+06	987251	1.25339e+06	1.22854e+06	1.56815e+06	800093	1.08015e+06	989361	1.15508e+06	1054958	913449	876415	1.18832e+06	989995	680430	1.05418e+06	1.02513e+06	965424	1.46845e+06	1.03862e+06	1.0127e+06	1.56256e+06	901476	879077
Indole-3-carboxylic acid	33365.8	157979	179520	95055.6	243265	49372.6	67473.3	44064.3	68665.1	81965.1	52743.1	43459.6	151138	38693.1	210515	26786.5	120938	146291	117846	155209	139611	52005.6	112328	103264	23425.5
2-Oxo-3-phenylpropanoic acid	30490.4	90422.8	31921.3	63503.3	26998.3	90982.5	62360.9	97445.2	80744.6	77222	96805.2	114751	60064.5	68398.4	75511.3	28581.8	37657.9	100391	87912.5	84982.3	117396	33221.3	59811.8	28136.1	43095.8
3-Methylindole	124500	101464	134922	51707.3	146154	120855	23403.7	125048	151498	98522.8	116672	24368.7	92064.1	97726.9	92144.4	86627.7	100920	96015.8	116736	149786	130286	38958.6	128382	53318.8	44637.2
p-Acetaminobenzaldehyde isomer	275015	212838	133273	216669	241854	365880	216819	198017	86707.7	152306	222202	180558	154227	193373	180149	100162	187720	187932	196221	168416	249525	298941	386193	298225	434488
Hippuric acid	278806	205231	136851	210927	190159	266958	129088	315186	146578	102953	88147.9	91556.9	347218	134211	251152	206419	128965	179974	190426	338088	199531	194187	298098	118070	217160
4-Aminohippuric acid	7773.01	5764.27	5621.38	5220.15	9145.59	6672.38	0	4880.05	0	3959.13	6210.05	0	7951.18	4362.13	5872.04	4276.31	7124.15	3663.49	0	5932.34	5494.24	3832.54	0	4768.38	7991.62
3-Nitro-L- tyrosine	36303.3	35675.5	43078.3	37293.1	0	34492.7	55982.1	34124.1	51208.8	50921.9	34094.4	37847	53673.6	25721.3	51422.1	14118.6	58523.2	31618.1	31302.2	19420.7	46430.4	48516.3	56497.4	20472.4	14526.6
3-Phenylpropionate	221589	238827	258241	243760	139362	439599	352282	305360	274170	161540	215364	247728	143765	181475	195272	169678	192259	198573	142335	217583	332435	289026	708952	197392	211927
4-hydroxyphenylpropionate	584401	369139	403776	337001	235857	387841	401937	301878	286463	242233	238593	185723	279952	235493	332468	229847	548937	338788	522785	402466	356156	445217	743183	305843	299067
D-Phenyllactic acid	124284	151750	162956	186779	98953.8	423236	301324	258464	54232.8	182895	203527	336410	85804.9	136713	132646	61645.3	130895	149353	56420.9	103567	85204	120688	263751	160901	95902.8
DL-p-Hydroxyphenyllactic acid	113735	48696.8	82110.6	133294	70433.9	89671.7	210035	80139.4	233713	130304	125666	108963	176760	119830	136668	121842	118655	78019.1	95520.1	78853.1	81716.1	88772.4	208303	101505	101710
Hydroxyphenyllactic acid	66288.6	95019.3	54990.6	45805.4	27801.7	181688	112266	65765.1	61925.9	18870.5	35404.2	118149	14418.9	15085	46559.2	20555.5	36232	18422	19630.2	42581.6	49018.3	30288.3	66343.5	44248.3	8088.66
Sepiapterin	9901.95	7416.82	20840.6	22294.5	14323.2	9772.49	25914.2	10067.3	16971.2	14021.1	10805.9	19578.2	14386.1	20151.8	14072.8	15772.4	16286.3	9152.76	11149.6	6675.24	11484.9	23929.8	23945.2	16338.6	5500.61
tyrosine	679731	338678	835812	1334563	77757.6	634686	1.32546e+06	758163	2.33284e+06	1.56173e+06	1.24169e+06	1800660	1.44075e+06	1.03487e+06	1.58076e+06	1.15969e+06	1.59265e+06	1.03525e+06	1003825	1.28076e+06	928436	880868	1.45401e+06	1.20503e+06	1.56699e+06
deoxyuridine	415375	214592	330679	409872	412379	290420	469818	379988	426470	307741	302071	374125	247645	181018	183227	254154	154708	171316	213269	142211	179681	231039	227069	276090	189345
Pseudouridine	1.06891e+06	710529	1.9858e+06	1.68536e+06	1264234	318578	1.42302e+06	1.43758e+06	1.29723e+06	767499	754455	673364	868863	806100	750080	626088	544329	611731	507444	357615	829091	641624	2.00587e+06	753615	644358
dUMP	169192	81522.5	136792	119715	277269	0	96313.7	117344	140623	47136.9	13284.6	42672.6	63810.3	107497	21382.8	59496.7	100070	107795	70367.6	38860.8	151061	91469.1	471314	201042	33900.9
UMP	3496719	2763123	5142094	4.95438e+06	1.24277e+06	2.60553e+06	2.373e+06	1.59266e+06	1.1583e+06	1.3045e+06	1.18485e+06	3.0896e+06	594465	2.06782e+06	2.11714e+06	906388	351590	1.36204e+06	515654	1.51495e+06	1.05593e+06	1.26219e+06	2178140	860776	2312875
Deoxycytidine	37826.1	25848.1	21501.9	41028.8	39791.9	13769.6	39792.9	37239	23389.4	31710.1	46436.8	36909.5	60551.3	27776.1	53341.3	29377.3	11095.6	36836.3	15473.3	54922.8	38476.4	45773.2	35072.1	11949.1	28255.4
cytidine	20493272	5479620	25180330	20915798	10095196	18699838	21313738	15295293	7.02027e+06	4986510	6033702	8533907	11724116	8404775	9689673	9850607	11021043	8505754	7.86791e+06	6065024	5.21255e+06	5037731	4.74563e+06	6369936	6.01032e+06
Mizoribine	35370.3	25747.7	23849.3	21861	25528	42952.9	18826.8	32959.7	27679.9	38784.4	33897.1	34634.7	34466.7	38892.6	38208.2	13445.1	15799.4	48204.8	11727.1	21102.6	28560.8	47812.6	24564.4	40499.9	9971
5_6-Dihydrouridine	62313	35669.1	41815.8	59363.5	55549.9	55205.1	63433.7	62801.7	65657.6	59791.2	76015.3	84030.1	68024.8	49637.1	50319.2	71914.2	49751.1	42020.2	49406	51599.9	46335.1	44681.4	57059.2	54732.8	64668.8
Glutamylaspartic acid	45800	34617.1	54264.4	63949.3	20774.4	52648.2	66901.1	66290.1	65940.1	35219.5	40585.9	73400.4	42814.5	53180.8	56022.6	58145.6	48550.9	43165.6	24234.5	50180.6	39765	45142.4	62622.3	54503	49208.4
UDP	3202344	1.31365e+06	2.90109e+06	2.98466e+06	646966	2.42276e+06	1.51971e+06	773807	1.75625e+06	478959	536997	4475845	297780	965773	1171065	714634	385802	750414	132060	912474	326570	411454	1.02624e+06	432003	745423
dCMP	364550	254670	323451	456177	215381	459483	528933	518181	564525	522242	474466	665036	525684	405652	451018	404836	456646	392005	440739	381426	351970	425879	490645	490486	457609
CMP	1.13739e+06	1.12176e+06	1.78243e+06	1.53003e+06	345561	956649	671314	478280	291332	342144	355993	935437	263771	760856	755138	302300	132813	528817	193470	513050	373143	476198	658870	265829	812770
Carnosine	279785	258679	169661	465250	284037	330674	615177	523720	258603	266153	435121	481712	298749	381711	423536	220803	329839	302408	297243	361480	661726	227367	369351	421599	392500
Allyl hexenoate isomer	279737	454091	202215	174154	190567	601023	355370	644576	162808	209330	414100	826257	110928	165447	151906	85527.2	131359	133801	113491	143165	112429	135515	326577	170086	121512
UTP	131620	28527.2	109093	107156	35119.8	126561	311548	323929	661772	138340	216711	577714	155711	47521.5	110314	347413	280025	158782	85920.2	141055	65533.3	292056	200733	284396	207215
Ergothioneine	37278.3	41172.7	67848.6	64030.2	0	65299.7	108610	59603.1	68190.2	70751	66399.2	69621.6	52979.3	62130.9	62173.5	61287.7	71891.1	65847.3	103177	72686.2	61257.3	53275.9	64349.6	54742	81208.8
CDP	606124	309299	580389	639232	129188	365321	334383	168888	330582	98975.3	119822	853315	54122.8	163942	234715	177309	59515.1	131104	14606	151414	80782.4	125125	156522	78316.6	167506
5-Aminoimidazole-4-carboxamide ribotide (AICAR)	86884.5	11575.4	91934.2	111238	85932.6	53260.7	85478.8	66454.7	56619.4	57885.7	94876.2	48496	46554.9	29334.9	24462.5	35861.4	77347.2	41918.1	39620.4	58274	43917.7	55919.9	50336.3	45066.8	55739
dCTP	20372.6	19513.8	49713.1	26783.2	36496.3	31664.1	50730.1	15987.8	30052.3	22757	23185.7	22266.2	32393.5	43642.2	37656.3	21156.6	20773.9	24488.3	14393.2	28091.8	17820.8	33104.1	17969.7	23934.9	36629.6
CTP	37115	7995.6	47797.4	43757.1	23077.9	36660.5	60845.7	52262.8	10247.2	13924.4	30319.5	34162.9	30649.8	43688.6	27240	24801.5	17023.7	17147.8	22155.6	19118.1	26638.8	13909.8	17282.5	13083.6	26733.3
2-Nonenoic acid isomer	176680	285398	210683	581421	207091	417013	511532	308934	223753	191319	193677	362419	140039	198040	176697	97036.6	161040	205327	136246	171454	282120	262508	431078	233771	229241
4-hydroxynonenoic acid isomer	1401001	1870561	932180	947458	1.14812e+06	2.27347e+06	799489	1.28251e+06	1334118	1.29604e+06	1.34874e+06	1.28171e+06	564247	1020239	640609	709521	659343	1.15499e+06	604643	951030	622690	799607	5.04711e+06	670932	469248
4-hydroxynonenoic acid isomer 2	470922	779122	306868	269910	355019	792075	247752	378186	914890	595707	678528	501085	631258	500715	370263	707052	348081	1.19792e+06	269142	371563	252624	357820	2.23504e+06	107036	201297
Gabapentin isomer	247951	519412	285293	194359	139750	83717.7	448332	150576	57531.6	75971.2	99464.2	73125.6	54883	102404	141683	201340	75206.9	100691	37913.2	229206	320525	71072.9	197486	274778	15444.9
N-Lactoylleucine	94672.2	37789.5	112695	89283.4	34497.8	38081.8	115511	110252	78886.5	66209.2	88111.1	91926.3	67554.4	46355.3	58932.8	55708.1	53761.2	48472.7	62514.5	57270.4	56617	33695.2	116630	47324.4	52588.6
Pantothenic Acid	1.70913e+06	858959	1391025	1.5639e+06	623907	816752	1.19841e+06	1.20895e+06	936139	1.11928e+06	984781	1.33727e+06	1108629	1.09803e+06	1446186	950749	1.36726e+06	1.31234e+06	1.21422e+06	1.82538e+06	2.13164e+06	1.40111e+06	1.49427e+06	2.14584e+06	1.87455e+06
Muramic acid	211276	119740	243761	231465	94708.9	184887	204663	173573	188770	216542	174878	222053	167660	202775	211604	185830	183478	163990	220908	239422	157088	240899	200333	226991	220811
Neuraminic acid	88290	41793.9	77460.2	134975	81619.1	111599	159495	182379	91527.9	177889	218683	123735	93463.8	123566	251187	104357	30502.5	105988	44537.2	73752.2	64183.7	58281.1	101608	71580.8	131868
sn-glycero-3-phospho-1-Inositol	228645	129760	353415	340207	167959	221054	284160	319780	329259	364979	293260	378450	264400	335692	390952	271800	304519	192967	186031	293898	163749	194765	254916	297131	186909
Kynurenic acid	1.15565e+06	340093	2.66816e+06	782872	4.46463e+06	361909	173883	1001544	376893	74906	508179	416608	1.47752e+06	962378	1.8247e+06	103499	2413674	1.29911e+06	481232	986515	227329	410944	569394	473235	334412
4-Phenoxypyrimidine isomer	1.76464e+06	667041	3232205	1.09751e+06	6.80245e+06	968393	301052	1.28718e+06	419499	286714	866219	476584	1.45635e+06	1.14215e+06	1.52287e+06	330573	1895305	1337386	681985	754885	432763	468132	583472	457945	529711
Indole-3-acetylaldehyde	3533603	2.49734e+06	3195854	2684876	4.05333e+06	2601758	2.33289e+06	3242225	3.1971e+06	3.31681e+06	3595783	1.30007e+06	1.64987e+06	2.14584e+06	2331739	2.20317e+06	3104606	2.62023e+06	2953512	3.18432e+06	3.25675e+06	1.05e+06	2963206	1959702	1519553
Indole-3-acetic acid	688852	310873	1028044	847675	100186	112429	30246.9	71196.7	69466.6	40444.8	86573.9	226687	15920.8	60034.6	42799.1	18168.2	121926	52723.6	39624.2	86467.3	29823.2	53203.4	168656	43955.1	76098.2
Indole-3-acetamide	36945.7	17929.3	29747	44517.5	19330.8	24580.6	29437	46582.8	102446	28614.6	52265.5	44737.8	37451.8	21851.5	4062.53	30987.5	37031	12267.8	9493.36	5234.29	4942.7	6686.95	22473.7	6107.01	7786.84
Indole-3-acetaldoxime N-oxide	55387.4	47680.5	87341.6	96907.1	90937.1	52755.2	42828.2	72772.9	35869.8	15221.3	41865.2	42354.7	101347	86414.9	106471	46770.7	132911	98518.7	43685.8	72180.6	30097.4	52718	33035.5	42607.5	117239
Hydroxy-methoxycinnamic acid	54220.1	95675.5	38231.4	74154.4	23759.3	97810.1	44982.8	82211.2	42584.8	38305.2	42269	47039.2	25238.1	9685.79	6282.4	53221.8	24183.4	14758.8	11945.3	16982.8	27089.9	15223.9	69400.4	41494.3	26303.9
2'_3'-Anhydroadenosine	507086	104516	258390	163003	207106	323625	268879	818778	377439	638338	307782	270994	302620	364853	136570	1.11372e+06	116867	101943	38298.1	117334	102823	35428.1	200741	108539	56665.4
2-Methylhippuric acid	331859	351988	81914.3	247597	397381	422011	249666	301073	95078	170451	247237	255805	101855	309059	124182	50264.5	224225	398080	196039	285142	374267	326369	402316	403420	647012
Phenaceturic acid	31887.8	43957	85631.4	92476.3	50263.6	51422.8	63087.2	58322	12889.7	37469.1	51661	54314.5	44790	72089.2	23694.7	52224.2	40483.2	14324.8	42706.9	19049.9	15418.2	39419.3	30843.6	27581.6	21436.5
p-hydroxyphenylacetylglycine isomer	24064.3	68542.3	21444.9	0	57438.4	16000.3	0	32110.8	23562.8	31091.5	26575.3	26738.7	2929.45	37213.6	14477.2	0	44240.7	11506.9	22654.1	14739.2	20356.7	20347.6	31595.6	92341.4	47488.1
Tryptamine	18752.2	12101.7	10542.2	21934.9	0	8686.53	9442.42	16110.8	27006.4	29756.3	16969.6	23190.2	16363.2	13749.7	26839.3	13487.1	32349.7	10772.5	28917.4	41393.9	7685.84	24536	29691.6	22238.3	28348.5
Serotonin	144616	32571	276866	155684	53204.6	67434.8	41380.4	151816	128347	39353.1	114235	305607	412183	203015	616493	76315.1	666091	298204	141851	422497	64794.2	183247	130865	141567	308958
inosine	1455924	1.17835e+06	3.04485e+06	4440552	937618	591220	652588	558543	573392	567771	442191	398163	389895	613253	449271	402724	538289	605740	549603	456556	585774	499975	1.13426e+06	500992	418012
2-Phenylbutyric acid	1558419	1.20239e+06	1.63107e+06	1.40719e+06	703382	1.6359e+06	1.53274e+06	1.58292e+06	1.35843e+06	1.16059e+06	1.53763e+06	1.55386e+06	1.30974e+06	1.33103e+06	1427231	1.56639e+06	1.41872e+06	1.31793e+06	1421471	1.30641e+06	1.2771e+06	1.36827e+06	1.5106e+06	1.64516e+06	1.46025e+06
3-(3-Methoxyphenyl)propionic acid	146898	171254	100155	139904	129784	241255	93276.2	210548	121182	169420	164449	163844	131482	77933.6	115927	132973	114018	430553	158573	89314.6	93673.8	76689.4	143277	130704	86674.6
3_4-Dimethoxyphenylacetic acid	18623	49866.6	24494	33844.2	19738.6	116108	37962.2	112593	49227.9	59601.5	74558.7	96616.4	39844.4	57306.5	35565.2	26613.8	31474.2	35569.4	47669.5	55299.6	63004.7	11839.2	60559.8	18170.7	14279.3
3-(2-(4-Nitrobenzoyl)hydrazinyl)propane-1-sulfonic acid	45855.5	69161.7	46124.5	36370.2	7110.15	97852.7	38177.5	23270.5	10992.6	5295.19	9992.27	14886.7	7618.67	41861.9	48910.2	21171.4	39824.6	40007.5	54918.7	48908.1	54908.6	47804.6	18429.2	44417.9	37089.9
Deoxyinosine monophosphate	1.26088e+06	349466	915994	1.09165e+06	667896	604425	1.07614e+06	1.09194e+06	646684	666367	669042	824007	772348	423590	581476	525904	457481	335402	303605	385709	338242	470925	464900	459702	326757
5'-Deoxy-5'-thioinosine 5'-monophosphate	11451.6	15968.4	99866.5	102980	12341.8	39384.1	96132.2	5847.55	14402.1	0	14116	6239.13	5794.21	36610	44400.3	7768.69	91187.8	26000.4	39392.4	7177.5	26307.8	0	25080.6	43205.5	27748.2
IMP	1.13835e+06	626336	2.29164e+06	1.29301e+06	329245	330736	218811	796594	181877	147238	389304	392684	193719	533951	459377	104192	138396	329545	62610	166869	109509	142842	2.6686e+06	159390	303325
Deoxyadenosine	211276	125301	243761	231465	94708.9	184887	204663	173573	188770	216542	174878	222053	167660	202775	211604	185830	225658	173980	215121	239422	157088	240899	200333	226991	220811
O-Benzyl-L-serine isomer	84041.2	89842.3	64512	50961.2	21752.6	48175.3	59570.4	46764.2	240693	60138.4	41195.9	46698.6	62819.1	45663	58748.4	62031.9	73206.2	56653.9	61356.2	81667.7	71002	72650.6	55591	89598.8	60177.8
thymidine	747478	431185	562650	721260	567812	504581	876100	610955	944737	601940	578171	610862	571853	339059	453160	494423	364983	392873	515662	373504	411701	426330	492132	546893	457575
dAMP	284099	57447.9	186931	132987	78456.4	170944	268164	152752	112863	57462.5	84847	94219.8	111783	99807.8	116193	98473.7	112930	71682.8	82234	90270.1	67577.9	75207.7	100640	67079.5	67782.9
AMP	70742232	53110932	87583512	84257536	21086606	56317756	35989460	16844118	14553400	16543663	14656687	52041008	6226638	47122884	35208892	13228552	4.42929e+06	18537874	5122241	24196656	14516057	14270771	25501880	8.18981e+06	26512838
GMP	4815268	2.67815e+06	6.74195e+06	6.34487e+06	1.11447e+06	3.24478e+06	2853344	2.29092e+06	1432874	1.36207e+06	1319005	2.76283e+06	772616	2.50526e+06	2.47423e+06	1.02745e+06	396012	1.96713e+06	562148	1.83132e+06	821756	1.40349e+06	2.76334e+06	875966	2.59355e+06
adenosine 5'-phosphosulfate	130987	46795.8	100005	58943.3	17092.7	100417	52047	45150.2	93391.3	31604.4	32237	222478	16597.7	37318.7	40531	35186	29636.2	28677.8	30407.1	50434.4	22808.1	19462.8	69588.2	19898.5	39227.9
Perillic acid isomer	671387	701716	831575	1.17403e+06	534626	842767	2481014	1.10772e+06	1542218	770933	1.38279e+06	1.16763e+06	734486	948932	490125	792385	787390	505136	873918	501235	547460	641170	1.28159e+06	1.00973e+06	528500
dTMP	505987	251217	84285.2	249841	296671	384267	478202	391772	269590	188384	132413	294766	205911	250270	316515	101303	252323	235627	420998	446905	297529	352225	557977	261183	434937
Imidazoleacetic acid ribotide isomer	177334	55217.5	218882	183176	83038.7	145278	219826	224420	109795	81006.6	111412	148672	94783.7	86969.1	99395.9	87081	105829	99613.4	120355	117265	91495.7	105290	87020	122100	94929.3
5-Methylcytidine	236273	220985	248536	237141	127952	206846	240149	175412	325787	215239	271976	361617	234452	328884	389288	425508	250366	419079	389597	236295	221683	210623	214054	304918	275646
ADP	18080038	7633676	14286653	16994298	3.93764e+06	13228216	10229788	7.85929e+06	13358583	4338324	5360604	29594712	3.4765e+06	7.173e+06	8756992	6604968	5082919	7.81104e+06	1.92963e+06	8698472	3.48239e+06	4.35774e+06	9081187	4610786	6.43488e+06
GDP	597174	219429	477901	442137	92597.3	396659	246764	163502	322209	77840.9	85148.8	720630	71593.6	124730	153908	165228	76964.9	116285	25991.3	145791	57756.5	79995.6	131391	74445.6	124706
3'-Phosphoadenylyl sulfate	29178	2739.91	25729.6	34389.1	11553.8	28498.3	85520.1	87426.4	131558	31242.2	52855.1	110738	66889.2	23755.3	36355.3	131448	62440.5	35255.5	14019.6	33443.3	30700.7	48865.4	42105.6	67859.3	47041.7
Hymexazol N-glucoside isomer	53350.3	17067.2	50463.2	56448	50312.9	43629.3	14997.6	23528	36173.4	25222	47334	38733.5	24370.6	44889.5	47516.8	50992.2	43462.6	33298.7	22604.6	34514.5	27125.1	15968.4	41527.3	42749.7	8314.21
Anserine	412973	312781	302560	400886	287648	481622	459739	401913	278542	340932	343206	336690	362675	359894	382376	223195	486604	369425	342692	292427	405932	305432	386958	364695	382816
ATP	1.69552e+06	473513	1318783	1.29181e+06	540845	1.34896e+06	4.27665e+06	4.89692e+06	7.69398e+06	2.1033e+06	3.57379e+06	7.60467e+06	2825433	731762	1.86193e+06	5.18725e+06	4423495	2.79102e+06	1.64571e+06	2.37418e+06	1.37964e+06	4.18065e+06	2.88592e+06	4.53631e+06	3.26897e+06
GTP	16911.6	1540.73	9410.73	5090.21	6559.07	4647.35	6092.72	13920.1	12451.6	4957.1	1977.39	3097.28	6248.29	12274.9	7027.75	7799.83	2194.8	1630.19	0	1348.06	3826.68	3895.68	2505.85	3138.26	1450.42
Dihydrocarvone isomer	21477.6	66995.5	79294.6	23152	20977.2	121641	32560.9	42437.8	18137.3	9906.02	70820.4	40848.7	21661.3	16758.7	43151.2	0	40943.2	11938.3	11949.2	23596.2	14017.6	0	18272.5	4484.21	5290.42
Dihydronepetalactone isomer	386643	655804	597662	861044	253140	1.26372e+06	1.47931e+06	712492	486002	490545	711575	821935	444463	512389	381445	335273	468097	374970	283995	284466	475869	397589	858950	533419	417943
Gln-Glu	665193	339506	463866	492131	263184	371273	558001	481074	417131	408878	486146	505765	338029	326169	364612	255876	502782	367466	265411	401132	267278	282497	446350	373031	292741
glutathione	9202604	7.6875e+06	12506923	20299414	805944	7621112	30660648	20184742	34148400	21364710	16689993	43670928	22613482	14110432	21005666	14185600	22449946	12010051	18191310	17497110	8486848	21872254	26582710	16690345	25700048
2-octenoylglycine	99091.3	61716.2	79369	153653	73174.5	51102.9	162837	117044	46264.3	23518.8	36884.4	46233.5	64245.1	45652.2	9827.95	59450.4	47951.2	29281.4	40473.9	23456.7	38470	45852.6	92629.2	48389.7	34036.8
2-octenoylglycine isomer	162771	176598	157416	224304	81180.6	97183	237596	124299	81682.1	47839.3	117344	94944.4	113375	162085	105148	108700	111913	76201.5	62811.1	62503.3	88459.5	115141	565279	142581	86376.6
L-arginino-succinate	150491	66984.6	156795	132213	52173.9	66858.3	126473	126636	122430	108931	74647.5	120590	68470.1	87943.8	64621.4	75901.5	89376.1	74715.3	76591.4	94038.7	84066.1	65390.4	126756	94325.6	74295.8
9-Decenoic acid	630707	738548	1.55628e+06	2.43425e+06	495574	584339	2.63186e+06	1.0217e+06	588241	523087	945635	790472	708221	824578	411461	547948	739381	601975	430438	417822	793271	544937	1.21603e+06	733909	657270
Sebacate	222971	175284	203054	165551	72317.6	322054	174218	192085	179528	173490	160958	183812	85348.6	167733	152068	132802	144319	155999	148619	145642	121948	160643	379724	158966	168154
Sebacic acid	84121.7	46942.4	58366.7	105762	136309	64822.4	135497	54443.7	81958.9	90535.9	71057.3	19713.4	72697.8	44262.2	83038.9	83219.9	52529.4	43630.5	38923.8	65036.2	47238.4	27215.1	79264.7	59206.3	29606.3
2-Hydroxydecanedioic acid	5538.71	7419.41	7898.85	18633.5	16958.4	10558	19005.2	8741.89	4326.08	18184.2	5587.86	7116.05	11408.6	13613.9	16359.3	23752.9	13944.9	6861.93	16605.6	10730.2	6256.94	12506.6	65556.2	17164.9	0
Capryloyl glycine	111562	118068	119287	209868	103464	101425	353261	150635	164538	193152	237001	202508	197594	258835	157378	172069	184585	140138	175825	108551	137316	129164	295423	172879	119678
N-Octanoylglycine	109026	33528	61389.8	141431	76602.8	42961.2	213663	29973.6	147139	143366	122858	98650.7	89028.4	123878	74871	89481.1	103654	61528.4	87416	61300.2	50352.4	59137.3	125228	49202.2	46701.1
D-1-[(3-Carboxypropyl)amino]-1-deoxyfructose	184342	136214	235662	187888	97260.2	159964	220131	205156	245082	199140	194642	278906	234351	212763	233673	231514	257584	246514	237149	267438	214715	254023	239615	235114	214226
N-(1-Deoxy-1-fructosyl)threonine	179527	111754	163028	184836	75590.8	138483	152724	166154	171218	168757	160450	209241	185070	183175	207950	199717	160768	165979	156677	191189	159586	173923	167543	169991	199604
Plumbagin	18533.5	0	0	12944.9	62025.2	20711.2	29813.7	0	79589.2	30465.1	31212	43128.6	0	31795.2	10808.7	22505	24862.5	45207.7	28101.4	39674	14489.1	13331.8	46388.3	12084.5	15026.5
Indole-3-pyruvic acid	1.87215e+06	468237	546148	1859345	790375	1.14978e+06	666867	968295	1.05018e+06	967428	986745	897388	851824	816224	1.56953e+06	688764	1557849	1.08115e+06	1.06004e+06	1986576	755979	617156	706395	665569	971145
Indole-3-propionic acid	241752	84406.2	159451	173445	67899.3	276335	141698	230397	189177	79885.5	100076	77749.1	158790	135496	164833	46498.6	347408	270747	351077	291441	209947	184116	352548	243313	222523
Cinnamoylglycine	112453	50641.6	44116.3	121350	26284.1	89633.9	53342.9	62940.9	80600.8	65275.8	59918.5	61194.7	55272.2	61392.4	82318.4	63033.7	88102.1	88185.9	87519.5	101839	67542.8	75185.1	99977.7	41736.4	85113
DL-Indole-3-lactic acid	42084.9	30365.8	8028.99	13868.3	12275	24446.7	20768.5	38987.8	21821.6	23596.9	10014.6	9602.64	50104.9	15434	58478.2	39497.5	27644.3	39460.6	25530.3	39364.9	37901.8	30039.3	37636.8	11409.5	40558.1
tryptophan	1.92506e+06	961708	2.13353e+06	2.43675e+06	233473	1.61712e+06	2.04933e+06	1.87095e+06	2.85205e+06	2.17225e+06	2.21846e+06	2.45078e+06	1.58307e+06	2.04717e+06	2.60699e+06	1.51415e+06	2.40034e+06	2207788	2214811	3.41523e+06	1945373	1.45143e+06	2.82071e+06	2.15656e+06	2.15989e+06
5-L-Hydroxytryptophan	22686.5	15593.3	14566.8	24776.1	11024.3	17718.9	7509.63	5577.61	10690	13888.3	20387.8	20532.4	15551.6	18943.8	6703.29	13172.4	15492.6	7557.15	3517.01	30408.8	6612	0	17617.7	7009.82	0
Prenylbenzoquinone	52298.6	59002.5	55316	15128.7	7075.44	65641.9	64790.3	52085.1	56837.2	64807.1	23748.4	59649.1	0	16391.4	11323.7	37668.6	24268.3	20628.8	24699.6	46810.7	39217.8	18072.8	31439.2	15738.2	0
Myristicin isomer	78635	111625	34150.7	50148.5	27882.8	102322	61280.4	60650.5	78454.4	48682.4	43902.3	102074	59083.8	61712.9	41453.7	71367.4	36661.2	32341.7	35914.2	51331.2	27422.3	20221	36521.9	24591.6	13541.1
DL-Benzylsuccinic acid	40048.6	74707.9	26303.8	31087.1	22241.7	57786.9	95240.8	35365	38305.8	30453.2	18468	65953.7	28100.9	11765.6	44273.3	28018.4	38628.5	28225.2	23136.2	13469.5	15526.7	21617.7	50956.3	14841.3	17060.5
Phenylpropionylglycine	72053.8	78853.4	52441.9	66703	17854	61692.6	33192.7	30241.5	42663.3	35147.8	59940.2	43223.4	95848.6	82540	63506.3	75921.3	80623.2	42234.3	36536.9	60771	58414.3	72934.4	44998.7	54767.9	73660.9
5-Phenylvaleric acid	434573	118436	146846	127524	212124	68532.6	201514	258241	112617	168590	60484.6	26350.3	104545	75241.8	94515.8	172070	185247	89984.8	91956.5	217509	135915	207797	173499	85076.7	94294.6
7-Methylguanosine	10689.6	12263.8	16235.1	12063.8	5618	7739.09	9085.53	15465.3	9051.4	5708.69	11179.2	16271.2	9510.42	7638.81	7657.86	10254.6	12120.7	4766.7	6292.15	9344.37	7421.97	10080.9	8628.6	5130.63	6830.58
methyladenosine monophosphate	312540	228991	373846	300259	285763	312402	251843	312678	335554	334459	364376	362204	320468	336016	349076	346006	251266	240755	278701	296648	238543	225578	244519	232992	189210
Dihydroactinidiolide	56138.8	56415.2	150081	134006	51782.1	293375	187970	198649	53567.5	138507	140492	175917	28938.5	85512.8	92811.8	70125.2	119047	39170.9	74519.2	103330	65060.5	39199.7	117773	112190	41495.5
Methyl geranate	38751.4	140166	57783.1	207964	52752.3	232354	536719	209139	95828	87080.3	169610	208655	87127.3	91578.5	123533	70247.2	89804.9	94925.5	73788.9	43897.9	107070	86641.6	142571	75148.6	37729.6
2-Carboxy-5_7-dimethyl-4-octanolide	1.57742e+06	2479478	1.73693e+06	1.36938e+06	1.4595e+06	3.86782e+06	1.2522e+06	1.52938e+06	1.60347e+06	1.1956e+06	1.2701e+06	1.92382e+06	637933	1.10163e+06	740048	702832	732016	949879	677979	545783	563708	1.39361e+06	1.49695e+06	939119	677112
2_2'-(3-methylcyclohexane-1_1-diyl)diacetic acid	285318	648009	325881	290771	196012	781074	350014	378750	329118	291145	356716	498680	166953	395744	228038	222179	198527	256248	190719	187137	214261	293323	577677	290478	217640
Dibutyl oxopropanedioate isomer	121189	111533	215733	225238	112229	182741	112098	100254	21931.8	84490.1	32967.7	76566.3	18133	25960.2	24540.3	55076.2	23967.9	56967.2	32355.7	58756.6	47130.7	38581.8	55389.5	36863.7	35033
ophthalmic acid	682454	454243	1.50547e+06	986427	396042	477268	704064	585272	455465	490514	571648	637014	457934	390533	501004	409072	861793	429375	723129	408098	547054	546406	434116	949896	484849
Ala Cys Glu	470848	207115	402204	597881	315333	409075	505014	537943	576241	597189	401203	655217	465005	423454	405225	322926	393518	347402	311945	371383	282051	351195	534831	401632	244006
N-Acetylneuraminic acid	454548	183119	419331	637481	289926	419899	712314	655328	594887	636042	560589	810093	558579	505559	805218	534685	506325	409016	369952	543905	380860	396538	469417	470244	406605
N-Glycoloyl-neuraminate	1.29107e+06	1.0597e+06	1.70438e+06	1.97264e+06	993249	1.32574e+06	1.97167e+06	1.74813e+06	1.48161e+06	2.16836e+06	1872967	2.34992e+06	1.73323e+06	1.91676e+06	1830184	2.05379e+06	1.84481e+06	1.43069e+06	1.37067e+06	1.52425e+06	1.19075e+06	1.60222e+06	1.37397e+06	1688312	1.17741e+06
CDP-ethanolamine	2573076	1.64359e+06	3.84694e+06	3.67484e+06	1.96139e+06	2.35292e+06	3.60586e+06	3.32697e+06	3.25606e+06	2.57139e+06	2.62379e+06	3.8861e+06	2976485	2604914	3082116	2.73858e+06	3.39876e+06	2805294	2.05354e+06	2650681	2.23689e+06	2.84734e+06	3305067	3.23149e+06	2.14736e+06
epsilon-(gamma-Glutamyl)-lysine	177229	75994.6	155315	162637	68587.9	133150	127506	153999	163267	173901	158837	209313	141090	173313	199766	164620	151232	115758	117599	188041	116496	180166	168214	150081	182197
N-Nonanoylglycine	1.05844e+06	643204	607145	663350	371698	458190	430223	330230	1.49241e+06	644267	468585	485737	547294	613981	937300	255038	756235	934933	743418	970234	671247	645679	2.07609e+06	602494	757414
C11:0(Undecanoic acid)	2342883	2.34872e+06	2.46913e+06	2275356	968546	2.24549e+06	2318536	2.25012e+06	1.90052e+06	1675851	2.23064e+06	2.15967e+06	1.98585e+06	2025401	2115446	2089543	2.01324e+06	1.91419e+06	1.96236e+06	2.14388e+06	2.2314e+06	2.73401e+06	2.46813e+06	2.39797e+06	2.5106e+06
6-Methoxy-3-(2-thiazolyl)-1H-indole isomer	58332.1	18835	10791.9	11762.1	0	13207.7	14898.9	28289.8	24182.6	35026.8	17538	12099.4	17565.6	12609.6	25961	21872.6	25073.2	15043.5	19484.9	33195.6	33823.2	38529	31926.7	42766.4	26739.2
2-[[2-(1H-indol-3-yl)acetyl]amino]acetate	8191.62	3669.56	16456.4	13540.6	5716.3	5880.13	8156.97	4338.04	8998.79	7329.24	6134.28	0	12921.1	4693.22	6110.39	4676	9047.83	8722.21	8439	9761.18	6415.69	9066.02	6865.28	5863.09	4415.77
N-Acetylserotonin	131207	332304	177750	201985	147001	278201	113657	147790	80439.1	63466.5	64455.8	77243.6	98151.7	162105	197880	75143	87720.2	200203	384252	303303	320922	328735	146379	96055.5	254571
Thiamine	17620.8	13287.8	20895	10278.3	13272.4	19250.6	21744.2	29581.7	9386.91	21491.4	13585.1	11900.3	15494.2	31568	26985.1	18481.2	21801	5421.59	8886.79	15362.6	11462.3	7375.52	9230.3	27456.2	6294.23
Elemicin isomer	144352	284298	172282	148750	144094	642567	491973	389108	88063.6	229503	247242	330092	61079.3	96250.9	192082	128101	122946	130717	190836	122956	74349.6	92091.3	261786	42772.6	49823.3
4-(4-Deoxy-?-D-gluc-4-enuronosyl)-D-galacturonate	21615.3	3004.77	11698.2	0	2891.38	18617.4	44716.7	6992.98	62270.9	31724.5	29655.5	30002.6	13331.6	0	35661.4	24895.4	14241.3	3317.7	12147.2	19208	5350.78	4496.29	2643.41	11469.2	8448.66
Thiamine monophosphate	55149.1	75779.1	49218.7	55871.1	69230.8	78190.9	42837.1	83605.7	71045.3	81760.9	79247.5	78837.4	107625	91775.1	78175	109281	103709	92094	105108	73021.1	105345	66673.4	76441.3	141045	71676.3
Volkenin isomer	12515.8	4407.6	14182.9	13132.1	5351.29	8809.33	17677.4	17908.4	3141.74	6563.65	13201.7	13971.6	4618.45	6947.3	2880.31	8280.07	13360.6	5403.52	9694.64	3400.11	4637.83	5547.16	19518.1	3032.91	4416.13
Thiamine pyrophosphate	111099	66449.6	146148	110887	31239.1	115995	122358	117471	131019	115168	98969.6	162536	109015	113921	123061	106802	91146	89111.9	101100	122093	78431.4	94782.3	94463	92433.9	97029.2
Neocnidilide isomer	262764	397535	339092	573627	94737.3	466286	1.06366e+06	503138	319481	211789	410493	417397	239176	287015	219211	304352	193347	126414	240750	113310	245569	298233	512352	309869	141546
Jasmonic Acid isomer	366708	571068	308115	668591	479729	1.50563e+06	1.17379e+06	1.06861e+06	654304	420390	670329	1.30781e+06	273550	291922	460691	293744	323019	234240	293523	206382	322907	293060	735558	229276	98292.5
Tuberonic acid isomer	251861	485653	386475	368430	120474	1.07097e+06	677208	1.02472e+06	201769	389099	360578	745819	132768	185112	257353	190530	227186	170133	294884	62402.7	207410	305356	676854	126602	113081
Terbutaline	44406.6	40658.2	66802.1	78553.6	33317.2	17275.7	143679	85027.1	36897.2	23404.4	66174.5	25152.5	47940	90264.6	5611.77	63740.2	63746.7	20326.3	11192.6	48948	14707.8	49510.1	90341.5	61383.5	33180.3
Gly Gln Glu isomer	24632	30087.5	38419.1	5913.33	6897.2	13402.4	12861.7	30082.8	51313.5	37301.8	13074.5	37232.4	42305.1	17280.2	15129.2	15826.8	46779.2	36303.1	34481.9	31262.9	41680.6	45221	11539.9	32226.2	41825.1
Traumatic Acid	217083	339708	261324	208463	79404.4	374606	274310	330958	74186.6	413590	215998	274476	165972	199609	205806	224632	189109	358630	235376	193129	143502	200667	512099	219593	153694
4-Oxododecanedioic acid isomer	126102	277569	88838.4	70962.8	85378.1	337875	161669	209581	170725	206149	87433.1	234290	56276	77666.6	136143	117781	64505.1	168606	111582	49633.7	119642	171729	342798	90574.4	64364.1
Ser Thr Glu isomer	373959	264528	441689	474465	165607	364050	410748	393071	453915	444985	387616	440002	453251	412283	457836	316909	372143	373050	426008	456542	307614	401452	424114	385997	329685
S-Succinyldihydrolipoamide	119966	89981	134529	191869	4586.29	92867.6	467443	166712	327428	237630	189980	698490	233276	142890	190481	149423	275521	132445	184063	94126.2	95770.3	297263	213085	157064	482512
N6-Galacturonyl-L-lysine isomer	100232	55654	68225.5	66068.1	54960.1	91085.5	103309	119181	79880.6	89956.9	90217.3	73924	79306.6	88285.5	93396.8	62044.4	73401.8	93532.6	102555	84393.3	63711.4	73211.2	91158.8	94919.9	64349.8
N-Decanoylglycine	374370	321628	260844	292168	99469.1	212554	196903	149198	199742	176684	272459	229450	225451	293864	263882	276011	361678	335471	278581	229119	245096	293478	400824	372679	348671
Galactosylhydroxylysine	641308	448705	730988	632881	297459	581826	583262	609058	528072	659296	554353	714465	538565	707929	716393	563113	508408	405801	581938	824518	518369	517512	516203	462311	351518
Laurate	18843354	16777101	21777186	18287286	10777390	17439870	19493232	18143338	13476032	15959859	17142702	16373941	13486520	15653755	14947544	15265739	14865168	14483195	15487067	16279771	14364059	16703051	19263208	13640144	16167160
Fructoselysine 6-phosphate	247321	102470	233431	174061	67597.7	203977	274983	253058	227974	144385	119232	228280	124454	157121	174261	124373	250665	163641	215373	228447	123755	158881	136445	178454	189812
5-(Benzyloxy)-2-sulfanylphenol isomer	150020	48704.8	129695	107490	16412.3	109836	72794.9	81285.8	134455	65586	74355.4	118800	82779.7	76326.3	80889	72925.2	92354.8	69489.2	80058.8	63816.9	73155	77062.7	48691	16091.9	47560.7
N-acetyl-trp	49940.2	17815.7	28305.8	46338.3	26431.8	28054	56654.7	18418.1	61010	38572.1	41602	25051.2	44711.8	38685.2	46843.3	24120	53855.7	31748.4	29072.4	33353	20320	34793.9	45350.3	21812	35283.4
Benzyl b-L-arabinopyranoside	251262	212010	461003	605237	85455.6	427082	271455	227583	274227	339250	210926	292666	155560	304527	331266	201855	615024	286568	459165	412085	251030	252060	270024	272366	298947
Albuterol isomer	7367.84	5901.2	6320.53	85609.9	53740.3	30351.7	132951	6016.76	0	8414.34	6652.16	15682.6	32958.7	60608.8	18881.2	6631.62	4935.29	7013.56	6372.81	4059.06	4209.1	9696.77	63099.3	109846	3694.8
Acarbose isomer	134454	78181.7	152272	202513	89066.7	136999	154610	139042	166633	188992	157424	183252	182574	144645	166331	152541	187924	133173	116923	111349	103896	136243	106518	123242	113021
Cysteine-glutathione disulphide	1.00446e+06	537466	876456	1.10554e+06	385489	938083	1.25545e+06	1233906	1.15466e+06	1.22683e+06	995547	1.17171e+06	1.2669e+06	961302	1.16704e+06	1.02382e+06	1265277	1.01542e+06	1.01637e+06	1.46924e+06	913555	1197732	1.34538e+06	1.27262e+06	1.12606e+06
Methyl 2-acetyl-3-oxodecanoate isomer	155730	176280	172012	167524	77900.5	179556	184370	177410	135484	226687	162755	161475	97668.4	138002	102541	167360	125014	116544	120055	110137	113988	59630.6	122092	424059	46775.5
Undecylenoyl glycine	149847	75344.4	71118.7	141313	48144.5	49614.3	176184	81496	124621	72002.5	104532	118482	86622.1	110920	108378	210150	142846	78881.2	70454.8	94369.8	86097.7	72265.9	134955	107222	136152
Citronellyl propionate isomer	231780	136576	441094	447915	138070	176863	1.2603e+06	345701	367157	160679	396098	206983	197294	260890	93786.8	215414	149745	117434	141527	85363	154783	217811	870468	251267	193964
Tridecanoic acid	1728668	1.69677e+06	2.77475e+06	1.91141e+06	1.09702e+06	1.28913e+06	3110561	1.73222e+06	2202465	1272778	1.71324e+06	1459849	1.38317e+06	1.41441e+06	1.38886e+06	1540553	1.40207e+06	1.107e+06	1048764	1722312	1.36491e+06	1.70708e+06	3670758	1.41956e+06	1.33385e+06
athyriol isomer	389049	381071	385518	386843	287513	316047	417699	520963	566356	510569	505316	575370	295579	276253	205166	726708	371134	276630	207703	390929	523462	618776	1.18856e+06	1.39339e+06	667822
Enilconazole	69945.9	9952.29	53446.6	70095.5	0	56446.8	7549.48	9047.87	10192.2	20561.8	8550.58	20783.4	5925.9	71834.1	91627.1	7848.04	105487	47790.1	36723.5	107087	35192	12750.5	48713.4	74864.6	8317.66
Indoxyl glucuronide	17306.1	55620	27661.2	35513.8	0	18138.4	95749.4	25028.8	51278.1	36409	23513.5	60991	43934.9	18173.8	24061.9	33662.8	135286	86707.8	175064	161058	73099.6	272940	291814	172554	387170
Glu-Phe	51231.2	23244.2	51658.4	83099.5	24689	31246.3	45624.9	54935.6	93015.7	68654.4	64155.2	79271.5	62245	34073.9	53674	37614.5	59218.3	45834.3	35084.4	47587	32103	25208.5	59490.8	31746.8	34095.6
Adenylosuccinate	23725.3	7877.26	39178.2	16802.4	0	5914.15	6489.32	7643.93	9236.05	0	0	6251.53	0	0	0	0	0	5409.43	0	0	0	0	25583.2	0	0
S-Adenosylhomocysteine	401922	308565	351734	525104	102051	245932	378052	210384	554720	263724	198246	172490	310991	198797	218092	230793	280027	308508	300720	273568	282743	403903	581369	379555	317305
Heptyl p-hydroxybenzoate	181335	181912	215642	73407.2	83280.9	256621	237175	199299	168581	219898	225566	245513	175829	149815	73603.8	151250	68256.6	132889	183008	147771	119138	63903.2	141164	180634	49865.7
3alpha-Hydroxyoreadone isomer	114393	121766	107914	115204	31333.1	202772	69782.4	188082	108456	195998	101853	122194	82877.9	94560	70630	61290.4	100378	147459	102220	50506.4	55357.9	45517.8	219017	86701.1	101575
UDP-D-Xylose	162485	39881.5	64134.1	105440	35807.4	112321	171094	105928	149104	57059.6	76888.7	198719	82371.4	37720.1	34726.8	91440.6	67933.1	59450.8	45974.8	85587.4	47639.5	64218.3	62519.4	70262.3	51264.1
Geranyl acetoacetate isomer 1	690084	430735	986362	1.10059e+06	541234	809443	1.59758e+06	1.12335e+06	1.68781e+06	727751	1.22542e+06	824887	676634	555983	747929	636686	599494	648730	807136	643389	765026	735601	1.88079e+06	862608	991158
C14:2	2.57696e+06	2498707	5.84105e+06	6.80091e+06	4.29236e+06	1.62674e+06	21962564	4.60749e+06	3.75432e+06	1.50961e+06	5.72349e+06	3.41694e+06	3256498	3.32786e+06	1462323	2.01944e+06	2.61208e+06	2263187	1.51672e+06	1.15449e+06	1.98449e+06	2.11178e+06	7.04224e+06	3.13654e+06	2.48944e+06
L-Menthyl acetoacetate isomer	148805	68426.6	211803	179318	366364	126875	1.24141e+06	270414	372906	71350.6	173644	161507	92617.7	150461	66265.9	174757	147335	123798	91449.6	26122.1	78475.7	93459.3	413011	98693.2	55400.9
N-acetyllactosamine isomer	144731	154079	80350.8	97013	45895.6	102645	27511.3	63612.4	93104.3	83269.3	104099	85291.7	105211	109650	144874	130772	108771	101244	92109.4	181761	74203	121447	78689.3	91820.4	109400
CDP-choline	439983	210347	888986	492294	283862	254315	519278	697936	541291	456275	441608	612034	483292	446570	628187	459609	529994	426963	480764	514566	402890	357461	890348	486171	425972
Myristoleic acid C14:1	3.1372e+06	3.25092e+06	6771654	4.60872e+06	3.73112e+06	2.47082e+06	14539619	5.57734e+06	3.57571e+06	1.69357e+06	6440428	3.43682e+06	2504566	3.44785e+06	1975156	2310895	2.25742e+06	1455327	1.55253e+06	2071715	2.17521e+06	2.29946e+06	24269058	3.88085e+06	2.75656e+06
Tetradecanedioic acid	26136.8	29295.7	24531.5	29767	14266.8	22597.1	51596.4	29435.3	43144.6	16332.6	36349.5	38315.1	25537.1	17169.2	30340.7	15223.5	19298.4	11797.9	19774.2	12180.2	22174.9	25126.8	53772.5	14614.8	11616.5
N-Lauroylglycine	166614	389581	372638	130673	103674	156765	153719	137615	215768	281400	174392	159059	207062	297055	197658	297311	245996	204868	213741	329203	221344	276453	360767	202363	215850
C14:0(Myristic acid)	40911776	36190852	78615928	36537992	33249344	29208048	85277720	46395632	35038812	20469112	47686444	28221030	23634990	29851616	23418608	23464842	22803362	17142554	17206138	33915892	25544264	20670014	82136304	34985356	26262642
1-Tetradecanesulfonic acid	424051	730670	429800	249405	158898	310696	253557	267844	244442	206094	319046	666878	202813	238149	252291	292426	247718	339847	400265	613650	661798	626402	728134	372787	365585
Heptaethylene glycol isomer	24822592	39140388	17213094	20143220	8.31699e+06	23214782	5922008	10174104	34250332	22713226	23033906	12309257	27541754	24986098	25068362	28094224	23039048	22524528	28085560	47372192	18440480	498412384	17807856	18655982	18907438
7_8-Dihydroxyflavone isomer	130900	81336	218217	292634	101018	133944	88630.7	103627	259827	147654	127574	265800	61192.2	241495	256819	126785	426380	195944	227274	204751	149807	130802	199000	331594	204622
Apigenin isomer	189672	148254	288090	184382	88621.1	172145	146282	112696	239420	293831	119826	238838	139383	306585	208641	216124	524038	328844	287380	350874	351592	116841	584246	262383	183121
Apigenin 7-sulfate	131169	100281	145667	193221	81176.6	203293	153108	98429.9	261390	82170.1	103456	109999	50788.3	197309	233958	128869	376263	238573	305625	266397	201494	143800	266194	188174	265843
equol	81478	40856.7	49452	92345.2	151743	31531	329607	48982.6	173831	66961.8	0	84208.9	123766	83062.3	102298	39198.5	317537	139474	293601	114903	138766	214320	223399	106846	175797
equol sulfate	3.56336e+06	2.54115e+06	817384	2501593	2.86798e+06	2850702	3212008	2918270	3303768	1.82109e+06	1.1684e+06	2.64303e+06	1.72538e+06	1.80759e+06	2.77896e+06	975472	3472707	3.52321e+06	3491866	3.34867e+06	3.61036e+06	3.68024e+06	4618469	2.23204e+06	5.78031e+06
Dihydronaringenin-O-sulphate	312975	124121	81448.5	118987	108481	84058.6	95030.6	98281.6	193250	289166	214162	153860	78883	44907.7	89144.3	75361.2	179010	115377	140251	262502	137578	187771	208305	179357	199675
Achalensolide	48112.7	35161.2	47294.6	37129.1	32712.3	159444	40918.5	51087.4	41176.7	40589.6	77957.3	66017.4	40533.1	61582.2	39151.2	45587.5	70238.2	37188.4	38800.9	20511.7	40310.7	21392.9	47178.9	22653.6	35408.5
Helenalin	65054.9	201969	241606	72182.4	175761	407090	358949	185782	559592	155361	49948.8	377023	131369	215857	222120	54709.2	331762	237491	254847	324641	397731	313492	1.13042e+06	272755	461180
N6-Carbamoyl-L-threonyladenosine	5722.47	8195.1	0	26132.1	0	10396.1	12134.5	14377.5	28258.4	45133.7	8643.65	14387.2	21084.7	10036.1	23692.5	21378.9	22984	13034.9	27360.3	28442.4	20493.2	37123.2	39414.7	21846.2	35839.8
Isoalantolactone isomer	54167	86719	45048.1	77062.9	56556.5	209194	83027.9	128038	32508.2	36246.8	60703	93154	42414.6	29061.8	46971.2	44557.6	39801.5	31424.7	19409.3	33003.8	17116.5	32842.4	83719.1	27967.2	38692.1
Quadrone	139280	168486	149046	68983.9	60450.2	522515	415783	141725	61806.9	115402	255562	361892	33670.5	60406.8	131272	32985.7	48806.4	78276.1	66051	70891.4	32864.4	64100.6	123958	52593.4	29387.8
Abscisic Acid	197249	247008	204186	169613	105296	495887	297901	313189	203929	214176	207426	361538	95420.2	156778	211542	139691	234515	176775	200159	181638	174030	143642	130868	186242	190887
Cyclic-ADP-ribose	2.97594e+06	1.5242e+06	3.54789e+06	3179398	2.51635e+06	3.65278e+06	7.28695e+06	6.85592e+06	7.27586e+06	5.93281e+06	6.30605e+06	6.61437e+06	5.68791e+06	3.22264e+06	5214231	4.30161e+06	6.84138e+06	4657932	5221536	5270968	5211326	5240643	6.25315e+06	6.63251e+06	4.1759e+06
UDP-glucuronate	408555	157641	348319	383685	118529	305363	420492	395580	807473	196762	352470	892916	230076	80631.6	198992	434133	348194	266161	137263	223102	192623	265704	301573	397918	231374
Confertifoline	1.69493e+06	1.54532e+06	1.64952e+06	1.17891e+06	1.38805e+06	1.64582e+06	1.11521e+06	1.51374e+06	900499	1.04404e+06	1.24057e+06	1.1178e+06	1.09297e+06	1.32749e+06	1057556	974428	1.22038e+06	1.42804e+06	1367535	1.83956e+06	1.63865e+06	1.31616e+06	1.88488e+06	1.19857e+06	1.48438e+06
Gemfibrozil isomer	700313	521717	977256	926939	486919	1.20964e+06	906519	1.01031e+06	958779	796531	712939	1.17035e+06	379366	739092	896454	543703	951979	702744	803120	1.22387e+06	839143	837588	1.32555e+06	890398	851700
4-Gingerol isomer	1.04825e+06	859988	941094	1.82565e+06	528973	1.61212e+06	1.507e+06	1.10631e+06	1.54551e+06	1.16246e+06	1.14157e+06	1.63877e+06	535957	1024116	1609545	648581	1.77544e+06	1.57531e+06	1.99799e+06	1654294	1.52946e+06	1.19391e+06	1906940	1.74551e+06	1.92039e+06
ADP-ribose	5.90188e+06	2.53895e+06	5992200	6520820	1.84406e+06	3.62778e+06	3113837	1.31299e+06	2.09412e+06	1.42711e+06	958228	5.23765e+06	605779	2623952	2.39232e+06	955401	512959	1.21267e+06	239015	1.3821e+06	571157	824650	1609774	553494	1.16066e+06
UDP-D-glucose	6.76464e+06	2903298	6192266	6.88422e+06	2.92106e+06	5.12095e+06	9482540	7.45373e+06	10268399	6.51617e+06	7.62402e+06	12111616	6511876	3.94015e+06	5.67539e+06	7.67695e+06	6.83769e+06	5.01973e+06	2.98863e+06	4714710	3.24885e+06	4725499	7271416	6.92837e+06	4.17524e+06
Corey PG-Lactone Diol isomer	194418	233339	196090	262745	65510.5	241662	428539	228290	179392	419490	190802	276268	140534	194176	188235	177371	200732	252103	184601	152150	116002	159018	380129	205359	180410
C15:2	3.76361e+06	5160666	8572960	27773938	10511876	3.7153e+06	61149696	10735561	11974253	10124289	14461285	12314301	17307462	5291110	6212522	4.80811e+06	10297249	13678763	4.97349e+06	3.09979e+06	9824171	7221410	16225313	11138757	10041015
Isocaucalol isomer	252635	441641	517371	2.33248e+06	1.02096e+06	317184	5.58274e+06	770963	1.11348e+06	695854	767212	1.03477e+06	1.04121e+06	559325	469460	427138	642765	637687	405300	314498	728936	833881	2.20444e+06	816378	671023
(10S)-Juvenile hormone III acid diol isomer	242939	56004.2	177799	199017	85412	111518	479580	128980	98120.9	157438	160947	174118	248913	188274	154131	165684	146331	196907	134866	149518	122016	161433	291309	174835	115659
C15:1	608485	712891	1.19469e+06	578502	568563	499836	1.36157e+06	479411	949657	508304	875010	341290	793598	631111	710223	679864	1.001e+06	407427	365706	964453	621262	341070	1470448	720113	674500
C15:0	6.12135e+06	6.69265e+06	8153624	4.85735e+06	5.47755e+06	4775100	8747096	5.68243e+06	13862336	4.50348e+06	5.74482e+06	4.85119e+06	5.77224e+06	4853171	6.09959e+06	6020488	7184880	4182883	3626008	9303266	5153975	4289947	17486748	4.88583e+06	4.42904e+06
3-hydroxypentadecanoic acid isomer	201064	282618	308317	244826	88207.9	217686	324007	240210	234350	126836	155584	263510	210051	247650	214704	214522	283887	159639	221572	247466	203452	516571	390016	232202	189490
Wedelolactone	80387	28494.6	73679.7	92822.6	37124	76725.1	109702	94068.1	87637.4	83508.3	80390.5	107352	66995	73130.2	74083.7	66566.8	76247	59242.8	50884.1	76139.6	55712.5	67987.6	74239.4	59604.9	48268.8
Methyl equol sulfate	134178	116289	30260.5	68639.8	93074.3	72336.4	73724.9	89512.9	74952	47359.3	24459.2	59900.6	67966.5	46602.5	28939.5	24044.8	57700.5	75183.3	84784	106753	115189	130558	169166	52036.7	178296
Brefeldin A	101140	110297	134386	108805	31137.9	111616	102282	108708	109685	173038	67515.8	54297.1	98906.7	80004.7	46865.2	59541.3	57374.8	49657.7	73646.9	50426.6	76391.3	51098.2	65675.4	55750	42082.2
ADP-D-glucose	418166	130637	268670	323420	105215	275677	289544	313128	471192	210010	255835	484731	224373	125849	191824	285814	306424	216958	111319	213183	99562.6	195702	255178	262453	163174
GDP-glucose	713847	296024	581026	537355	275075	530855	624621	587015	854347	405754	476650	912584	461977	294542	379018	503517	622032	537952	259514	401860	304432	487281	535842	571825	360314
Methyl farnesoate isomer	1.82298e+06	1.24325e+06	2.08683e+06	1.55679e+06	1.17665e+06	1150050	3.65003e+06	1.89532e+06	1.84147e+06	583689	3.3626e+06	1.65466e+06	850655	1720675	1.19229e+06	1.17022e+06	1.21024e+06	799895	1.21562e+06	961858	704868	1.08995e+06	2.05259e+06	2260444	1.30638e+06
Gelcohol	198778	85209.2	114319	138852	62467.3	46280.6	164075	165534	146192	201474	105306	120152	145762	75420.8	119477	119455	209225	138726	173197	124129	135388	133884	292233	128446	209881
4-(Decyloxy)benzene-1-sulfonic acid	12793.7	19033.1	14456.8	0	0	9028.94	0	0	19612.4	10319.8	0	0	21296.9	35637.6	27381.1	12449	7782.06	9463.04	8953.83	30859.5	6357.27	568687	22981.8	7561.41	13910.5
13_14-dihydro-15-keto-tetranor PGE2 isomer	156779	122292	142936	104036	18361.1	49600.6	59352.7	33422	92163.8	172773	117495	111772	86245.2	131721	126555	90123.7	156873	129445	159056	138358	93689.6	109540	230680	158547	90147.6
Portuloside A isomer	17517.6	61415.6	95382.4	17179.6	12071.9	40054.7	60505.8	48289.8	17142.6	67534.9	11749.9	37673.2	31254.1	39486.1	26526.1	38780	68031.6	50730.2	62029.6	43390.9	11288.6	36233.7	64170.8	27667.5	16285.7
C16:2	2.57777e+06	3.05922e+06	6.7621e+06	3.46967e+06	3.43904e+06	1.79678e+06	11562168	4319355	2.86327e+06	1.11954e+06	6062608	2139719	2004494	2.93243e+06	1.445e+06	2.10538e+06	1866791	1.5316e+06	1.26531e+06	1.19174e+06	1513287	1.39198e+06	5.68736e+06	3.71597e+06	1.72632e+06
C16:1	41989036	44319728	74428888	53969596	54786356	38498336	136980000	63191204	38785824	24186032	70518448	37565060	31315814	39161876	35122528	35025944	30907846	28337006	26276184	30935200	23627382	30446176	134616640	41028328	32586442
hexadecanedioic acid	63227	25849.1	21910.7	59899	29676.3	24578.5	110448	55589.8	70155.3	39572.8	86774.4	51585.8	38754.4	30254.7	72163	49647.6	14105.8	15092	34080.7	31355.6	54017	49837.2	108183	58471.4	29092
C16:0	468164512	358305888	639031808	406254752	406349568	377788768	711504064	443430656	337020736	236999248	421271296	276977312	296992864	316124224	281889824	312682560	268128896	252023744	217815296	301423744	203748032	251202576	462447488	338376928	259658640
De-O-methylsterigmatocystin	1.1738e+06	941740	1.02891e+06	1.03818e+06	142705	1.26567e+06	1.0179e+06	1037521	940715	923967	1.00945e+06	717220	995522	1.03845e+06	892396	968262	901648	922136	878407	813728	858522	786742	988740	849371	609473
FMN	5670.45	9299.17	6292.85	4780.08	4564.56	12940.9	3902.75	16595.7	11607.9	5051.77	16120.8	15387	3802.55	11359.6	8591.59	7046.25	20567	6524.37	9483.08	13091.7	10523.5	5847.56	12604.8	8630.66	4000.55
Semilepidinoside B	59465.9	34463.7	71875.6	91104.4	0	56374.5	98670.5	88400.1	111888	76274.6	65148.3	150972	91376.6	81121.6	112648	64434.1	96747.9	82996.8	85310.6	108125	61779.6	113444	89375.4	63348.6	103519
UDP-N-acetyl-glucosamine	7.96686e+06	3032944	7.90606e+06	9413311	5.18015e+06	5.55892e+06	12141716	10159076	13164995	8.3754e+06	9272413	12759284	8645505	5.3411e+06	8.26386e+06	8862281	8711952	4.99935e+06	3.27524e+06	5.21712e+06	4051502	5.18734e+06	10046800	7441692	5609822
C17:2	242952	280946	677664	377528	349064	341933	686703	433387	339638	138133	358606	184213	213901	120527	61628.8	157746	95810	63626.6	122759	162894	144128	36072.8	506295	94302.6	129135
6-Keto-decanoylcarnitine	2.44084e+06	1.52453e+06	1.45303e+06	1.23272e+06	910331	1.16674e+06	1.3836e+06	776417	4.24693e+06	1167404	884175	1.12767e+06	824006	1.30365e+06	1.82643e+06	644736	1932531	2436170	2.06221e+06	2.65703e+06	1.58409e+06	1.16784e+06	5.39019e+06	1.61717e+06	1.99227e+06
C17:1	1.48435e+06	2.03608e+06	4.70702e+06	2.04106e+06	2147957	1564006	5.18405e+06	2909836	2.46435e+06	1.30792e+06	2998298	1.39775e+06	1.84206e+06	2.10709e+06	1.87704e+06	2.37917e+06	2.44543e+06	1.54147e+06	1.37563e+06	2152460	1.49481e+06	1.26069e+06	5.01476e+06	1.933e+06	1.73536e+06
2-myristoleoyl-glycerol isomer	165669	119220	238555	127266	29195.6	125393	107079	112527	189435	133204	98496.2	144725	213137	264645	181084	118693	221876	149318	122041	151000	146374	164638	287939	166695	128088
C17:0	4.5278e+06	3575224	7114598	3.34583e+06	3.64037e+06	2774669	6.91953e+06	4.17861e+06	5532116	2.49629e+06	3.97757e+06	2.79933e+06	3.30956e+06	2.9098e+06	3.19726e+06	3.76838e+06	3.89737e+06	2.92176e+06	1808495	3.43758e+06	2.57336e+06	2.12813e+06	8.2741e+06	2.94984e+06	2.51615e+06
Salvigenin isomer	13809	0	12844.5	16265.1	10459.2	8937.87	0	12590.2	0	13044.7	29215.5	9595.61	9050.56	11608.1	0	13603.1	21338.9	9442.81	13904.6	12768.3	11657.4	0	24654.4	49399.6	23449.6
Octyl 4-methoxycinnamic acid	25746.8	35489.5	28471.2	27119.3	20153.5	43712.1	60304.9	44477.4	54639.3	52263.7	36931.9	25652.9	21274.6	24627.8	21383.8	21862.3	26003.9	6154.89	44642.2	34427.3	16888	12767.2	138021	0	10431.8
Di-n-pentyl phthalate isomer	32089.8	31313.2	35129.9	84247.6	14382.2	65785.1	182738	51872	179583	121409	48428.1	82085.8	61368.6	36583.6	70293	42599.2	103208	37275.7	48622	53784.5	30396.8	18070.2	257318	32282.1	76466.7
C18:4	1.19239e+06	832171	1.5612e+06	1551144	2.06126e+06	962484	3.53245e+06	1.29576e+06	802432	590631	1.84369e+06	751053	964146	956680	589971	548323	778483	697054	595885	584968	918417	590631	2.50644e+06	1.51274e+06	638980
13-epi-12-oxo Phytodienoic Acid	224860	442759	321018	286169	296395	389314	271614	552062	148839	121181	132529	36988.3	274373	225484	241855	243662	332705	218355	113275	394627	487328	453797	531225	297085	465192
Cibaric acid isomer	51232.2	29121.4	42310.7	19081.6	19244.8	85314.8	30987.4	38421.6	56295.4	253474	29937	39365.8	26620.8	23510.8	23960.8	45137.5	56663.4	131991	127268	66870.6	72069.5	80789.9	616316	37820	12811
C18:3	20382538	20191578	49358736	25650864	31365456	16208729	65569088	28825050	22952378	9781053	33500490	17485082	16609551	19909734	10251276	12233496	13645964	14055503	9807935	11467616	12439044	10996717	42064096	24813784	11680903
13-OxoODE isomer	706218	715515	864160	620930	354511	572185	1.30611e+06	680178	840438	560001	926579	547556	454691	455905	416297	475889	626934	667318	452582	408846	497193	423032	8.19722e+06	432686	428431
13(S)-HpOTrE isomer	352176	433655	571672	238565	164119	360503	505368	361343	231231	464119	326171	246661	118167	236117	187974	116366	215356	483318	192710	354090	212636	215941	4.23867e+06	282507	292666
2_3-dinor Prostaglandin E1	112199	136650	120886	92895.9	64524.6	85402.9	147854	67862.4	116371	478333	87171.9	76521.8	64714.3	110124	47511.6	138174	98190	158941	134610	101734	85214.2	50481.9	1.26922e+06	83462.7	35535.1
C18:2	215982992	192128752	594848192	257054544	303308000	154753600	775126528	362499616	215293312	95120872	365680384	158462640	156817856	188791360	114205440	168998976	122343128	120795392	91832064	96851328	115577344	92848960	429416032	211126128	117108696
Raffinose	112315	187140	161770	225429	129617	129591	68656.7	53120.7	17683.3	210803	102255	93783.1	54275.9	109190	82125.7	35747.7	67860.5	176302	42615.8	65006	56223.6	90718.2	602256	66125.6	126539
C18:1	157934848	142202032	358800896	163330064	190641360	108625944	580307072	253489360	163229392	70615752	265294896	123368680	102480376	121572728	91622232	128100992	86047904	84672328	66487924	69729664	78467944	80393688	375645184	144187824	89404448
Octadecanedioic acid	780347	1.09921e+06	2.01257e+06	992002	542717	633528	1.98092e+06	647142	874985	503599	961720	603696	773503	915504	607067	585505	825464	805738	762839	657984	683599	698001	4.22834e+06	1.08736e+06	409401
3-ketosphingosine isomer	40968.7	40864.2	107038	53231.2	65742.4	21744	272983	77027.7	16385.1	34719.2	19444.6	30108.8	42297.1	46980.8	60571.6	58955.9	17159.9	20940.4	18795.9	37829.9	29781	31172.9	39351.4	22003.1	19585
C18:0	175656432	138083024	176964368	116407488	112638784	113533304	160831024	121009376	103591016	76204040	92081056	82315256	92486072	94835560	78715552	96303168	85665184	81108424	71913800	80242240	86975840	71553272	130481720	98137416	87562464
sphingosine(d18:1)	207442	130067	280871	190925	109349	48326.8	273164	296372	211226	154219	330590	210067	207934	247422	234057	152083	122384	69311.6	101153	84671	93776.5	182792	269933	232212	40426.2
Sphingosine-1-phosphate	593341	398908	1.0422e+06	545579	429230	565098	645210	727727	786873	655684	758978	1.0233e+06	1.03069e+06	913278	1.39028e+06	602780	1.09573e+06	837312	714137	796978	507228	614321	646908	492442	589100
Sphinganine	62729.6	81853.3	106156	29294.8	26572.3	45404.1	0	10257.9	147702	29081.4	59897.5	22610.3	103491	113891	91758.8	90261.9	54005.9	0	24966.7	165790	83487.9	164089	98524.6	19330.2	0
Sphinganine-phosphate	340586	217437	517429	297378	268435	274712	254632	290241	244545	242269	359973	372815	416333	394005	565719	220543	558044	447094	372999	407114	262653	326948	298678	249796	246039
5'-Carboxy-alpha-chromanol	31848	16969	45726.4	166172	44706.6	15805.8	330361	27529.6	73255.6	84947.5	75952.3	74103.6	34998.4	25191.4	17608.4	36343.1	56336.3	78748.7	53659.9	18771.5	49825.7	17215.6	50063.2	64683.9	84469.5
Decylubiquinone isomer	45903.8	20769.6	25293.7	18231.6	6728.24	18526	0	0	44389.9	83412.4	0	16751.3	13236.5	12873.6	23847.1	27055.9	49888.9	52786	55159.4	80275.4	15384.7	23572.3	101120	0	37061.4
Idebenone isomer	20157.6	58396.5	43870.7	7644.06	10248.9	13766.7	11887.5	7353.21	161563	49237.9	17222.1	24108.4	12196.5	26172	19602.4	17259.9	74195.4	21397.8	20029.3	48955.2	30315.2	28433.4	25731.8	5116.57	49121.9
C19:3	0	35862.5	69142.4	143184	147319	60059.8	225107	159702	171413	48287	107364	136115	63072.6	65785.5	76401	36988.1	131522	8993.23	107281	112614	115580	119074	230596	134817	141813
Blumenol C glucoside isomer	68085.9	48055.8	87555.3	92615.1	51758.4	0	669313	64123.5	128035	98674.2	15986.9	77206.2	54072.1	40908.6	61617.5	79968.1	75645.6	105201	85840	61911.4	55030.4	30571.5	92825.6	85785	33951.5
Dihydroroseoside isomer	42414	38429.9	85822.6	18364.1	0	0	30153.5	47433.9	19727.4	22052.1	0	15305.5	0	0	27270.7	12931.5	9433.34	13400.1	14816.6	4623	16426.6	0	57224	0	11434
C19:2	64867.6	185958	334200	90970.3	129571	0	306192	212706	67728.5	37729.9	90541.1	68299.7	47613.1	114329	80869.1	65559.4	140794	62964.4	0	30046.5	0	40773.1	284646	104055	47814.5
C19:1	723507	747163	2200761	696672	906822	528905	3.68084e+06	1.28907e+06	1.03876e+06	425537	1.54696e+06	563695	595921	540427	415365	610973	447614	545573	345563	319922	529412	281946	1.73974e+06	647978	648261
Ricinoleic Acid methyl ester	29277.5	0	55445.7	45151.5	7087.17	17045.5	60734.7	39243.6	76358.8	29896.4	20733	26068.8	56584.9	29633.2	13027.5	82244.9	25542.1	32231.5	26221	35966.3	0	24545.5	199899	0	31432.3
C19:0	1.19319e+06	908046	1607155	745342	709294	619062	2.25627e+06	1.05651e+06	1.28744e+06	414175	778561	514659	616581	570070	371654	673368	522624	519881	358024	358824	423535	362590	1.24059e+06	548289	398120
Folinic acid	145571	43413.8	167981	74027.7	10742	67750.2	112990	109064	116433	57752.7	92233.4	155337	85875.4	105696	125901	158323	154351	98290.3	111862	106883	54422.1	84745.6	123852	140305	97416
4-Oxoisotretinoin isomer	298801	87346.7	124130	15852.5	52464.1	0	0	105446	133992	98642.1	75318.6	247569	63761	39648.5	29328.8	100338	27672	171927	42333.8	885986	62297.5	86174.7	127440	56666.6	57195.6
Retinoic Acid	756014	396081	268285	195308	241818	221898	117366	221980	277695	340195	351840	454756	230969	204036	198371	192073	258875	734739	122592	2.47793e+06	278086	170036	415348	252823	249693
15-deoxy-delta-12-14-PGJ2	154491	55078.9	171653	37703.7	44214.4	47885.8	0	96788.2	88784	92055.8	30508.2	280068	51760.3	61185.7	26242	38681.7	45902.8	105863	17949.2	422520	18188.7	67963.7	103611	28180.5	64959
Carnosic acid	44842.1	56700.8	119347	91787.4	6958.74	9138.24	37143.8	43748.3	25549.7	34231.5	14006.4	45265	39493.5	57407.7	16720.6	29988.5	0	12922	66846	58603.3	14310.4	0	84414.3	30134.4	16339.8
Retinol isomer	408454	212142	260197	297439	235911	218946	95849.3	87922.9	65019.5	74350.8	88963.2	108001	35149.1	274425	125171	15093.5	22354.7	43081.2	24645.5	133892	58888.8	113068	53097.4	52372.7	88142.8
C20:5	7349038	5.34359e+06	8718283	8712851	6001216	4.249e+06	13393952	6.42594e+06	5.72195e+06	3.28699e+06	9351124	5.87725e+06	4162330	5.34289e+06	4.49912e+06	5238130	3413430	4.77428e+06	4.9313e+06	3680856	4007465	3224903	17885816	5351769	4.36303e+06
15-keto-Prostaglandin E2 isomer	76300.4	83651.9	354130	135795	19574.8	20641.5	51138.9	34209.7	18399	261586	19395.4	56219.4	36449.3	23480.9	21699.9	56081.5	11365.2	116944	86279.7	94755.1	24598.2	35380.1	169918	15902.7	14576
CMP-N-glycoloylneuraminate	544375	227429	744095	593899	265715	382397	528347	461812	753148	430591	492455	797446	549584	370923	562880	501668	849712	485517	288779	482592	188301	392856	448912	521436	278342
glutathione disulfide	16402561	9171327	16145857	19768224	5.45703e+06	15575539	25707008	18723562	27198494	20552282	18064982	29153982	19149854	17548222	20628730	16426379	17768950	15153717	14964968	19948110	12956839	17624022	27318682	19095674	16136391
C20:4	107882560	67275792	139943088	166341424	67719720	54578832	88936632	68376752	62820532	30353350	85792776	55374964	34385680	71247352	64576800	43979444	32398816	57741956	28736326	38344876	33923876	36757820	67760976	50960564	62368076
11(R)-HETE isomer	4321086	1326690	3593396	2694078	2.62898e+06	3432059	3318669	3579048	671331	834246	6.76769e+06	2.21699e+06	1.30176e+06	3.11696e+06	3575611	369491	3649842	3144870	860158	2717209	467644	1.14734e+06	1.54022e+06	1.49913e+06	2.36216e+06
DiHETE isomer	200211	254076	402691	279854	454408	368536	766363	354667	201165	200868	520478	159405	246439	201933	161679	144403	322033	139746	247831	200809	295772	166378	803815	183781	107790
prostaglandin E2	280853	291893	809325	351729	128149	99009	169258	117284	80686.3	343663	204557	107170	111011	139518	194140	93272.2	202912	172416	190017	130066	83459.2	95241.2	354212	121992	118160
C20:3	9551284	8370576	15291984	15392604	9413744	6784828	16693131	10402109	11890236	5.57688e+06	11272104	9125443	6042168	8.29825e+06	7.57994e+06	6.51951e+06	5359470	6.49734e+06	4991776	5.19551e+06	6.64688e+06	6361976	10484333	9905001	7634714
11-deoxy PGF2alpha isomer	3555242	2.79052e+06	4.10469e+06	2.83855e+06	3.54958e+06	2.63312e+06	3.73138e+06	2.92533e+06	2.54523e+06	2.12515e+06	3.22184e+06	2.01095e+06	2.40032e+06	2.72226e+06	2.25971e+06	2.33425e+06	2316740	2.034e+06	2.50656e+06	2263444	2.07022e+06	2.14871e+06	3.01649e+06	2.18738e+06	2483549
11-deoxy-PGE1	1.10525e+06	306858	333848	337922	1.01223e+06	257608	105636	193363	192494	274793	179515	120483	168201	93602.1	188474	197207	153661	183402	163492	218362	333158	141448	125176	166331	394144
Oleandolide isomer	79463.3	73208.5	102151	234007	129168	59643.4	907209	122148	191786	315816	81540.7	209532	98267.5	25244	140246	126753	139342	203291	145206	56727.8	108257	88966.9	159958	144882	156316
C20:2	5.2237e+06	4010692	9700644	5745972	5.64523e+06	3640362	15409765	6.06692e+06	6470212	2653166	6.72876e+06	5.49437e+06	3.68017e+06	5092079	3319039	4.14253e+06	3.15901e+06	3538342	2833129	2260059	3.25324e+06	3.15732e+06	6.71959e+06	5.15986e+06	4097440
PGF1alpha	60514	34193.3	46112.9	64742.8	0	82389.2	113437	73923.4	44359.1	44389.5	19109.4	30440.1	50545.4	23022.2	40288.2	51776.4	87279.5	40047.4	31818.4	51050	43603.8	59149.7	137200	88554.9	49963.8
5_6-Dihydroxyprostaglandin F1a	89177.4	71886.5	267056	154847	102320	107397	551600	276359	178438	122136	331915	163305	98743	120642	135152	120522	65790.9	42227.2	81337	41966.4	56265.6	75330.5	111462	92307.1	88393.1
N-Oleoyl Glycine isomer	70078.3	0	111402	31014.3	16484.1	39700.3	55033.9	28483.9	55589.7	17077	34349	64487.2	0	0	0	0	24656.5	45019.2	0	0	16139.8	75858.2	79607.8	66074.5	85112.7
C20:1	9330297	8625280	21954778	11446315	9863983	5573019	38734132	12535421	15077208	4.47367e+06	13686769	5.92951e+06	5424224	7627556	4.585e+06	6213636	5.89023e+06	4.98322e+06	3.40394e+06	2953221	4.29388e+06	4.21672e+06	11321912	7130364	4302329
2-Oxophytanate	220995	46297.2	39413.8	129243	213333	139737	182480	151962	123961	199385	129351	279648	85071.7	80451.8	49323.1	136757	140586	79852.1	57417.4	50045	106671	160710	266701	127544	178666
13_14-dihydro Prostaglandin F1alpha	68796.3	103205	28930.3	77683.2	0	40680	95601.3	141516	120828	31375.5	28786.9	47143.4	49909.9	112030	108549	60010	119107	81366.5	88007.6	69610.3	51244.6	115406	201080	109916	74324.3
1-Oxo-14_17_20_23-tetraoxa-2-thiapentacosan-25-oic acid isomer	854444	164736	142393	125425	103232	79884.7	53133.7	1.04245e+06	245680	68928.7	79892.4	131330	76332.8	152306	116554	113547	97802.3	159727	78274.1	254879	181430	76946.7	144969	68250	126777
Oleoyl Ethanolamide	16760.7	21364.4	31549.7	8621.18	43102.2	6861.53	139699	89732.2	30903.8	9497.81	65878.6	51214.9	32661	84204	31539.8	44019.2	31605.8	23232	41499.2	32617.5	10484.3	75134	42220.2	64654.8	34086.1
C20:0(Arachidic acid)	4139809	3.78339e+06	3819787	3.35962e+06	1.94235e+06	2.55755e+06	5.89638e+06	2.59698e+06	3491489	1.20308e+06	2.62324e+06	1.69742e+06	1.72339e+06	1.72347e+06	1.69878e+06	2300621	1.76853e+06	1.47965e+06	1.40103e+06	1.36627e+06	1.36523e+06	1.43572e+06	3.88738e+06	1.7604e+06	1.51931e+06
sphingosine(d20:1)	94524.3	135427	300897	60936	82673.3	82906.4	335377	283634	324412	123668	245194	241604	176607	258116	52772.6	180612	106785	120671	64694	79861.7	121416	89007.2	172288	188864	26929.4
Piperenol A isomer	401922	220671	351734	518130	102051	225293	378052	210184	554720	263724	198246	129561	310991	198797	218092	230793	205245	212295	201371	177754	212805	278756	408842	277324	219356
Equol 7-O-glucuronide	100892	52652.1	24022.6	68287.3	75200.7	109374	193588	149913	67124.3	35286.1	34329.3	46187.5	40905.3	33138.4	105162	45028.9	172682	126453	131158	101833	127164	138270	151914	67763.9	178640
Floribundoside isomer	0	0	0	30963.8	0	0	4626.9	0	0	0	0	0	0	0	16913	0	6475.42	23292	19990.4	16906.5	0	39573	0	94216.4	26214.9
Methyl 4-6-di-O-galloyl-beta-D-glucopyranoside isomer	55433.6	56808.7	193696	251094	0	101059	345299	365714	401999	268240	288079	531550	260975	255398	360665	233426	371132	207710	124637	254397	167903	213185	442257	294938	166906
NAD	4178561	2.17789e+06	5.17754e+06	4.61199e+06	3.66843e+06	5266502	10762921	10017893	10823689	9253839	9155464	9778156	8916913	5.23104e+06	7745396	6.69717e+06	8595115	7.46747e+06	8.04496e+06	8247302	6.87716e+06	6678256	7.58535e+06	8406685	5021378
NADP	578019	278060	523968	504532	105365	509652	549684	435171	937336	331657	333148	1051740	222096	205398	265782	494378	378333	336236	166506	325462	215784	395706	495045	343669	388569
cortisol	0	17288.1	0	0	87639.4	0	0	0	16816.5	20211.8	0	0	13790.5	0	21642.9	16257.2	18880	13906.1	14968.2	24328.7	0	18683.8	17258.6	63389.1	0
C21:5	377112	244054	576730	409573	508273	265442	1.50573e+06	391892	622447	173416	751242	213990	256417	415379	163394	334705	122973	148341	237689	110652	301663	155042	733115	341384	216288
Tetrahydrocortisone	0	0	0	0	171461	14201.4	160395	0	22540.4	127571	6664.23	52793.6	51830.4	76451.9	66308.1	77431.7	0	45896.7	23206.3	42949.2	7246.12	0	102292	0	45765.1
Glucosyl (2E-6E-10x)-10-11-dihydroxy-2-6-farnesadienoate	97744.4	40867.7	51312.9	30589.9	32438.6	19004.1	14506.4	53027.5	93435.9	64821	43714.3	27864.4	12030.9	61009.5	51577.7	46142.7	37522.8	77914.6	44178.2	106949	22628	37956.1	193804	47524.6	57009.7
C21:1	276370	119707	476445	198903	58826.5	0	342958	238705	174204	43177.4	179364	131321	57128.3	68630.9	42083.6	113943	53924.1	79537	31430.1	45115.7	39034.7	48510.4	306432	56460.6	109781
Netilmicin isomer	163810	107975	207596	155986	145279	179310	135332	163722	122355	136383	142618	205019	258187	213857	243365	192421	195086	130322	171470	214863	140935	91517.7	103449	71333.2	95823.9
CPA(18:0)	193633	36398.6	193306	185704	391954	122973	272451	283551	302395	199334	199444	224178	212962	132596	134605	181681	151782	60653.8	66022.7	81498.7	58249.1	53476.2	128766	115553	21664.2
Azadirone isomer	1.3274e+06	403103	1.414e+06	1.52692e+06	1.63588e+06	594924	1.81429e+06	1.80775e+06	3.06243e+06	1.57846e+06	1.90501e+06	1.8083e+06	1.89297e+06	1.17238e+06	1.41653e+06	1426906	968060	933185	651681	717921	747177	527500	1.23732e+06	746438	339296
C21:0	315508	261209	291149	50603.9	73133	148426	229605	202927	540101	83385.5	194009	96189.4	66867.5	108418	135497	128152	168646	129283	95139.9	131018	113809	89319.4	231238	132394	117439
Podophyllotoxone isomer	17470.8	0	34473	22423.4	4532.23	0	12530.5	14640.1	13624.7	6600.15	4642.87	11499	4167.9	4642.08	10374.2	5397.91	7914.27	6283.04	10399.2	9157.03	0	5502.85	19859.2	5383.36	8735.4
Canrenone	716957	1966951	556695	610335	214118	767703	184692	330129	2.41894e+06	1.18419e+06	790410	455281	996381	852687	752606	1.13207e+06	1.00809e+06	1.46612e+06	1.15385e+06	1.729e+06	1150904	19593316	806357	811366	1.32206e+06
15beta-Hydroxydesogestrel isomer	186866	170367	265570	165512	111232	80635.1	283124	138514	281418	36792	304312	82958	92522.6	192172	103168	80684.4	149543	90472.8	90016.7	77225.8	165597	108780	164272	170506	95595.8
C22:6	82640552	59266668	125638040	92170112	69710824	54745296	186049264	96074520	118767360	43855232	107230824	68730208	64212428	75104008	55123892	67956464	40370592	44989876	49490884	44001660	57865972	44412820	98622464	71704736	53003700
C22:3	756955	564463	1.15281e+06	775440	618924	627000	1.49055e+06	904776	1.10831e+06	445339	996311	954230	362603	713901	717084	505250	502448	566785	479869	417671	389114	633730	1.05876e+06	722200	592846
C24:6	1.74528e+06	1.02658e+06	3746804	1.55744e+06	1.96543e+06	985179	5.37208e+06	3001685	3546898	1095163	2.55843e+06	1.68912e+06	1.32076e+06	1.91538e+06	1.08314e+06	1.42099e+06	1.10219e+06	1.13677e+06	1.24169e+06	767808	965186	879631	3.1668e+06	2.18715e+06	1.33901e+06
C24:5	1.04564e+06	687714	2133530	1.16681e+06	1.01043e+06	605300	2.77355e+06	1.67875e+06	1624870	709920	1.80435e+06	1.14215e+06	648358	1.0719e+06	861616	903162	922215	709844	1.05396e+06	639370	635636	683287	1.69103e+06	1.15071e+06	1.00164e+06
C24:4	1.4309e+06	702863	1.80447e+06	1.15566e+06	734779	846749	1.59204e+06	1.42827e+06	889023	642682	1496527	1.12198e+06	693762	966614	974133	1.14923e+06	714084	599081	745210	907979	618302	850963	1.48286e+06	808948	981514
Chenodeoxycholic acid	62852.9	57555.2	26034.9	75693.7	55840.4	0	170102	20333.5	295339	25639.5	57354	82571.6	48990.5	44994.5	57636.9	43665	47977.3	20428.5	59048.9	14044.1	20729.5	22009.7	226043	38398.7	87556.7
Deoxycholic acid	169504	138095	88664	103352	178818	69248.7	134540	138767	123271	151748	152964	150138	109542	83635.3	133930	165707	98065.2	74971.7	121565	94161.2	107661	135646	80023.8	109309	80714
Hyodeoxycholic acid	16690.2	4335.88	7078.98	0	2926.73	6411.36	76349.5	9051.94	148738	8147.23	6168.04	11699.8	12844.2	5864.14	9720.62	10596.6	4135.31	7760.63	5876.11	6521.8	5790.1	6998.9	100937	5460.78	6956.23
cholic acid	17295.7	5654.31	12440.7	7548.37	18781.2	7790.51	583055	36445.3	955826	22719.8	4880.04	5636.5	66339	5471.13	10343.9	34933.5	0	19710.8	4244	4793.55	4479.75	4220.42	282130	35028.1	25043.6
7-Sulfocholic acid	0	145529	0	26347.6	0	0	52927.2	0	36946.9	99126.8	37533.8	37746.3	89598.7	45605.6	33010.2	146733	89889.4	52127.1	76298	51789.6	76703	34005.8	0	33707.6	0
C24:3	151809	105806	282183	280976	87333	62594.5	414395	285963	106138	101601	252168	129928	116975	140884	184783	121662	118852	119522	69022.5	171112	83576.6	111968	345362	161307	113192
maltotetraose isomer	368794	338479	454673	577796	247025	415405	164254	78134.8	31814.3	174517	150120	237908	115143	264201	150614	27803.7	35921.6	161408	33221.8	79317.2	89954	116325	320065	56690.5	167385
C24:2	2.2635e+06	1292056	2.07834e+06	1795137	1.04147e+06	1.22788e+06	2.38494e+06	1.92486e+06	1.37912e+06	819952	1749992	1.63017e+06	718954	1.04452e+06	974981	1.22948e+06	778939	722183	824109	889915	625430	1.20849e+06	1803265	1.03807e+06	1009374
C24:1	3558126	2.52201e+06	3.43884e+06	3126528	1.95081e+06	2.34859e+06	3506716	3.57365e+06	2232779	1.47854e+06	2.96279e+06	2.1864e+06	1.32665e+06	1.32097e+06	1.63463e+06	2.23715e+06	1.63736e+06	1.57916e+06	1.34674e+06	1.06659e+06	970884	1.91965e+06	2.27499e+06	1.71431e+06	1.55778e+06
C24:0(Lignoceric acid)	385856	434425	406128	311342	370996	236238	497333	361254	1.76874e+06	215741	439906	326214	263286	253632	582894	334823	584013	200261	160897	202425	264162	358144	856590	339864	387710
LysoPG(18:0)	770750	406221	1.02856e+06	949157	559227	788618	675636	979516	628020	453358	651938	773544	620526	545957	844329	824495	693155	475355	505804	697356	785026	603146	305450	396694	571236
N-Palmitoyl tyrosine	21633.4	24740.8	32157.2	21766.6	21089.4	15986.9	19355.2	18510.3	45642.6	20872.8	34292.5	22473.6	8773.07	7971.44	18928.3	24382.3	37980.6	23890.3	8858.35	15150.6	24925.6	27112	15695.8	18664.7	26770
MG(22:4)	62530.6	349576	166455	77205.8	142448	523956	89653.6	103626	129480	80571.6	110425	138874	17981.2	109462	27811.4	32248.7	22329.6	29469.7	21053.1	18981.6	35779.3	47373.3	171364	35623.1	36169.2
C25:0	14917.4	42681.6	23578	34410.7	24238.7	37924.8	22771.3	21155.2	692282	23977	38489.7	13719.5	37476.4	70987.5	62393.8	17065.3	157711	22328.2	0	26064.2	7275.02	21705	157812	8374.03	25263.1
Heterophylol isomer	75606.1	13454.8	53840	67701.3	53963.4	26101.9	50534.1	136000	109084	156819	104069	90010	79244.4	60144.2	84534.8	21529.8	59783.1	46571.7	18320.4	58075.9	37454.9	38188	60173.1	26217.7	18804.2
Cabergoline isomer	273479	211543	264018	264885	130732	355729	213123	221707	265869	276101	240552	249039	202461	239424	215298	232697	154658	178525	199932	321527	201334	293008	133084	182149	242040
C26:5	53350.8	43919.7	65947.7	76748.6	48317.6	37490.6	146096	58217	26260	22971.6	95885.3	76926.1	0	42293.3	38298.9	71274.7	28178.9	0	0	25532	9940.61	25219.5	139368	56400.6	30173.2
glycocholic acid	7803.95	5314.52	5509.12	2554.29	7301.01	2608.6	7393.42	7755.84	4889.38	4064.67	3121.11	6074.55	5161.57	7048.38	3299.96	3631.36	3871.61	4495.81	3239.11	1798.19	10996.7	12553.4	3534.38	3632.06	6051
C26:4	122759	84876.2	108766	93555.7	83633.4	57912.1	128148	119127	48174	48961.8	131940	133806	47427.4	58095.6	64993.4	92067.3	94509.3	64283.4	82085.9	105875	36120.5	82471	161439	47453.6	89484.9
Taurodeoxycholic acid	31460	13295.2	23714.6	59177.7	43918.2	58206.2	4717010	77052.3	2.08859e+06	154210	88421.8	60575.9	264391	315730	109161	1557977	59217.1	66375.4	43393.2	60848.4	74220.5	47676.4	5881956	11974.4	46325.8
Taurodeoxycholic acid isomer	44288.3	131158	88124.4	112390	61069.1	155322	19666882	207006	5.20071e+06	314053	264951	52314.5	776238	603292	157954	4179470	312268	251108	141195	248582	187952	95120	19129304	59956.3	157545
C26:2	78716	56582	114889	31159.8	88229.5	42841.9	120488	81270.9	0	17182.9	94036.9	39049.5	13338.1	0	19749.7	23531.3	53117.6	41359	16345.8	23330.9	44144.7	0	66630.5	33620.5	0
C26:1	51916.7	35442.2	40057.6	32294.5	28799.4	17107.5	98639.3	49522.5	196798	16849	77340.2	0	12835.3	16290.4	28503.2	18373.2	58544.3	35477.5	7304.65	5800.16	22893.5	20969.3	21942.9	0	0
FAD	303820	109709	332119	290015	121349	204851	291364	322295	351750	159720	246851	442625	163324	111669	157708	251904	147516	145454	68279	127153	116661	112750	167520	115046	50786.5
3-Dehydro-2-deoxyecdysone	36673.7	17943.5	25475.2	16497	7752.98	53378	89959.3	14000.5	68772.8	180272	37472.3	59157.6	40931.6	22060.5	86765.6	25580.5	35050	25945.2	47337.4	38416.1	44565.2	51141	91338.2	34371.9	40144.2
Podecdysone B isomer	2.70606e+06	1.56405e+06	3008237	2.79855e+06	1.59004e+06	1.68448e+06	1.95847e+06	1.08825e+06	1.44709e+06	1.34652e+06	1.67214e+06	1974174	942908	2.12407e+06	1.70088e+06	1.72008e+06	987803	1.32393e+06	1.4953e+06	1.75292e+06	790110	1.09723e+06	1.36939e+06	1.16507e+06	1.21118e+06
7-ketocholesterol	0	31114.4	33372.7	0	0	14123.5	41941.2	0	12213.3	0	0	0	38366.2	7223.94	17543.4	0	0	0	21987.4	0	0	0	21195.7	0	0
Calcitriol	57350.1	23124.2	147300	57199.7	51963.3	152392	80037.6	59555	59978.9	49324	26471.9	57162.3	48373	67935.7	100527	32639.4	52513.2	73543.7	31705.4	70585.3	31619.1	42495.7	146491	45095.1	49298.5
Neosolaspigenin isomer	33622.2	51226.3	33059.3	17867.1	0	27167.5	54365.9	26073.3	59114.1	62051.2	16905.3	22723	62006.2	87110.3	46674.2	77249.1	37159.1	98827.9	65863.3	50547.6	33026	38651.3	23248.2	25116.5	40082
Cholesteryl sulfate	13708499	6.28613e+06	9802872	9601704	7.62494e+06	8.22937e+06	11695223	11857636	19424308	7.15439e+06	9615904	7932042	8.08631e+06	5.61126e+06	6.05586e+06	9962887	7.00168e+06	6.36388e+06	6.46259e+06	5228759	4.13393e+06	7.03645e+06	9320133	3983822	8502935
Pubescenol isomer	363885	254437	506606	106412	110499	472759	378035	267212	247769	277340	315041	468863	201381	177792	188902	349116	292518	285755	367744	502272	301500	214680	188868	196698	192381
Stoloniferone C isomer	211912	115066	293289	186868	36300	223966	198396	79455.2	266361	88100	110990	130340	61549.3	47011.4	68158.1	143426	92011.9	81516.5	108454	88374.2	45852.2	127433	173258	152133	174608
Minabeolide-8 isomer	37267.3	0	0	32529.3	34008.3	23409.9	76529.5	33062.2	73783.5	29148.4	61641.2	44926.7	39086	21250.7	35905	0	19868.2	30065.6	13763.8	21359.5	20526.2	27948.8	91726	18273.5	0
(17alpha-23S)-Epoxy-28-29-dihydroxy-27-norlanost-8-ene-3-24-dione	183642	72494	169884	189943	175672	155429	569164	419815	530305	532601	309130	490100	528447	280260	296676	271498	132472	166710	147967	111739	122691	165959	409126	281926	138264
Cervonyl carnitine	31110.3	14368	28625.5	40024.5	12673.4	33634.8	23246	27890.3	24901.1	28659.8	27531.8	46000.1	11681.2	17790.4	17774	38033.7	15968.6	4994.37	6577.88	25185.1	13659.8	8120.08	10909.6	13766.8	17950.9
Neotigogenin acetate isomer	159782	22124.9	5169.18	26368.5	68988.8	79044.3	188245	194055	222912	111823	71531.7	106850	133050	182145	81832.6	50956.6	59594.6	77787.8	97510.2	102317	68089.6	143549	206587	84763.4	128799
Clupanodonyl carnitine	25662.1	49271.1	39693.3	60387.6	40974.2	55915.3	42170.3	41449.6	55406.6	22750.1	49444.3	29904.2	47641.1	7740.58	31997.7	38573.7	47946.8	21399.1	25194.7	37585.6	34903.1	25508.7	36908.3	53649.1	50924.1
Saringosterol isomer	26962.5	45783.6	94684.3	43656.5	59070.9	42913.1	45850.2	70059.8	56331	30412.9	23588.1	62405.9	43242.2	25092.8	31753.4	36957.9	47993.3	43709.3	31145.1	20739.5	8679.19	22396.3	12731.3	58583.7	31010.9
Messagenin isomer	69440.1	49097.5	119332	59175.8	105976	77180	47866.6	46273.9	55414.9	19692.5	70974.2	38393.8	12995.5	13127.4	39539.5	44333.2	34122.1	73200.6	36213.6	20127.4	50547.9	23915.4	17878.3	45552.1	20365
Docosyl 4-hydroxybenzoate isomer	2.38311e+06	2.64104e+06	2.54423e+06	1910153	2.57337e+06	2.83687e+06	1.70891e+06	1.80129e+06	1.3742e+06	1.39618e+06	1.44331e+06	1627900	1.63674e+06	1.9585e+06	1.38994e+06	1.21495e+06	1.73123e+06	2.00463e+06	1.62363e+06	1.66082e+06	1.44166e+06	1731848	2.17798e+06	1.84178e+06	1.40216e+06
6-Deoxohomodolichosterone	1.14756e+06	1.396e+06	1.17156e+06	903912	1.24459e+06	1.99804e+06	785725	940685	879752	688235	1.03908e+06	886527	511422	743184	702195	415446	625020	564586	549818	579780	563359	681998	955074	598558	437463
Ganoderic acid isomer	5876.47	5729.49	2968.83	4424.97	2303.11	8865.83	6722.59	2655.17	5412.39	6955.62	3910	5756.33	274.66	7450.47	2938.82	2273.39	3562.7	6188.51	3618.94	6225.05	7675.23	7793.16	5181.35	5080.5	8587.45
Adynerin isomer	14292.3	0	0	0	8802.97	0	267322	0	150772	34642.4	29280.9	33428.9	19043.9	0	11994.1	45711.7	0	0	29623.2	22043.6	21587.3	0	153146	0	19487.9
Glabric acid isomer	0	35217.4	149514	39787.2	39914.8	0	141194	0	42109.2	95298.4	0	29626.1	3012.18	34323.1	0	0	194230	12115.3	5683.97	21972.9	31498.7	121142	30410.3	392387	26648.8
Esculentic acid isomer	13184.7	65809.9	33611.5	56526.1	11977.6	0	445928	36842.9	66211.4	40219.9	29435.1	19945	0	0	0	0	28552.7	14448.1	20452.8	35012.4	62666.4	74362.2	109142	186883	43126.2
Arg Thr Arg Asn isomer	2.57932e+06	1.3657e+06	3.6982e+06	4.04552e+06	2.58032e+06	3.6613e+06	4094136	3992042	3292235	2.84678e+06	3.72557e+06	1315238	2212715	2202169	2799980	2.89943e+06	1367192	1.39269e+06	1055524	1.05711e+06	1.80668e+06	1.25693e+06	1.25786e+06	1.5081e+06	1.96172e+06
3-keto Fusidic acid isomer	245923	100309	87882.9	227725	126799	341118	375933	344182	307741	237799	264189	337853	168222	188037	271522	105028	143657	254660	218909	258370	293407	399620	310393	202394	327563
ceramide(d18:1/16:1)	205661	120806	458958	324603	431000	306709	220051	405748	230700	299418	326302	353462	206609	394699	304839	372611	235388	230296	377661	125058	236582	227734	112109	125626	111232
ceramide(d18:1/16:0)	105146	179305	218926	143214	182412	180234	289117	276719	268605	145392	313447	177532	274877	139946	216523	315723	199388	76987.6	152282	120609	361345	259962	261736	106448	191299
Corchorusoside D isomer	5296.54	6816.15	8234.07	4033.16	4396.49	3942.66	4873.67	2617.07	2845.33	1744.45	2913.1	7407.92	2787.53	6046.04	3349.95	0	7643.91	5309.32	3168.79	3602.12	6193.43	11428.9	12783.2	5049.93	14096.1
Telaprevir isomer	34906.7	19874.2	54860.6	34344.4	26562.2	26420.3	26116.5	35246.6	21234.2	18206.8	24671.1	20688.5	25119.5	13553.6	25715	16121.3	18970.5	28919.3	33770.2	22156	30782.2	29976.8	37048.6	15922.3	23378.3
Prosapogenin isomer	91648.4	84698.2	109268	117380	90840.4	74048.6	86705.4	70562	71501.1	67046.5	91747.2	79560.3	75125.1	111744	95260.8	53094.9	103853	132313	129611	106686	84191.4	112388	125226	88802.3	98427.1
Prosapogenin isomer 2	81442.2	42810.9	100928	81756.7	81501.4	53628.2	123764	73261	95722.1	83644.3	124110	29221.7	91033.3	98004.8	95610.6	50398.3	109952	134853	78291.9	100997	105929	120732	113874	131519	125172
oleanolic acid 3-O-beta-D-glucosiduronic acid	16985.7	7453.93	36134.5	6821.03	4681.24	7554.43	10018	8446.87	19695.7	5844.38	29401.9	14804.3	9806.62	10621.5	22298.7	17404.7	8974.68	22800.9	19036	9956.87	12910.6	25645.7	21437.9	22799.7	9522.69
ceramide(d18:1/18:1)	40631	29697.8	25110.8	16789.6	16943.8	34715.3	15605.2	71397.4	22607.8	16956.3	40726.2	39118.9	15488.5	22502.7	36057.8	43189	12259.7	11024.7	32917	28259.8	15639.3	18745.9	11308.7	32084.5	9551.98
Janthitrem E isomer	1.38137e+06	756613	1.5644e+06	1.5012e+06	924128	1.06514e+06	769202	1.128e+06	2.14552e+06	1.065e+06	1.77093e+06	1174175	1.34607e+06	1813419	1.39196e+06	959410	1.1779e+06	1.80682e+06	1405298	1.34109e+06	1203638	1.78313e+06	1636600	949752	1.77692e+06
PA(18:2/16:0)	410543	156775	531870	585905	836293	299490	793622	604647	842819	671696	556797	601682	593974	371506	413046	517400	367190	172304	130678	216674	168770	108128	366219	194193	68960.8
PA(18:1/16:0)	296254	92346.2	257050	302200	632016	153254	402697	408929	442341	386650	299413	290798	321399	182703	167827	287212	187109	106636	57007.4	93252.1	130985	94363.5	212079	169544	17004.6
SM(d18:1/14:0)	137567	77454.5	87210.1	89693.1	93366.3	84988.7	80802.8	87087	60887.1	71530	82314.5	65384.4	90071.4	84661.8	73711	77337.6	74210.1	69024.9	80676	71499.9	57445.7	70898	71278.7	44190.4	54053
PG(16:1/16:0)	27173814	20945086	19679122	29285918	20564386	26065710	20273640	23292186	21189654	22143578	19036776	24438854	17110984	15779089	20335280	18015778	17275226	18362222	17037982	14527132	20778512	19181924	18215466	19370546	18822136
DAG(36:5)	56731.4	86071.1	165410	247386	75009.4	102077	45360.1	37432.6	95154.5	24567.7	46088	121890	93282.8	36485.1	0	190415	102846	175564	50412.4	153540	46400.6	63166.4	186021	145957	138196
PA(18:2/18:2)	88108	23731.9	186164	175601	68387.4	34915.8	112941	144388	194444	108016	95768.9	94496.9	51865.5	49278.3	57955.1	68945.7	56276.8	71348.4	36099.7	45878.1	39831	21150.6	62189.6	35786.9	7057.45
PA(20:4/16:0)	305607	103148	206429	357371	146768	167202	140345	150298	221598	94440.1	212017	164851	120525	112779	134779	116470	112074	153712	57785.1	82170.7	66248.2	94740.9	83995.1	110222	45803.5
PA(18:0/18:2)	529998	935936	1637771	2.02237e+06	783874	329911	386811	27168	75087.3	81322.6	115712	313810	218054	178830	205296	26530.8	84011.9	244721	17209	60829.3	15957	133679	51724.5	75542.5	75211.9
PA(18:1/18:1)	203756	72513.2	434452	471466	193524	96581.2	289128	391190	449675	315468	337502	207169	164260	128532	137510	183764	126168	204151	61625.6	85613.6	122459	85294.8	154077	105130	8655.47
SM(d18:1/16:0)	42685.4	15508.3	33902.5	36717.7	82697.1	40773	42731.8	50340.9	52416.8	37605.1	39299.8	25432.8	37566.9	25010.2	13469.7	31603.6	13758.9	12700.3	13440.2	18848.7	24879.8	20269.2	24820	13544.9	17960.7
DAG(15:1/22:4)	5316650	2452887	3.31295e+06	5.38647e+06	3.10844e+06	5774414	2.01267e+06	3931825	3.00863e+06	2.35863e+06	5.03496e+06	5592023	3859018	3.96298e+06	2.84866e+06	4.79705e+06	4.8497e+06	5397006	3.1585e+06	4.96559e+06	2.93228e+06	3.3078e+06	3.54226e+06	2.65418e+06	5.54658e+06
PG(16:1/18:2)	7495484	4.46743e+06	8.36955e+06	8743916	5.25492e+06	7.24502e+06	8884408	9001896	6774504	5.12148e+06	6.45304e+06	8821355	4.91506e+06	4.28827e+06	5951980	6.24406e+06	6631412	5848340	5041743	5.1799e+06	4.91509e+06	4525372	4827684	6.6127e+06	5.89069e+06
PG(16:0/18:2)	290594592	137209648	263261440	252355184	236966608	222762352	293507648	294090144	214238720	151319504	178739792	233723056	156330720	115102840	145328464	213581264	204332016	138804352	126368072	160664704	100834816	126396160	145423264	172722384	129307864
ceramide (d18:1/22:1)	68335.1	38190	80577.8	52268.2	28986.1	93256.6	31168	54403.7	31958	17230.1	27549.3	51748.9	29733.7	35995.9	26674.3	89228.5	37349.2	48847.8	65051.4	36881.2	71202.6	92097.4	13667.1	25373.1	43194
PG(18:1/16:0)	35218404	20054774	28515114	32071194	20815648	31105446	27656736	33208418	27114970	21787328	25156414	28988480	22756578	18777136	25384514	23865466	20230566	24730458	21628122	20001618	27484096	21112410	22486766	24228056	23485546
PG (34:1)	174519120	120106072	144108304	167696720	125154432	156683056	160405296	196624752	137235232	110142624	126255896	145222720	105408960	79554072	131845376	164759888	110731904	103744680	83321368	100986664	102098720	109526208	103080576	114193824	100765272
PG(16:0/18:0)	17148574	12282611	15157292	18850280	12896884	15098648	12900220	18099792	13643016	10549199	10612195	11475055	9065699	7.55878e+06	10826887	14121376	8667697	9151797	9966500	9067277	10614319	10487971	8441265	10140646	9106696
PE(P-16:0/20:5)	8456284	8.16541e+06	5.77541e+06	8872966	6.39292e+06	8019730	6.30868e+06	7.84897e+06	6.25374e+06	6.85911e+06	6082888	10587575	6080108	5282658	7422852	5361710	7.53233e+06	7.76951e+06	7.8146e+06	6.98051e+06	7.4275e+06	7718000	7.00515e+06	7.6812e+06	6.61244e+06
PE(P-16:0/20:4)	32395870	22545514	30480168	33672820	27781320	28766170	22672110	31166070	21554846	20487062	23757912	23986042	17911226	19647798	21031810	20256382	20860744	22523306	24803936	22015406	20401752	34547812	20121210	25625760	21716738
PE(P-20:4/16:0)	1.7716e+06	1.46537e+06	5.97664e+06	2.98062e+06	1427386	2.54905e+06	1731964	2457952	3.45685e+06	2.17301e+06	2100944	1.48745e+06	1134647	1526249	1.91816e+06	1.641e+06	1.2911e+06	5667480	3.19383e+06	1.37495e+06	2.46318e+06	2.97341e+06	1.44663e+06	1.49105e+06	1.02373e+06
PE(P-36:4)	2490971	2.31821e+06	2.27282e+06	2.07617e+06	1.64689e+06	2.01743e+06	1500315	2.14399e+06	1.65852e+06	1781763	1587768	1.59567e+06	1.10155e+06	1.17836e+06	1.07078e+06	1.89704e+06	1.49148e+06	2.26904e+06	1436111	1.21797e+06	2.11264e+06	3.14535e+06	2230335	2518426	2.03619e+06
DAG(39:6)	62718	284396	318993	346313	185944	171047	107705	105639	308608	258012	267057	370572	352292	134651	239709	296815	284023	375439	123365	374430	183014	251395	365865	180345	583719
PG(16:1/20:5)	438523	373387	401160	529531	312995	507175	441181	416064	424934	381376	343619	421905	298108	313149	415791	382301	403495	431996	369741	414711	356800	429286	407014	325073	481864
DAG(39:5)	95899.4	112632	108549	185536	29758.8	153012	0	32533.3	148182	55091	97906.3	127147	107033	43592.6	115173	144341	71425	184487	150059	108367	147989	53230.4	162758	78715.7	149223
PG(20:4/16:1)	3.9249e+06	2900694	3895752	4553856	2934052	4061476	3993706	3.39943e+06	2.96589e+06	2.73972e+06	2.78662e+06	3.18483e+06	2.62514e+06	2.37553e+06	2801125	3009026	3476655	3018926	2.53101e+06	3.03061e+06	2.36708e+06	3180055	3050467	3.36335e+06	3.25097e+06
PG(18:2/18:2)	18537370	11929773	20154000	19503792	12044488	15897727	17723824	15926923	11557536	10690481	11510179	14162775	9777008	9382232	9125489	12185088	11297600	9242331	6.85351e+06	10646519	7.89097e+06	10774884	10245932	12579415	12716400
PG(18:1/18:2)	10465673	8432645	13230517	14668888	9503829	11380920	12742445	12586680	9872519	9532409	9718976	10316480	8005362	7.23577e+06	7611482	9155937	8388969	8261758	5.34885e+06	6.28845e+06	5.47231e+06	8413055	7316140	9192679	8938679
PG(18:0/18:2)	4.16399e+06	2.34195e+06	3.7501e+06	4008761	2.61916e+06	3.48949e+06	4482684	4.32799e+06	3.70448e+06	2477996	3.6352e+06	3.84203e+06	2391692	1.94421e+06	2.54591e+06	3.42167e+06	2818080	2554930	2266619	2.40673e+06	2.27962e+06	2152977	2.10168e+06	2300726	2.23268e+06
PG(18:2/18:0)	3.76711e+06	2.757e+06	3.87091e+06	4863886	3.17303e+06	3.75483e+06	3.50474e+06	3.4712e+06	3.51894e+06	3169348	3.22791e+06	3.58116e+06	2.36145e+06	2.08789e+06	2403618	2.8915e+06	2382422	2.36306e+06	1.8061e+06	2.02991e+06	1671963	2465556	2.11859e+06	2.32546e+06	2.48567e+06
PG(36:2)	19535858	11641736	17709664	19513576	13360149	15100668	21005120	22373742	17133190	12371915	15274368	17694872	11204260	7.51639e+06	10659484	18028960	13591893	11087513	9393387	10521089	8918898	10467821	9079275	12286167	8943040
ceramide (d18:1/24:1)	107695	151230	175657	127475	33039.8	207136	134246	74100.5	108276	43009.5	128750	89571.7	76482	66788.6	112123	132346	72166.4	163024	143571	106063	233127	255118	72102.4	118205	171663
PE(P-16:0/22:6)	137317232	74646312	134763536	131166752	115071592	101394392	128462200	137251952	102400408	74052880	78275824	99482616	53340224	41720208	68723352	111253400	85405656	59031892	59638548	69830424	55333444	51161252	50585060	66512960	54294668
PE(P-38:6)	53599444	26859946	50959828	45996164	34823172	41299232	47736244	48131744	36609872	23988318	31779864	40442500	21713890	20233178	22783320	34188168	33124070	27208666	25836728	26967712	22625054	22797872	23705978	26607722	21769574
PE(P-18:1/20:4)	92327928	46858860	73230184	88855040	68106616	73604144	69329848	93113472	66339148	50161716	61671884	67734304	36919964	26835246	47090668	64939852	49417116	48193164	43657236	48241588	41055968	46416640	37306968	46392096	34696612
PE(P-18:0/20:4)	863713	632708	2.133e+06	1.22426e+06	596612	916058	618998	1.05473e+06	1196710	710582	918169	569659	540156	684557	574045	642557	713006	1.92519e+06	1.27434e+06	664645	1.04279e+06	1.50242e+06	703670	476001	523945
PI(16:0/18:2)	1.16028e+06	933972	1.09567e+06	1.14252e+06	1.10315e+06	1.24423e+06	1682503	1.71043e+06	1.19253e+06	866019	1.20867e+06	1153329	1.03665e+06	744939	868986	1427437	950046	713926	488973	591353	538797	901400	1.02142e+06	1.27277e+06	732760
PI(34:0)	2603028	896732	1.5497e+06	2.20093e+06	445508	1.41627e+06	1.28977e+06	1.15365e+06	1.2983e+06	791797	1.27646e+06	1183642	820744	713552	933546	1.0435e+06	997143	1.0418e+06	998487	771771	856469	1.46517e+06	820066	1118127	957767
PG(22:6/16:1)	4.22786e+06	2.84312e+06	4304152	4.5481e+06	2.8658e+06	4217494	4.19755e+06	3.88408e+06	3.82337e+06	3.13601e+06	3.50624e+06	4.47088e+06	3.07196e+06	3.04445e+06	3.84398e+06	3545574	3.58766e+06	3.18002e+06	3.5495e+06	3.6424e+06	3.02008e+06	3.06131e+06	3.46529e+06	3493784	4271476
PG(20:4/18:2)	60768628	29015222	55977996	55702124	28132214	45694112	59956576	50701396	59628532	31705224	41482132	49528476	36218716	30972874	38913476	52769520	38767632	34201776	28778706	33918936	27889160	32278346	32853936	35315180	31535552
PG(20:4/18:0)	6.50804e+06	3.7578e+06	6.84766e+06	7.00392e+06	4791234	5.43384e+06	7.04206e+06	7.53526e+06	8.29024e+06	4.46177e+06	6615998	6.58008e+06	3.97734e+06	3.21402e+06	4.14449e+06	8601209	5.09469e+06	4.40019e+06	3419228	4.93437e+06	3.50451e+06	4.03741e+06	4.04033e+06	4.24273e+06	3.91838e+06
PG(22:2/16:1)	202391	181824	205885	278426	240107	220377	231221	280468	217154	177802	234416	183828	166445	115886	192144	172098	161181	209426	133761	146815	128238	172056	179216	230749	162801
PG(22:6/17:1)	184711	136658	189016	169287	105598	167216	207238	165480	219324	131082	119995	139533	135304	106717	123476	148807	124053	140785	104764	144259	105201	97144.9	139876	54655.5	137815
PE(P-18:1/22:6)	5.52838e+06	4.04475e+06	6.07427e+06	6.19116e+06	4.54988e+06	4.63208e+06	5905950	5.93161e+06	4.42821e+06	4165551	4.33739e+06	5353102	3169336	2928066	3.06362e+06	4205544	4.10595e+06	3.92255e+06	2.78378e+06	3.33319e+06	2553397	3.42346e+06	3320188	3.63178e+06	4.42733e+06
PE(O-18:0/22:6)	208938	115638	108766	169981	60203.9	194316	131525	169832	122903	100598	52906.6	218908	61726.1	45053.4	50915.7	136904	102637	133182	89236.7	74488.1	48783.8	137806	117013	156829	134773
SM(d18:1/22:3)	24610.5	34784.6	9750.95	12417.8	3552.01	11631.6	9672.39	28427	10844	3048.34	18076.8	9582.83	19392	16860.7	17978	6210.64	12267.1	16946.2	20801.2	17890.1	30179.5	23632.4	17367	23203.5	17214.8
SM(d18:1/22:1)	40255.1	34694.6	35084.4	24434.8	24144.1	22426.7	19169.5	40032.2	8681.17	11313.5	19383.8	18176	23231.8	18409.7	10621.4	23239.7	7988.61	18850.6	9242.96	12084	18518.4	25345.6	24001	9070.84	11767.9
PG (22:6/18:3)	1.99961e+06	1.22958e+06	1.9568e+06	1.92755e+06	1.11572e+06	1760500	2.13913e+06	1618978	1.5902e+06	1.33421e+06	1.57818e+06	2.01836e+06	1423361	1.34434e+06	1.55382e+06	1.7606e+06	1825726	1.59389e+06	1.9352e+06	1.93306e+06	1.26694e+06	1.24154e+06	1.52196e+06	1.50476e+06	1.8568e+06
PG(18:2/22:6)	23783082	15740129	24187894	22070158	14575956	18993256	29688432	20207466	21289666	13901148	19377694	22726174	17213782	16598091	15892888	25247736	18057130	15492359	14460437	17974832	13240680	14888933	17493454	18252558	18735648
PG(18:1/22:6)	14354669	8897059	13725949	14907093	9742392	12025213	16957680	13127235	16268560	10124672	13413092	14409927	10594936	9446975	11416575	14466539	11402217	11119479	10932235	11112545	7.54886e+06	9440299	9750003	9894529	11051297
PG(18:1/22:5)	4.38432e+06	2.33988e+06	3.56954e+06	3919900	2.812e+06	3.22429e+06	4.26889e+06	3800410	4036151	2731196	3.48849e+06	3.53435e+06	2.9216e+06	2189677	2.80149e+06	3909033	3396317	3.14919e+06	2460201	2.98257e+06	1.95536e+06	2375752	2.58133e+06	2.7753e+06	2691051
PG(18:1/22:4)	731224	389683	400803	580205	503653	173582	888793	768038	911140	445661	224296	578472	257440	277087	509164	659296	372703	534825	299980	327578	330342	263619	345847	184132	323778
SM(d18:1/23:0)	22600.4	15915.6	25698.4	27763.9	17285.3	30041.4	25970.1	24536.2	19473.5	17744.4	15468.8	35906.1	12036.1	24202.5	34906.6	27213.8	25209.6	20140.4	22770.8	18343	20027	31963.8	21999	20655.9	36177.8
PI(18:1/20:4)	1.21955e+06	894975	1.06878e+06	1.29445e+06	1.34519e+06	1390474	1.83529e+06	1.72854e+06	1.99971e+06	1.14163e+06	1.41905e+06	1.45994e+06	1.23912e+06	806024	1.17305e+06	1.57429e+06	1.09049e+06	993764	655807	632108	602006	945257	1.04508e+06	1.13018e+06	834822
PI(20:4/18:0)	7.39891e+06	4236848	6.00309e+06	6.44876e+06	7.98185e+06	6.85411e+06	9537635	9408193	9341064	5.8754e+06	8189032	7.1164e+06	6861336	3.83565e+06	5.04507e+06	8961345	6.0786e+06	5.16319e+06	3.50945e+06	3.90427e+06	3344596	5.19596e+06	5.56904e+06	5.39796e+06	4.32815e+06
PI(22:6/18:0)	371296	234020	324866	325783	417432	344927	462495	409178	448602	259333	384947	360668	298875	167316	225758	474436	241421	265457	169372	177627	189755	245610	284530	292220	167321
Coenzyme Q9	89335.6	88871.8	88976	83043.4	51702	83831.2	57330.4	52474.1	63143.6	74097.6	87633.2	77946.6	62291.3	88591.9	88589.9	77927.9	99373.4	71585.9	74488.5	57347.7	127727	106792	62313.8	103401	81790.7
carbamoyl phosphate	15214.6	13082	27651.2	14426.8	15524.9	17573	17054.2	13815.4	21803.3	19202.2	13211.6	25287.3	24096.1	21106.4	13056.6	11428.6	14212.8	15210.7	22659	18214.3	16648.8	10028.5	12122.8	7036.29	13026.1
Hydroxymethylphosphonate	480730	621103	519306	463284	181910	462505	440304	412869	585670	455176	383833	662271	375875	307628	341364	536144	445177	459583	306992	539884	661573	1.01448e+06	893365	1.20485e+06	988976
sulfate	10761775	6407064	9911903	9868155	6.76272e+06	9342928	11026444	10167528	15094217	8.18399e+06	9067528	10096305	9822997	6.80228e+06	6.98989e+06	12090407	9425307	8.26765e+06	5.11343e+06	8123112	5.61697e+06	17893920	10321201	8841169	6.6577e+06
phosphate	9474706	5.57612e+06	12694528	12644139	2742587	7.70946e+06	8059524	5510732	6.0702e+06	4.37205e+06	4623884	12288161	3360764	8254238	7.93267e+06	4.12392e+06	2.59492e+06	5625312	3237814	6.26154e+06	3.45041e+06	5.20775e+06	7.85621e+06	4605630	4.39087e+06
Trimethylamine N-oxide (TMAO)	275554944	221974656	348070624	269015776	115857856	211406416	180087600	196847920	167994880	120066136	105114152	113799488	176701744	126310920	197277520	156864048	254609536	208952656	289400192	246016624	243110544	294552160	225313536	259709808	306560544
cytosine	109181	76136.3	235447	133314	111979	55656.6	145444	150730	122924	74461.7	73487.3	97063.4	71114.9	107819	108599	80130.9	104302	91890.5	87271.3	59087	116273	92272.4	251433	105284	86910.4
1-Methyl-hydantoin	11974.7	6997.77	37141.3	41973.2	10092.7	9965.8	120105	11227.7	183475	86834	29112.1	23754.9	19670.8	27771.6	37038.9	45443	65251	22538.5	79310	43365	21024.3	26009.7	68614.2	62270.2	30075.2
1-Aminocyclopropane-1-carboxylic acid	4.65086e+06	3.08928e+06	4373256	5.33238e+06	2.93259e+06	3.28994e+06	5.39713e+06	5.38598e+06	5.44175e+06	5.65511e+06	4.89274e+06	6.60203e+06	4.58656e+06	3.58427e+06	4.13301e+06	3854744	4.72281e+06	3423630	3.38585e+06	4.03514e+06	3700808	4.26905e+06	5492529	4.62599e+06	3.72707e+06
N-Nitroso-3-hydroxypyrrolidine	391800	348764	324789	316537	564453	339598	391164	409693	465485	406832	407139	395893	389636	301858	285091	415487	311546	217235	186566	247112	263175	242655	261230	284825	178447
3-Ureidopropionic acid	707648	627013	950993	1.10513e+06	402677	1.02718e+06	1.50268e+06	1.14616e+06	1.83405e+06	1.52744e+06	1365672	1.721e+06	1.24872e+06	1208512	1.63913e+06	968895	1717817	1.55763e+06	1.79771e+06	1761166	1.20075e+06	1.15875e+06	2367449	1421641	1633129
allantoate	18060.9	38294.2	23370.6	16216.7	8086.03	32063.7	20004.7	13188.4	23474.2	36114	21416.6	27512.2	23376	13892.3	47230.9	17596.1	55350.1	48460.7	69106.4	54639.8	54174.7	57642	58371.1	48647.4	46942.4
Diethanolamine	8.22171e+06	8.13508e+06	7.68395e+06	7.03609e+06	4.27178e+06	7.11587e+06	8950761	7.39319e+06	9933968	8.37233e+06	7.06789e+06	9159251	9868967	10324795	7171192	9381055	7906508	10171128	8546579	17151670	7.91538e+06	11729657	11436099	7.38645e+06	7680916
guanine	173448	147517	214693	204622	61655.8	118361	85699.5	70282.3	60212.1	61603	59408.8	91802.5	35867.4	84276.3	81433.7	33299.7	30171.2	61043.9	17343	45606.2	49389.6	67283.2	109224	38607.4	95681.6
Histamine	145318	230400	341270	349070	340022	556515	1.32798e+06	490018	162549	344848	1.82187e+06	1.73786e+06	265009	493577	677463	216413	337328	203400	371812	348168	2583317	146318	324647	1.81961e+06	255913
proline	11818277	10167841	12033968	11691243	8927020	11321888	13522167	16163889	26291466	22624486	18450460	26067984	14159592	13400683	23548680	12350125	27960976	22490256	24658950	28455280	19870772	17807738	21255838	25122698	29799976
N-Acetyl-alanine	687305	468763	724042	1114502	443568	641449	1.03483e+06	955941	912213	1.09923e+06	1.08611e+06	1574829	873217	725635	831328	791940	1.00474e+06	777921	778014	870554	717569	906189	658274	1.11583e+06	829192
N-Methyl-D-aspartic acid	80414112	49601748	75816608	95527608	54412708	57111636	92743816	88205024	94221960	95036024	87007552	116206968	75090424	64212320	68653256	64101468	75951576	53775828	53182672	64925812	58950892	64895060	88421920	72585960	58191840
Arsenobetaine	83482.8	63519.2	65384.7	117081	23701.9	73995.2	52558.7	72156	51914.8	124125	83668.8	99663.8	82513.1	95560.8	95252.6	18304.8	87588.6	66382.8	78960.9	109317	67190.2	79995.8	136880	74360.9	27951.9
4-Guanidinobutanoic acid	778229	546379	780326	1.18195e+06	565623	536129	425618	669286	394380	480347	352524	624245	600003	373694	454169	428832	1.00874e+06	530810	557892	815219	807061	612739	1215384	598498	579834
Betaine aldehyde	11221603	9597289	9897991	11753940	7.92511e+06	11113004	10577815	10150219	10536356	11457668	10564803	10555395	11063924	10484036	10394327	11283511	10497312	11445453	11643048	11188659	10752536	11383256	9894360	10099768	11938931
valine	278465024	235848976	250502384	287267680	158386800	229565264	326620672	189353216	385473760	254920336	232594832	240415184	191618128	225335760	240917872	195743088	222278544	206367824	234686016	282513760	242860976	278241344	415780224	257960720	267608496
methionine	1.8588e+06	946167	1586876	2758513	1245945	2525554	1.44084e+06	2105760	2.611e+06	3.23866e+06	2.49867e+06	4.00425e+06	1.97579e+06	2.58694e+06	3208870	1.5059e+06	5.08742e+06	3.64716e+06	3.75018e+06	4592502	2327794	1.88886e+06	6.94488e+06	2552762	2.9498e+06
Choline	283881664	245078352	375522912	381623712	149676192	178428432	251014320	153374064	288990976	146463632	198089488	200443200	171875248	231640960	218375424	151074592	137231952	233622160	130457056	165207344	165725040	175465488	281487232	168281200	185983952
citrulline	5.54259e+06	5.96776e+06	4243282	8.28651e+06	4.00968e+06	5.94434e+06	6.27965e+06	6.97592e+06	8.31304e+06	7.53855e+06	7.45322e+06	8.22458e+06	7.3904e+06	7.80389e+06	8.34997e+06	5.73066e+06	9112144	8818465	9007931	8968774	7.27584e+06	7.54502e+06	10710620	7.3168e+06	9887457
isoleucine	2.81139e+06	2355508	3113685	3212859	1.64321e+06	4.6216e+06	2.75575e+06	4.57146e+06	3.94225e+06	5518084	3.83352e+06	4.90748e+06	2.76101e+06	4.67961e+06	5.89578e+06	4.26243e+06	7.47634e+06	5.81421e+06	6.48845e+06	7108342	5.39624e+06	3.98839e+06	6.6439e+06	5.54914e+06	5.44607e+06
leucine	5.53589e+06	5.20574e+06	6157068	6599202	2.30466e+06	8826335	5.98692e+06	8.38274e+06	7414402	10010688	6933072	8787612	7.80537e+06	8242440	12105283	7.78062e+06	14123551	10564837	12353363	13817160	10919857	8.24028e+06	12068524	11203200	12163616
glucosamine	74929.6	48855.9	56129	116885	48374	80537.6	67616.4	91656.6	54320.7	112137	136699	122308	73397.1	82562.6	127553	87203.2	92472.6	65929.6	64286.6	99025.8	80439.3	97971.9	75550.3	65254.5	64469.6
DL-5-Hydroxylysine	547049	252867	351283	556674	448374	757193	593067	374680	148299	202910	218047	261156	222362	243542	386235	482425	457746	445838	315330	345110	325711	282788	104275	101431	330094
glucosamine-6-phosphate	20909.7	23856.2	13444.2	34820.3	20603.6	53417.5	69880	44419.4	79552.1	52948.3	31362	86187.8	48205.3	44555.5	30076.9	53488.7	49360.8	71764	38575.2	64116.4	59996.3	54918.2	49331	71276.2	29607.1
Triethanolamine	180782	104919	130242	85108.8	54123	65627.1	226767	110359	135170	196200	259822	232692	250979	98757.5	70317.3	156377	96350	114052	464325	119529	92026.4	72778.8	375055	98005.8	38042.9
proline betaine	1.32874e+06	1.1076e+06	1.08971e+06	1.77208e+06	551529	828983	1.33186e+06	978020	1.21014e+06	1.496e+06	1.5154e+06	1.47569e+06	983192	1106899	953823	985970	1.15477e+06	1.07689e+06	1.19918e+06	1.47227e+06	887863	935219	1.9633e+06	1.17065e+06	1.27654e+06
N-Acetylvaline	1.51306e+06	1.68369e+06	1.73768e+06	2080409	619286	1.64284e+06	2127118	1.67377e+06	1.78042e+06	1.81854e+06	1.96744e+06	1.99278e+06	1.74454e+06	2.07777e+06	1.85185e+06	1.73643e+06	2.35632e+06	2.10535e+06	2.0769e+06	2.42234e+06	1.80989e+06	2.08217e+06	2.32907e+06	1733900	2414426
Homocitrulline	0	19799.8	37799.9	34935.4	41713	21248.1	37716.2	84119.7	39875.5	107893	46342.8	64013.2	57936.3	39938.8	15567.8	0	31561.3	16240.5	78826.9	61684.2	18990.3	43890.6	0	67450.1	40728.1
Acetylcholine	154198656	166985168	184584768	174521616	68445432	146518784	217935184	140092944	241473152	172893456	164751088	161800448	140956992	171709904	158356992	145380464	178955728	156939072	167569920	201258800	155719280	160816240	292613856	164354288	192719024
N-(5-Aminopentyl)acetamide	47176.8	46668.5	65898	59859.9	10151.8	44848.6	71428.3	52335.9	46808.8	39800.5	43950.4	37112.6	39129	42318.6	47577.9	61985.3	55620.7	37677.8	14448	49768.2	32240.7	45565.4	43831.6	42479.1	37487.1
Spermidine	215582	51837.6	246544	225760	105369	96560	141408	99077.7	112281	86782.6	84928.9	117472	70164.2	62924.6	76801.9	78523.9	63650.9	58924.7	46882.2	72705.4	82010.6	68135.4	98466.8	73016.5	69992.1
Indole	287303	389044	141974	318620	153619	269766	360309	192022	295441	173402	349211	237859	224409	315850	273876	426423	207880	296665	248559	239157	290740	292308	171603	294627	212056
2-Amino-1-phenylethanol	136936	68853.5	95718.7	91396.4	88099.1	156491	144335	199284	214041	111630	133578	142101	86207	118118	77465	244132	215669	119517	156012	176069	169695	162146	198689	173445	196859
Norepinephrine	19746.8	20922.2	34281.8	38509.4	19120.7	31108.3	34139.2	29701.6	32021.9	21573.2	12316.3	19410.6	21821	22084.3	29487.2	28082.4	16432.5	24503.8	23914.6	24316.6	18739.7	22975.4	24028.7	24712.5	146126
pyridoxine	10135.9	7419.85	8321.92	9037.86	10738.3	0	14933.2	12011.5	10967	11855.6	0	7469.67	7649.77	8766.04	0	8377.53	99481.1	35327.7	7682.68	9672.83	8493.81	9091.57	24574.3	5941.18	8155.21
6-Aminopenicillanate	200818	128035	246335	189530	104314	156520	178617	137293	239559	194695	240325	492204	391927	398498	388866	290364	143268	95012.2	97747.5	330599	113818	234409	294123	108568	326617
Homostachydrine	129901	195132	104167	150051	85746.4	130965	112876	97218.8	102490	115385	107144	81907.1	79568.8	112501	103986	55436.7	84444.7	76897.5	147938	139921	173705	189497	203086	203816	144562
N-Acetyl-D-fucosamine	79158.6	26126	100674	108464	7094.95	55476.6	84886.1	79936.2	99242.6	95421.9	79346.8	70683.4	52076.1	77354.1	97358.7	43324.6	141559	65949.8	90552.5	91230.1	64922.6	23987	113024	66272.4	67083.5
N-Acetyl-glucosamine	13018.7	18693.9	43368.4	35310	12289.2	26648.9	18178.4	24101.3	27469.8	25191.8	35159.7	13362	30155.6	27313.9	42099	30608.5	31827.8	23879.2	25069.5	26945.4	37307.5	31926.6	21518.6	27891.3	33257.8
N-Acetyl-D-glucosaminate isomer	22899.8	19590.9	29587.2	23270.8	17436	24296.7	37949.1	17247.4	27043.4	20047.7	24356.4	38978.4	25866.7	20905.3	20134.9	29489.5	20317.4	32743.1	28208.5	27795.9	19611.9	16735.5	26358.4	22688.1	8535.03
homocystine	144055	123275	203469	145851	70280.6	171323	136978	206478	110970	82788.6	126707	157842	75123.6	75206.4	121079	114079	88837.2	65900.8	87500.9	162696	84520.4	105475	112660	111624	149784
N-Acetyl-L-arginine	837012	672300	768064	1.04749e+06	596163	729800	740462	726088	751526	749435	669763	1.0277e+06	641144	751965	746965	635933	945688	777945	938632	940543	775016	1.15928e+06	869597	705743	1.06173e+06
Trimethyllysine	5.29972e+06	4.26707e+06	5118470	5937728	3771252	5.81565e+06	5.07463e+06	4500574	3.88583e+06	5.33014e+06	5.84765e+06	5239947	4.997e+06	7075318	5.63487e+06	3.44486e+06	6277068	6.1449e+06	5922060	5443194	4.10384e+06	4.97358e+06	5.40271e+06	4.64002e+06	5.65182e+06
kynurenine	31379.5	7256.24	34502.9	20234.3	6963.37	21300	47050.2	55256.1	87536.8	17779	8549.19	17700.7	15418.3	26469.8	26101.1	20410.8	65902.8	39267	80409.2	51792.9	24408.4	20057.2	24413	47086.3	64143.9
adenosine	1.23417e+06	835276	1.37265e+06	2.13928e+06	1.42489e+06	1.22849e+06	2.33863e+06	2411102	989395	2.24451e+06	2.36035e+06	1.30828e+06	1.14605e+06	1.4519e+06	2309341	1.21755e+06	603244	1857395	1.07134e+06	1432863	1.3128e+06	1.42547e+06	1.93148e+06	1.48237e+06	2.84429e+06
Guanosine	37882	46744.4	82968.8	110333	31408.2	36820.4	41513.7	38746.8	29631.2	44347.1	40718.9	32288.9	33781.7	37863.6	40937.7	16668.5	32513.9	58789.6	28484.1	40860	14196.5	49155.6	74740.7	49239.4	70526.1
Dehydroglutathione	11571552	10036861	12237959	12646583	10374465	13003908	13480291	14661544	13723441	14453835	13515289	13409919	13673291	11617059	12518945	14698059	13738412	11769759	11969937	12780569	12379133	12671491	13270537	12920848	11445999
Homocarnosine	4.01104e+06	3.46521e+06	3.46943e+06	4728077	1.62992e+06	4.86479e+06	5.20808e+06	4.15576e+06	3.40256e+06	3506327	3.96231e+06	4.14912e+06	3.84851e+06	4429216	4.32737e+06	2.80635e+06	5416556	4.3897e+06	4.14038e+06	4.17588e+06	4.7967e+06	4.63164e+06	5.23174e+06	4.06613e+06	5445240
Propionyl carnitine C3	22953782	14202024	29772080	30870058	9849973	13683547	34689204	27007610	49596428	35585532	21883614	28672216	21823000	16539568	34298148	25297264	28965344	22938688	26003982	30892800	26539864	12650633	52484844	18373858	19795314
Spermine	45274.5	20608.6	34332	41221.4	15390	29101.1	21533.2	12526	23748.9	34426.2	25462.4	21549.1	27320.2	33167.9	26896.3	17572.2	30961.2	26367.9	26108.7	33513.9	30366.2	20923.1	31009.6	12386.5	45095.4
1-Methyladenosine	2.29357e+06	1.82351e+06	2.94473e+06	2.36359e+06	1.14168e+06	2.12988e+06	2.83063e+06	3.29997e+06	2.61735e+06	2.90938e+06	3.17461e+06	3.7869e+06	3618591	3293156	3.5963e+06	3.04997e+06	3.79018e+06	2.67986e+06	3.26121e+06	3.64682e+06	2.69962e+06	3390267	2.66024e+06	3.07225e+06	3.13942e+06
Formylglutathione	273545	281295	293146	282723	616837	324745	335590	577531	759226	622303	696548	365310	773202	309366	287957	582726	603897	340733	508608	280120	292028	939525	309940	584652	486670
Pro-Leu	3659696	2.95955e+06	4.25512e+06	5004020	4.98527e+06	3.51005e+06	5.0381e+06	4552834	3810080	3.54916e+06	5.07688e+06	4934794	4.04951e+06	4.23861e+06	4507848	3523589	4.43338e+06	3422410	2.59445e+06	3.87664e+06	4.56586e+06	3.09929e+06	3.4142e+06	4.33562e+06	3411784
Butyryl-L-carnitine	24617056	22533864	33560156	34959868	19016016	25337834	46658460	37166284	36163580	39086148	34636060	41337444	30393880	28537718	33821316	31416730	33275498	26860352	35640988	35395604	34048112	32635866	65099348	30618224	31325856
Hydroxybutyrylcarnitine	38900132	29097942	50071052	36897856	18511760	19306308	75155776	70759824	70583488	42251228	59687124	48370708	28599936	29334826	28512790	31839230	29552858	23025490	32898880	30360790	26716930	34274612	127750936	39737296	31875494
Leu-Val	546129	513114	761802	719229	356656	625360	758473	636337	570586	672526	705864	971735	686266	621513	718170	619674	884547	817189	827561	827011	655783	883362	704594	783186	825356
Cellobiose	95610.5	8859.06	203457	33772.1	317650	12006.7	2740.38	66762.6	11528.4	2120.07	22493.6	19394	46084.8	91706.2	109024	6307.14	93871.8	49233.5	15051.5	35020.8	3110.65	8064.86	13177.2	18631	9204.94
2-Methylbutyroylcarnitine	6551012	3844771	7915630	8633667	4110949	6.13702e+06	7898786	7179866	14728435	13065669	7.74888e+06	12238797	10607623	8974636	16571031	7321482	12335497	11461907	13308633	16434884	9449563	6002326	7990182	8757023	10397793
Isovaleryl carnitine C5	1.27712e+06	2.68322e+06	1262198	1.34696e+06	1.25819e+06	3206960	1504771	1.30198e+06	2187927	1.24002e+06	1.74482e+06	1.64171e+06	821630	1530243	772096	593755	811549	949939	917620	822514	913544	1082903	2073099	1.02019e+06	820243
2-Hexenoylcarnitine	342140	364017	613677	336792	174824	166159	579798	579016	214243	189278	409776	244304	250324	261860	148205	221875	189490	158142	155992	163224	167473	238705	1.43572e+06	289760	206792
3-Methylglutarylcarnitine	245009	107485	307192	357125	232229	194552	477432	352282	452224	412180	370524	419559	364866	197607	295635	263119	293540	162466	195537	251340	238531	143291	337838	280915	162183
hexanoyl carnitine	9919539	10725412	20868458	10904083	7367608	7.22211e+06	22525798	21374502	8.24641e+06	7.95698e+06	16160701	11120015	8.30055e+06	9587215	5.78634e+06	9901721	6631564	4933163	5950418	6612860	5.68145e+06	8950821	25824752	10833673	8184700
Hydroxyhexanoycarnitine	621421	441210	692417	717115	324352	426353	1.42106e+06	1.05255e+06	1.38275e+06	898044	1.21389e+06	1.06921e+06	575144	559173	424103	587440	598085	442528	618514	462987	366464	534033	1.20044e+06	627092	695790
O-pimelyl-L-carnitine	27285.8	23305.5	44862.5	163357	92726.8	9269.39	315795	9832.04	51309.1	50478.5	94317.4	43994.5	71786.4	15496.9	16931.9	0	83202.7	17818.2	19777.8	18835.7	20947.3	31293.5	56547.8	54116.4	8664.75
1-hydroxy-2-acetamidofluorene isomer	1224291	1.12764e+06	1.29675e+06	1.42454e+06	361785	1.09399e+06	1.06386e+06	957704	922461	978801	948509	1.12187e+06	960750	1.35058e+06	1.24102e+06	1.02161e+06	1.38688e+06	1.38694e+06	1.75178e+06	1.45855e+06	1.45599e+06	1.68424e+06	1.37653e+06	1.3262e+06	1.52188e+06
S-Adenosylmethionine	3.07795e+06	1.56604e+06	3096751	2.9493e+06	1.46915e+06	2.77792e+06	2412433	2787108	1.89025e+06	2349225	2.34024e+06	2434194	2.06461e+06	2.37212e+06	2.33684e+06	1.97682e+06	1.72422e+06	1.67399e+06	1.89728e+06	1.99629e+06	1.72872e+06	1.3064e+06	1.32531e+06	1.37651e+06	972027
octenoylcarnitine	1.52758e+06	1.31442e+06	2.99079e+06	2.09715e+06	1.20122e+06	1.14862e+06	3192060	2.1621e+06	2.27223e+06	1375434	1881807	1.82582e+06	1.18372e+06	1.2287e+06	921182	1.22059e+06	1.54266e+06	1.13346e+06	1431106	1032744	1.06678e+06	1.28886e+06	2.44451e+06	1.67626e+06	1.42009e+06
Octanoylcarnitine	2.69611e+06	2219218	6.28351e+06	2.70524e+06	1.70331e+06	1.63014e+06	5375154	5.23949e+06	1.95036e+06	1.60043e+06	3.32741e+06	2.66334e+06	1.71931e+06	2091987	1.44595e+06	1.90228e+06	1.38565e+06	1.10845e+06	1.19073e+06	1578934	1.13478e+06	1.718e+06	6.80596e+06	2.28518e+06	1541634
Decatrienoyl carnitine C10:3	891247	452032	1.45994e+06	940180	694783	610263	3.53378e+06	1562056	2.52296e+06	1.16922e+06	1.56251e+06	1.87527e+06	977848	1009326	598042	1.3134e+06	745927	497028	740727	608014	343188	519853	921673	777705	497840
decadienoylcarnitine	1.10449e+06	1.21537e+06	3.49298e+06	1.25736e+06	1.3644e+06	733260	4344299	3548295	1.66268e+06	1.06732e+06	2.27412e+06	1.56086e+06	1.44692e+06	1.38478e+06	653446	1066226	983591	610973	599608	536956	886568	999845	3.64387e+06	1.68412e+06	793921
decenoylcarnitine	3.99067e+06	5073345	13758424	8617129	6.15477e+06	3.41397e+06	26027070	15754528	7477400	5.46459e+06	10861221	9766931	6850792	5.67957e+06	4269483	5.84351e+06	5327403	3.71987e+06	3.67781e+06	2.86143e+06	3538230	3.92033e+06	16741936	7.1818e+06	4.63119e+06
Decanoyl-L-carnitine	1.50281e+06	2.50436e+06	4619197	1.90828e+06	1.3155e+06	1155014	4059623	4.95237e+06	1.74433e+06	1.62143e+06	2.59597e+06	2.69213e+06	2126888	1.91126e+06	1.49341e+06	1.89508e+06	1.61864e+06	1.0294e+06	1.23477e+06	1.51229e+06	1.04283e+06	1.68754e+06	8.18009e+06	2.13773e+06	1.94002e+06
4_8 Dimethylnonanoyl carnitine	8815.03	7952.95	43618.7	20968.3	12426.8	5047.87	45087	32097.9	16755.8	15828	13326.1	14865.5	11787.4	9754.51	15066.7	27678.9	18231.5	5398.03	8809.51	5460.19	6458.43	11995.6	42487.6	11569.3	11347.5
Stearamide	219834	471278	248625	179536	48681.1	288058	131006	202116	208537	338472	233413	233742	317589	494158	376959	314303	331650	297658	496226	469970	441136	627410	286695	227166	279252
phytosphingosine	57230208	107131680	28387614	22601114	21002270	22208568	23044312	23829360	207267520	38844096	41957328	22575330	100795392	66894768	39112876	118202840	45971756	40235556	38452916	351523584	68102584	297282144	214629808	42559652	54532684
dodecenoylcarnitine	439651	213331	849614	422981	248182	198217	1.02612e+06	683925	296735	215313	449914	356265	210352	231740	182324	237395	156981	139315	109842	149312	135817	206806	1.31533e+06	236549	181551
dodecanoylcarnitine	2.87846e+06	1491971	5193086	3129828	1.85e+06	1.2166e+06	5276790	4310235	1795481	1.33699e+06	2.58232e+06	2.32676e+06	1.35211e+06	1.55512e+06	1.1923e+06	1.7105e+06	1.28568e+06	1.01368e+06	988023	1.45149e+06	890079	1.43748e+06	6.22092e+06	1.60514e+06	1.25758e+06
2-Hydroxylauroylcarnitine	1.23324e+06	796157	2.04979e+06	1168118	344119	367534	2.13361e+06	1.97969e+06	579752	446868	1.00588e+06	681322	270850	569975	331556	528421	441851	322665	344809	353989	312355	506483	3372160	690117	467082
Tridecanoyl carnitine	82572.3	87462.9	160981	91638.2	81887.2	50339.5	253711	123284	132123	67822.5	112598	91744.1	97323.2	69464.2	44833.6	115626	57359.3	49250.3	67651.4	38813.2	62914.8	57557.3	154331	97419.8	80858.5
O-(hydroxytetradecadienoyl)-L-carnitine	1.62885e+06	1270760	5.32041e+06	1507295	842303	460656	5193704	4.14611e+06	1.45196e+06	884347	2.71467e+06	1485543	1.24149e+06	1.09558e+06	457800	1.18662e+06	970594	442781	521290	511495	525782	650091	5202708	1588729	581769
N-palmitoyl glutamic acid	3.3784e+06	2525527	7.97482e+06	3.88705e+06	1.78386e+06	1.20837e+06	8803845	7493964	3.26145e+06	2.07728e+06	4.73656e+06	3039740	2.06767e+06	2.42739e+06	972339	2.52658e+06	1633497	1.12414e+06	1.24131e+06	1118381	892887	1.72085e+06	10017064	3118685	1.59829e+06
3-hydroxytetradecanoylcarnitine	4478535	2.91645e+06	8471951	4.92441e+06	1481987	1.35124e+06	7.72216e+06	6.89426e+06	2612699	2.07183e+06	3.96103e+06	2519097	1733736	2.10944e+06	1.35318e+06	2.09264e+06	1.79297e+06	1.12833e+06	1.70005e+06	1.43714e+06	1.09211e+06	1.82889e+06	14806651	2.55465e+06	2.17187e+06
LysoPE(16:1)	206388	286625	266510	392799	315955	299649	311836	412153	336849	285576	235998	349086	233088	266064	594564	259420	277866	289596	311486	282754	325125	343522	317330	269261	350334
LysoPE(P-16:0)	2.43944e+06	1.72751e+06	2.70525e+06	2373913	2.29063e+06	1.91939e+06	1.804e+06	2.67327e+06	1921643	2.34615e+06	2221454	2.8781e+06	2.2749e+06	1.90618e+06	2.19949e+06	2.01746e+06	1.96536e+06	1.58446e+06	1.51124e+06	1.91801e+06	1.506e+06	1.88145e+06	2.1632e+06	1.68237e+06	1.44742e+06
lysoPE(16:0)	2.26731e+06	1.97634e+06	2378707	2.9355e+06	1.13781e+06	1.44839e+06	1.28348e+06	1.55594e+06	1.85578e+06	1.75098e+06	2.18596e+06	3211102	2.0073e+06	1.72667e+06	2.13845e+06	2.02893e+06	1.91008e+06	1.92124e+06	2.65053e+06	1.58177e+06	1.8089e+06	2.07364e+06	1.74383e+06	2.1512e+06	2.36512e+06
LysoPC(14:1)	14589.1	3074.4	6663.59	20037.3	40788.1	24385.3	0	0	87974.3	50607	0	6291.44	0	50357.9	24340.4	1069.05	58697.4	66038.1	33204.8	43676.3	9497.18	8517.21	61649.8	5052.15	43095.2
LysoPC(14:0)	2.75446e+06	3.09381e+06	4.20947e+06	3.77988e+06	2.32806e+06	2.81869e+06	3.34518e+06	3.76504e+06	4.89098e+06	3.85304e+06	3.49668e+06	4.54134e+06	4.37548e+06	3.79697e+06	5.57137e+06	3.30939e+06	3.99834e+06	3.53586e+06	3.49578e+06	4.4904e+06	3.60051e+06	3886466	4770728	3.7392e+06	4.68643e+06
LysoPE(18:3)	1.22281e+06	639897	1188026	1.28191e+06	797412	785072	1.20119e+06	1.01739e+06	748778	757750	771056	990002	729069	825548	926960	604548	884239	658524	576383	629137	805543	630309	616086	746007	626591
3-hydroxypalmitoleoylcarnitine	1756061	1.24293e+06	3.84275e+06	2.14497e+06	1093191	660035	4606704	4.98722e+06	1.785e+06	1.17756e+06	3.04852e+06	1.89133e+06	836734	1.10163e+06	475073	1.1218e+06	855409	652793	646525	489931	623332	885651	8.37704e+06	1476981	850694
hexadecanedioic acid mono-L-carnitine ester	11510.4	3406.05	0	9867.93	5460.77	8212.53	26132.7	16522.8	10346.2	7926.34	15019.5	18708.9	9252.64	8875.64	4828.56	15297.1	3704.7	9966.59	10089.3	4711.02	15958.5	4034.35	16335.6	17811.4	12914
LysoPE(18:2)	713646	613261	1.00449e+06	634610	1.13058e+06	633053	1.2696e+06	694422	1.36374e+06	835416	651095	661606	716063	626494	849136	551946	697368	711288	658028	692453	483407	770718	1.93107e+06	754304	1.26408e+06
Palmitoyl carnitine C16	20764264	11767408	30332096	21261764	20323240	11823172	33434574	31180144	15418352	11219379	21809662	18056838	11080016	13257167	9586279	13837189	9931204	8482454	9297875	8888141	8.08424e+06	12065305	27152686	13225272	10720568
3-Hydroxyhexadecanoylcarnitine	6.23731e+06	2878246	11088549	5187198	3210200	2.01192e+06	10886507	10663801	5.20222e+06	3.33616e+06	5902244	5.21157e+06	2.97966e+06	2.48155e+06	2.3697e+06	3.37079e+06	2.8057e+06	1.66619e+06	2.50978e+06	2.20723e+06	1.76114e+06	2.18474e+06	20188250	3.55346e+06	2.93835e+06
LysoPE(18:1)	878464	868307	580612	623842	186577	550646	593489	563825	1.08494e+06	972892	567945	958685	717149	1.01408e+06	943285	585337	884704	547514	1.10334e+06	552406	1.29638e+06	1162304	883304	1.11424e+06	880336
LysoPE(18:0)	5.01478e+06	2863024	5483538	5481132	2.3429e+06	2514685	3.61211e+06	3.61281e+06	2.49746e+06	2.07988e+06	3.14341e+06	3.93818e+06	4.35599e+06	3.86348e+06	3.29519e+06	3968399	3.06687e+06	2.99623e+06	3885826	3.0367e+06	2.98072e+06	3.95467e+06	3.36808e+06	2.47557e+06	3968648
Heptadecanoyl carnitine	317582	185855	552579	363157	445456	178270	659914	555192	339217	208507	441298	294075	243448	232259	172501	314751	181273	165235	155667	135332	143974	193954	460213	223132	137683
LysoPC(16:1)	5747622	3595836	5.41684e+06	7.12647e+06	2.0109e+06	3975842	5575423	5.22327e+06	6237822	6.05573e+06	6.31057e+06	6.89129e+06	6265536	5963106	7.33389e+06	4.64144e+06	5.14746e+06	6.33118e+06	7899478	4585069	6.2531e+06	6277904	8.26059e+06	4695912	8.38801e+06
LysoPC(P-16:0)	1.12058e+06	638551	1.27067e+06	969826	590568	757651	981829	778492	855826	733120	825035	769705	748369	713708	743110	688903	718515	677887	646223	682674	511172	740328	900523	636752	652867
LysoPC(16:0)	373729024	221566864	456838144	409684224	221615280	253461072	376607104	351509248	421841760	304343072	364507264	475079808	406798368	376135008	351270880	334983840	342572704	344002272	409209984	282399392	313896576	339309920	321237856	304887776	367979744
Stearidonyl carnitine	40286.8	53801	94710.1	24676.4	34943.5	11681.5	70113.9	105656	30419.2	11825.8	71739	24839.9	32916.7	32685.2	15851.1	15994.9	12863.6	20292.2	21790.8	31461.5	24984.4	27932.8	114150	22283.6	33977.1
LysoPE(20:5)	48610.2	39300.2	72847	67420.3	85255.9	48732.5	67040.8	37066.2	53243.7	52712.8	22994.4	47888.4	23585.8	51628	22689.9	33469.4	82047.3	49024.3	52087.2	19269.9	29971.1	21162.9	46692.5	71956.4	65105.2
linolenylcarnitine	318518	200972	661858	391054	418867	157341	716319	697220	288825	161200	514859	348563	162419	216412	158816	176716	161271	144308	153919	103640	150853	184076	777810	281219	197561
LysoPE(20:4)	2.30074e+06	1.41361e+06	2.02823e+06	2.23464e+06	1865697	2289561	2191367	1.87647e+06	1.81756e+06	1.42101e+06	1.93305e+06	1.66022e+06	1.69402e+06	1.66946e+06	1.86667e+06	1.65471e+06	1.31137e+06	1.67343e+06	1.55533e+06	1.63624e+06	1.5653e+06	1.31994e+06	951606	946722	1.58676e+06
Linoleoyl carnitine C18:2	4.60565e+06	2.23334e+06	10733344	6091510	7.25874e+06	2036763	10564912	11830109	4.45765e+06	2.33931e+06	8889743	5.66725e+06	2.7078e+06	3.53201e+06	2.0864e+06	3148466	2.08596e+06	1.88205e+06	1.65481e+06	1.35339e+06	1939656	2008053	7.31844e+06	3.35523e+06	2.14702e+06
LysoPE(20:3)	929497	506334	913573	834783	1.02309e+06	651438	817075	945780	587214	639331	631583	645771	518650	680003	634282	686477	506288	372821	310181	470712	459883	389637	468422	695989	302409
Oleoylcarnitine	8.37751e+06	4265788	16672707	10115190	15303748	4282527	21626872	19973750	10679403	5971344	15507276	11382549	5.98559e+06	6424070	4939206	7.87932e+06	3.94045e+06	3294254	3.69678e+06	2720255	3936338	4963027	12722543	6.05554e+06	4.48679e+06
3-Hydroxy-11Z-octadecenoylcarnitine	598004	936111	1.94225e+06	1.56284e+06	439541	150786	1.77755e+06	3444535	1.68476e+06	965124	2042239	2.18711e+06	860404	1.20116e+06	899631	1.12588e+06	782884	534172	1.03967e+06	417061	536251	682951	3228150	1.13486e+06	986015
3-hydroxyoleoylcarnitine	997000	1.40743e+06	3429811	1.59191e+06	1.36901e+06	830163	4.14272e+06	5228520	3.58977e+06	2.43252e+06	3.35871e+06	4.20854e+06	2134264	1.65125e+06	1.61495e+06	2.46336e+06	1.37966e+06	1.13972e+06	1.27958e+06	1.17683e+06	1.22099e+06	1495959	8389056	1.89282e+06	1.7367e+06
stearoylcarnitine	7.39493e+06	2891941	7.98417e+06	5.46883e+06	6043558	2.9703e+06	9303907	8499234	5160514	3180008	5.34156e+06	4.33722e+06	2888615	3420538	2.41831e+06	4548483	2.81117e+06	2.24246e+06	2.55258e+06	2.15282e+06	1.94674e+06	2.66002e+06	6.11704e+06	2.81923e+06	2.13158e+06
3-hydroxyoctadecanoylcarnitine	861599	714740	1.43878e+06	757701	858626	594148	1822015	1611120	1710628	1.18273e+06	1.40241e+06	1.7304e+06	1.24118e+06	1.03173e+06	1.18974e+06	1561025	1.20554e+06	640829	816455	1.01198e+06	709719	922133	2749225	1.04965e+06	831970
LysoPI(16:0)	419175	244097	372534	472319	233592	378962	420920	433623	362646	391549	393182	473193	332180	314091	304924	322430	335555	305423	206547	307329	207978	321346	390373	289564	244972
LysoPE(20:1)	158466	216019	308017	224878	426734	259748	452614	368310	621121	448288	412571	444606	456568	495018	610499	265899	237103	370364	341943	216894	329019	422978	430830	291610	556418
LysoPE(20:0)	6298866	3854418	8820495	7.21568e+06	2712591	2.74096e+06	5.31115e+06	4.46701e+06	4474488	4.94432e+06	5.55994e+06	5.83538e+06	6.39269e+06	5.89337e+06	5.68645e+06	4.61031e+06	4.05628e+06	5.9349e+06	4776202	3.41177e+06	3906235	2.96493e+06	3.77097e+06	3.51637e+06	4.56282e+06
LysoPC(18:3)	32468874	26302242	52530420	39359340	38710912	37590004	39036636	39656084	46178672	40958088	34786384	46999584	38068268	47211860	49414816	42859784	38398900	39283060	42587724	43133324	31437738	40306460	37930384	39734412	42749308
LysoPC(18:2)	86164696	46532404	106607808	86236448	49093324	61764908	87025928	90289408	109722856	80986744	100713032	86594920	98451160	100024872	93003392	75517968	82489352	92472576	95139416	71857960	67254176	81516024	99820840	78228872	89762664
LysoPC(18:1)	28237738	21136542	38463716	26495114	25594962	22884514	41275340	37078928	66698988	38557228	38507012	44431772	34403100	35662340	50194592	25977366	30550478	41671424	50208276	29023318	33724732	38570948	47997232	35200320	44880812
LysoPC(18:0)	280096032	180646784	410972512	263004304	151932736	154669136	221968528	203101056	247805872	164510512	218168688	226486064	247472880	280732288	237853296	238065328	182961536	157968624	187077120	164915136	163489056	183883792	154638768	174639056	170001680
LysoPE(22:6)	1.05038e+06	1.19869e+06	1257991	1.29965e+06	679001	502649	1.08224e+06	1.19031e+06	927330	1.10209e+06	1.15393e+06	1.14697e+06	514893	944140	1.0783e+06	1138754	594719	1.56965e+06	1.60739e+06	866189	713952	1.68395e+06	991336	1.19407e+06	1.37357e+06
7-dehydrocholesterol	90232.5	175421	179242	273437	109082	329836	177106	241152	190360	178083	118094	227658	58309.6	131780	79276.9	149613	133317	106142	100607	140682	216698	162679	234213	141491	65512.1
LysoPE(22:5)	80142.1	73342.6	81950.4	91336.8	96306.3	98314	88473.2	70089	67316.8	71892.8	91522.1	68507.1	58284.2	59739.3	67479.9	59225.8	55570.1	69682.6	54070.9	60940.8	73651.2	66622.1	88060.4	79675.7	57558.6
LysoPE(22:4)	87290.9	66523.4	79326.2	63827.3	80595.1	87789.1	64264	63167.6	49537	65845.6	73705.6	60462	57437.2	74702	67339	54523.8	45987.9	53565.5	56678.4	67944.8	61224.1	77857.8	97554.3	59868.1	38638.5
LysoPI(18:1)	106432	36290.2	80904.7	132998	86357.6	78097.3	107770	95987.9	69265.1	79174.3	87806.8	111738	38590.8	81037.5	45906.8	74484.9	70039.4	41620.3	41941.2	100495	66770.8	76677.4	74227.3	78248.8	54014.7
arachidoyl carnitine C20:0	433057	133651	392572	347818	283769	107152	572480	494128	325662	209543	333187	235674	156099	166064	118123	294932	115814	83935.9	94654.4	102175	52589.9	112324	156894	111457	75065.3
LysoPI(18:0)	755710	267158	571240	677705	312177	575899	594393	592649	399903	356913	445491	587317	365546	218117	427599	355674	281528	241561	104023	275054	197620	212919	334365	261481	205589
LysoPE(22:1)	84226.6	80142	128971	54482.9	97038	24143.4	89203.6	59407.9	163366	89969.9	83950.2	82314.2	99102.5	73913.4	104675	68318.4	52542	90675.5	80805.9	66023.2	71950	74797.8	134552	57993.7	50590.7
LysoPE(22:0)	3276855	3.10032e+06	5385750	3219686	2.35403e+06	2.75648e+06	3174946	3564564	4.79859e+06	2436812	2195325	2.95995e+06	4.25358e+06	4.6989e+06	3033226	3598918	2567348	3396652	2.77275e+06	2602354	2.77082e+06	2.18014e+06	3045352	1.92949e+06	2.75868e+06
LysoPC(20:5)	3.0244e+06	2.09673e+06	3.70539e+06	2460076	1836358	1.92387e+06	1810711	2.75543e+06	2.96552e+06	1796689	2.84744e+06	2838554	1.75481e+06	2.35587e+06	2.29809e+06	1.59249e+06	3179109	3.29773e+06	4093667	2579055	3053926	4.04416e+06	4.17572e+06	2416440	4716362
LysoPC(20:4)	11842712	6.03122e+06	13586057	12435936	7.84563e+06	8921583	10873227	12850116	22087114	12741853	17525622	14737631	15629868	19714238	14867257	8462280	10665608	14143415	12814043	11408635	9387628	11608539	17014348	10021227	10398153
LysoPC(20:3)	7.95521e+06	6.11632e+06	10145061	8854521	4.45459e+06	5.88904e+06	6.72293e+06	7.38999e+06	9548400	6553360	8743315	8256008	9098510	9566407	7.68867e+06	5894580	6006850	7.43532e+06	7.93645e+06	5.14379e+06	6.45251e+06	7.29697e+06	7.93305e+06	6.65158e+06	9445435
LysoPC(20:2)	302872	194424	408028	289524	295042	267178	341756	205831	367561	291647	261539	300478	264294	308074	265060	166555	253119	289861	260958	240294	255873	314820	465734	255100	262527
LysoPC(20:1)	1.43591e+06	1098498	1.78248e+06	1.48141e+06	1071555	261857	1.43842e+06	1.28783e+06	2.20589e+06	950629	1.32024e+06	1.93113e+06	1.59176e+06	1.91778e+06	1.55739e+06	957980	1.05802e+06	1472288	1.54408e+06	732145	916498	1.56802e+06	1529139	821429	1.49054e+06
lysoPS(22:0)	15250.2	77272.4	5616.25	0	6248.44	5878.09	18642.1	98952	48941.7	37631	43455.1	40103.5	58694.1	55874.4	83186.9	51642.3	71849.3	78534	45572.5	57009.3	53074.2	63925	31910.6	63995	19816.6
LysoPI(20:4)	307470	154507	391979	388358	222826	301293	383051	267387	303099	290082	285195	240445	180224	228356	322439	280818	201397	191204	155133	164083	107044	190282	305616	203546	202847
behenoyl carnitine 22:0	309910	66375.7	277790	246334	154721	81815	328503	249041	173872	138447	230454	152723	124752	133907	73848.7	180370	83522.2	44427	59960.8	82826.9	39859.7	53513.5	76100.2	82525.8	18597.5
LysoPE(24:0)	136479	99255.9	143290	141384	92149.4	120073	98063.4	127272	81756.1	82724.3	77484.4	72239.7	81755.1	119202	109248	91738.4	86012	104066	79158.2	92870.1	99447.9	84613.2	88867.1	81213.2	58703.2
Propapyriogenin A2 isomer 1	173305	265139	215110	373262	161189	211415	243392	346311	413953	260291	270130	196050	210280	370574	338463	146522	402904	276780	321214	128252	127914	248733	134521	120777	186657
Ganolucidic acid B isomer	261446	0	323275	274892	312432	142338	194624	120266	82598.9	127904	127082	110212	0	140893	101974	502112	247259	143544	0	133741	0	107583	97500.6	0	139570
Amyrone isomer	45595.7	49654.8	87328.1	55509.4	35780.2	79738.8	136094	67326.2	50709.5	55213.1	37010.3	165804	30385.4	40764.8	56198.6	101962	31061.8	52554.1	65266.5	67780.2	101678	0	39553.7	52905.4	49934.8
LysoPC(22:6) isomer 1	11170743	6.64747e+06	13238720	10394863	6744554	6.91002e+06	12227339	10859647	16119837	11981044	16914390	12595821	13969092	15158724	11471528	9888600	9433560	11615365	11859331	6.82747e+06	9718023	10546149	13598811	10466316	9291692
LysoPC(22:6) isomer 2	3573373	1.78186e+06	4.74603e+06	3.58367e+06	4.18724e+06	2.72342e+06	5003246	3.27734e+06	4473582	3.57181e+06	4.29208e+06	3.25939e+06	3.38834e+06	3.76712e+06	2.90272e+06	2492692	2.5229e+06	3118446	2809497	2852884	2321658	2.58431e+06	3969292	2.64031e+06	2.08052e+06
LysoPC(22:5)	457238	246738	474025	503100	521829	294528	448887	339442	335372	408114	393547	327153	359194	390267	398242	260348	311938	404511	354928	308110	289656	381836	368550	324553	288324
Fasciculol C isomer	96986.5	180472	172311	95110.5	99378.2	126773	134634	57539.5	190993	97839.1	78641.9	54193.7	76815.6	150107	138447	11107.7	164758	93907.7	149172	26218	99221.8	189579	136497	140262	111857
LysoPC(20:0)	3.59199e+06	2.44158e+06	3.86104e+06	6.19001e+06	2.82369e+06	3524713	4619158	3.75106e+06	2.30035e+06	3.15674e+06	4425928	5.42407e+06	5.55315e+06	4.6009e+06	4.58565e+06	4.57895e+06	4.89635e+06	4001930	5.00458e+06	3.09008e+06	3.96711e+06	3.44211e+06	2.25967e+06	3.94282e+06	3930473
LysoPC(22:4)	269703	149726	328224	243475	202960	191357	232365	176876	306076	235123	239061	244157	205721	234509	237915	184098	214129	251702	240224	250259	173010	265478	332586	204342	169161
LysoPC(22:1)	134600	120329	166608	202618	194370	159194	186781	169847	185587	183457	188072	217791	168602	176887	219730	142799	170268	191317	144265	176214	139289	160329	200695	156826	143934
LysoPC(22:0)	778812	413150	701803	765110	715392	758422	689981	761840	493024	559825	603332	668926	604479	615278	593839	532301	591280	589481	520898	549245	547805	490115	530384	477382	374028
Arachidonyl carnitine	12894.1	7269.65	43597.3	23596.7	35606.5	0	66596.2	69643	64544.7	32842.3	95263.1	63188.1	31658.8	40309.1	31181.5	30178.7	13811.6	5206.91	7255.85	8896.34	10508.5	8225.11	45059.2	22730.2	5536.36
carnitine 24:0	1.69571e+06	310666	1092594	930707	564217	615921	1.37855e+06	1.24878e+06	632661	421009	763136	702846	386965	598834	465215	885631	459072	179758	312296	395054	245056	357573	283555	412784	153640
LysoPC(24:1)	391679	210398	367089	418170	400674	330911	377618	428570	359891	353303	355459	414232	306844	306512	432970	355372	314519	328946	254215	347138	327173	274421	323880	260942	229425
LysoPC(24:0)	1.13524e+06	478318	812501	903521	736674	898238	834614	1.00516e+06	580772	597211	690755	642756	553743	569380	635780	678642	514602	527832	514148	693743	632366	570984	612924	484461	365137
Bilirubin	0	0	56674.6	0	0	0	43906.9	0	56249.4	0	0	0	42557	18581.5	0	0	0	0	0	0	0	56559	65774	0	0
Asparagoside A isomer	100200	106250	135724	127688	164664	108786	217639	205705	296919	232484	144203	171964	93204.6	156243	207175	184091	175871	138652	206912	85286.5	113286	131541	266078	193009	236890
carnitine C26:0	204222	64642	135950	156922	76581.5	154466	178710	196764	96565.8	69622.5	126000	125923	73627.7	77138.5	69327.8	107888	56277.2	48052.2	48827.8	70509.9	68070.5	61731.2	47754.3	52173.3	42592.9
Protoporphyrin	6280.53	3366.67	22391.7	14326.9	0	12646.8	111602	32930.3	63212.6	14394.3	15536.7	28108.1	13518	14286.8	5206.69	19126.1	6845.41	3986.62	4106.31	4220.37	4260.3	0	30312	5164.93	0
Flavidulol C isomer	394508	658002	1.02186e+06	695837	619117	748993	586554	922233	915815	730625	730271	1.06141e+06	939564	1.22048e+06	1.24032e+06	914757	1.00933e+06	1.29643e+06	1.30597e+06	1.21846e+06	677405	1.3974e+06	1093636	1.24068e+06	1252124
Momordicilin isomer	729607	986990	567903	301805	371232	1.70612e+06	424512	501498	486119	365291	319310	383304	60763.1	332378	158530	166124	166884	128846	129772	244547	88184.5	399096	447063	182919	53319.2
PS(30:1)	129070	35788.4	35525.9	98729.8	63340	144321	128094	132440	40102.1	55167.9	82172.1	118725	31508.9	12095.7	183189	82718.4	103987	8800.21	13095.5	82695.9	20997.2	17465.6	109598	9547.5	6012.98
PA(33:1)	129996	30739.3	78869.8	90091.7	110728	68841.2	83155.2	82294.6	68796.2	35974.8	70545.5	83655.8	9549.32	49920.4	52305.4	0	31895.9	0	21268.1	27568.3	23338	0	9531.64	30725.2	17875.9
PC(28:0)	35783340	22931794	37097780	36881836	32766734	35018676	38073372	37897760	33150416	34208096	34484752	39783320	26651696	25669718	40284580	24723238	29610502	26448856	33194410	38668484	33423680	25033814	31483528	26931000	23294202
DAG(34:4)	490540	359803	549234	646260	704638	370407	351766	376351	233606	274188	263266	284393	310593	219915	440182	231865	247745	259261	295463	197270	334607	160735	367234	284998	350937
Montecristin isomer	43517300	23962624	38930800	38641712	47061312	37946308	44317124	44054968	31229022	29618962	29059648	33486048	26847034	20883642	31954726	37942868	33856004	24658642	24303568	22833582	20638422	22747888	23453578	25700334	22167118
DAG(34:3)	125570	75040.2	104064	110896	73448.1	123840	105334	156326	93358.3	59712.8	161954	136062	60489.5	58492.4	116849	21609.5	122226	56812.5	74586.3	72676.2	93003.6	35865.9	315288	89735.5	86548.9
DAG(34:2)	74662.1	49359.8	101039	42436.4	77597.3	96385.3	76061.9	121717	68663.8	20074.4	75623.4	69880.6	0	0	33974.9	42955.5	14051	23132.4	32703.5	20378	107563	42460.5	53711.6	68447.9	18804.5
PE(16:1/16:1)	353790	250952	776123	712524	640493	863811	653194	778769	384577	874895	611561	852768	407670	293603	905537	414636	689106	435766	425012	455187	632452	370049	514746	696437	421328
PE(16:1/16:0)	2.40275e+06	2.31879e+06	2.36592e+06	3.24467e+06	3498573	3.27308e+06	3.11912e+06	2.99935e+06	2.73864e+06	3.7921e+06	3.0421e+06	3962127	2611732	2.03966e+06	3.19731e+06	2.31469e+06	2.55507e+06	2323227	3.43023e+06	2.01053e+06	2.88518e+06	2.43092e+06	2.24578e+06	2087396	2083264
PE(32:1)	205461	88000.3	148763	202395	124285	150744	123706	161576	135895	103586	146421	178951	68162.4	75184.9	112866	100449	85145.7	103167	62939.4	85652	87426.1	51276.8	65911.8	83711.6	40547.6
PS(32:1)	597244	127312	849676	653859	965367	851910	833439	465686	886884	1.03013e+06	1.06249e+06	1448027	515325	220353	430832	483959	145395	81070.6	701728	566888	571183	178722	177517	299116	151131
PC(30:1)	46046660	35354924	46438244	61062528	45778252	51222124	53434196	50104292	57060812	57505396	53551572	72379176	46052572	44014372	59982300	40702284	50450612	48919504	57576656	56642220	45442156	37938124	40777360	36858508	40994364
PC(14:0/16:0)	149711920	85842344	124364264	127375368	130711656	131408680	123866696	130461728	99460376	108721208	97616040	88879480	84866120	91905544	107001832	89348504	86464272	72260904	70972680	81315224	94952008	93925632	126513912	112792448	80724104
PC(16:0/14:0)	573760000	380653344	525248480	466443744	400790560	453931776	461254272	492619040	386069888	393370368	373945248	392433280	354537888	384183328	432660704	357515488	357219904	351894176	351200832	414342496	391633312	367766016	415284128	337124928	315660544
PC (30:0)	4.07676e+06	3.97248e+06	4.19993e+06	3796995	3.11165e+06	4064568	3.39959e+06	3.57058e+06	3.1417e+06	3.57274e+06	3.15622e+06	2860716	2.47084e+06	2838336	2587888	2.79972e+06	2.30178e+06	2.75557e+06	2974974	3012597	2.45593e+06	2601976	3.2753e+06	2.39563e+06	2.11452e+06
DAG(36:4)	659252	360708	721373	726522	661158	556342	650165	525776	300431	239270	533748	429631	166328	395628	467186	260498	270906	259154	213597	217865	357836	292202	762364	263527	265892
PE(16:1/18:2)	856131	969385	985913	1.23091e+06	1.28107e+06	1.54797e+06	1.17288e+06	1.1513e+06	814788	1.58214e+06	1.1233e+06	1.31792e+06	931929	922114	1105794	654022	1.07293e+06	863526	949165	863138	705243	811073	867560	843835	683307
PE(18:2/16:1)	53474.1	207979	93547	166409	40147.8	306010	227228	184443	80411.7	169428	149648	114394	73802.7	119090	271517	17770	203708	227836	438247	121359	457065	170978	68027.9	212704	75783.9
PE(34:3)	108771	54591.3	97150.5	102973	110916	82553.8	64835.9	93961.4	112839	76456.1	81976.2	96220.9	25636	41974.6	27581.9	47875.8	75824.4	61512.8	43078.6	20126.1	41394.9	49990.2	23145.1	67544.4	16718.3
PE(16:0/18:2)	9769145	8174984	11053709	12822859	11730879	11490637	12639909	13112557	9396400	11260005	11347149	12487143	10483855	9715121	8922739	10638101	10313029	7.62295e+06	9221519	8.15119e+06	8.20243e+06	6623266	7108528	7761716	6.83356e+06
PE(18:1/16:0)	14699773	10927051	14385055	15478011	9758213	11487459	13363949	12579083	12703208	10840442	10100281	11286967	12918127	12642616	12383331	12416793	10545771	11051997	10015772	9900572	9451708	8274488	10411395	8328970	9197788
PE(34:1)	9051627	5754908	8952897	10186814	7.81834e+06	8942036	8998381	9543591	8936651	7.09714e+06	7218354	6.83839e+06	7.76105e+06	7.73544e+06	7.37943e+06	7437154	6.29413e+06	6035338	6.12441e+06	5705616	6.29371e+06	5.44845e+06	7.84554e+06	7420240	5837788
PC(16:0/15:0)	44670996	34526044	44623204	36563376	29743936	32677056	36484156	35211680	31436650	26279336	24967856	24976400	30736552	30986326	26718374	32651922	25553344	29922306	23178186	23924838	26636400	26879430	35506396	27412848	23489600
PE(34:0)	10460083	7746930	9356209	8.01943e+06	8676281	7.88634e+06	9600363	7695574	7592836	7.05397e+06	7.31087e+06	5.32813e+06	6.68777e+06	7.74776e+06	6849080	8398991	6035464	5.41264e+06	4.968e+06	5.05584e+06	6677860	6.54534e+06	11249776	8239162	6410032
7_8-Dihydroparasiloxanthin isomer	70425	34132.6	27748.3	0	0	52274.6	10427.8	18554	19113.7	25708.6	51652.6	7408.44	18592.5	46877.6	54429.3	23704.8	0	6545.2	26067.1	22565	0	0	0	20418.5	0
PE(17:1/18:2)	8479626	5.90598e+06	9593341	10887621	7.14214e+06	9529272	10834901	10630095	8699917	8131776	9169148	8726190	6698864	7300810	10740648	7.66187e+06	9606887	7.4595e+06	9079891	11443985	8611289	7.32219e+06	10582459	7.46172e+06	8.01451e+06
PS(34:2)	215397	71785.7	175344	200900	145301	146185	264735	251807	178478	137093	181052	142469	87704	128733	139158	204977	135582	108287	87619.8	43481.8	74587.8	84738.8	102072	65647.9	50203.8
PC(14:0/18:2)	78789880	55317280	89068504	87445472	66609136	79305168	87139936	85249560	78546248	77990656	71118904	81870968	64444368	68458648	86533304	72758560	68430472	61349964	64198068	72212568	69264408	59209428	67633032	68383808	64360180
PE(35:2)	80852152	57058564	87965000	97241192	88471160	79973480	89301136	89288608	92004960	83585080	79030776	97228576	73078752	81073568	97580712	83400896	77737736	60293068	70067312	64226688	67341280	59537484	81264968	78376096	61290336
PS(34:1)	2.75117e+06	1.61468e+06	2502889	3.4746e+06	2515451	2.61134e+06	2.76932e+06	3.13501e+06	1.92103e+06	1.79487e+06	2.06687e+06	3.05454e+06	1641863	1.73631e+06	2.19707e+06	2.30061e+06	2.52925e+06	1.60264e+06	1.57973e+06	1.7534e+06	2.18577e+06	2.27557e+06	1.94193e+06	2378704	2132972
PC(16:0/16:1)	1340243072	941112896	1314598016	1394268928	951062528	1213261696	1191332352	1247608192	1094088064	1196133376	1083323264	1128961536	991448576	1076482176	1291917312	1100189056	1002453312	999492416	1031995712	1027966272	957564224	963490624	937634816	890030400	884975872
PC(16:1/16:0)	779237184	507857760	662473280	821471040	674498496	730558784	703718592	672233152	653591744	737952768	650261568	642232320	600060736	668101952	714786752	666569152	614118464	532202848	519492096	496141920	468538720	546351808	613439552	597771712	486711584
PE(P-35:0)	8.13155e+06	7.33914e+06	8.02079e+06	7.94868e+06	9015991	9787504	8.22183e+06	9206879	8960752	8460225	8083042	8261006	7180306	6.8606e+06	8.11369e+06	7853976	5776542	6306068	7.9504e+06	6.79916e+06	8488971	7.41391e+06	7.00123e+06	6.53439e+06	6038728
PC(16:0/16:0)	165375216	147665280	179917008	157208000	177514464	176667280	176340144	189189968	158043280	146312800	166387696	162400656	152347536	146439696	149202400	191346688	115565752	123572160	122927936	124627592	197518736	175658416	165682064	156112896	126652952
DAG(38:8)	188092	37985.2	138530	233944	182200	151498	131157	112304	54160.8	91817.4	80405.6	83926	78617.5	116494	150557	85827	68455.7	101543	102956	91697.7	146643	0	0	118639	49846.2
DAG(38:6)	550429	314808	636143	663592	520376	452084	534810	435019	253022	215521	434307	372349	189638	307171	363853	182849	223835	234026	178813	202388	433166	255915	217020	368398	229228
DAG(38:5)	451449	172942	311673	377600	411664	332245	224560	236652	180425	137357	177488	222412	53626.8	217336	189473	179859	117704	112747	133841	70341.6	112877	110267	114750	163938	93018
PE(16:0/20:5)	1.77614e+06	971996	1.29141e+06	1.79588e+06	1.38106e+06	1713403	1.34619e+06	1.3479e+06	924331	1.50542e+06	1248716	1142245	1.10014e+06	1013752	2.1559e+06	1.40969e+06	1.28415e+06	1.26942e+06	1111994	1.33683e+06	1.16668e+06	1.14603e+06	1.14321e+06	834110	984180
PE(16:1/20:4)	1.92727e+06	1.11769e+06	1.81395e+06	1.76282e+06	1.70362e+06	1816590	1.09304e+06	1.6534e+06	931668	2.01948e+06	1688594	1.74024e+06	979452	1.46664e+06	2.34502e+06	1.48478e+06	1.0755e+06	1.14107e+06	1.53439e+06	1.16497e+06	1.01148e+06	1.25024e+06	1.67715e+06	1343140	810994
PE(36:5)	92581.7	33687.6	57333	122329	82770.5	107300	69566	50745.8	51639.9	66045.4	50799.1	49341.4	47549.7	63596.9	93315.9	40663.3	25415.3	74005.4	51933.1	40220.9	26611.8	69137.3	15286.4	18711.6	26411.1
PE(16:0/20:4)	7802428	6130226	8.36872e+06	7.34214e+06	7669518	8999704	8063800	8611157	7.20072e+06	7.51172e+06	7.61397e+06	7.44883e+06	7.70121e+06	7571964	7.65505e+06	7759238	5.91799e+06	5.90525e+06	6369616	7.48726e+06	6.32424e+06	7.85331e+06	6.64771e+06	5.91063e+06	5.66297e+06
PE(20:4/16:0)	6.54081e+06	4.56056e+06	5.769e+06	6.60234e+06	7073130	8177672	7.18655e+06	7.3606e+06	5536203	5.43009e+06	5.60446e+06	5.51381e+06	5.64107e+06	6.45135e+06	7659688	6492304	5724506	4.83747e+06	4.68019e+06	5.3797e+06	4901124	5.54445e+06	6.17456e+06	5.46388e+06	4.17781e+06
PE(36:4)	309918	1.22753e+06	407647	249217	260771	205719	379323	261026	624606	543773	763338	617081	662299	715609	768266	963962	494962	448730	442252	316413	477218	266402	289251	312590	248713
PE(18:1/18:2)	2.05987e+06	1848404	2412995	2183155	2.13639e+06	2548865	2.61464e+06	2.01051e+06	1.45431e+06	1.35157e+06	1.823e+06	2850852	1.88245e+06	2.16182e+06	2083998	2.26153e+06	2085228	1.71867e+06	1.42145e+06	1137262	1.97083e+06	1.95141e+06	1.85546e+06	2.433e+06	1.8448e+06
PE(18:2/18:1)	2.23237e+06	2732540	2487145	2750549	2.93878e+06	3.03903e+06	3862150	3.659e+06	2.18785e+06	3.07796e+06	3.15994e+06	2.86435e+06	2957390	2.38164e+06	3.11427e+06	2.48773e+06	2.27698e+06	1862147	2.18783e+06	1.96612e+06	2.53641e+06	2.60967e+06	2292752	2965373	2.28642e+06
PE(36:3)	460844	503969	1030327	1.22636e+06	475811	233021	287050	37020.8	60664.6	66926.4	131750	270598	162541	131022	227121	61909.8	70244.6	222273	25468	34909.3	17220.4	160098	38353.4	53308.7	61313.2
PC(15:0/18:2)	6447496	4096606	6814288	6868450	5.67369e+06	5.71714e+06	8.16525e+06	7.10386e+06	5.81761e+06	5.96097e+06	5920530	5449097	6.04616e+06	6.20729e+06	5.97196e+06	5.63101e+06	5.86524e+06	4695196	3.78761e+06	3.91881e+06	5806136	4227524	5.1098e+06	5.6979e+06	5.11377e+06
PC(18:2/15:0)	9390756	7.58427e+06	9315033	9060638	7343664	8790485	10336799	10165169	8877313	7.02443e+06	8718069	8348528	7419212	7.83103e+06	7.01935e+06	9582932	6995366	8407920	7.19503e+06	5.8678e+06	7296132	6.50548e+06	7887142	6.99036e+06	6.58245e+06
PC(16:0/17:1)	11279924	7302314	11753160	9919902	9656754	10280810	9679734	9581309	8981127	7.34225e+06	9496700	8.24466e+06	7.93147e+06	9084365	10177479	9636634	7.28333e+06	7977656	6.16128e+06	7.09632e+06	6563262	6.16662e+06	8617920	7.35797e+06	5.86216e+06
PC(17:1/16:0)	21533014	14869569	21861858	20497890	14557033	18825958	19227212	20107100	18914578	17375588	18482256	15351557	17312664	16377379	16894174	17587374	13729877	18861738	17293266	15441385	13948159	13939357	17122726	13166939	13022063
SM(d18:1/18:1)	5344458	2511752	4561294	4.30934e+06	4645422	3.90299e+06	3.09322e+06	4.62803e+06	2.45908e+06	3.2455e+06	3730471	3.82306e+06	2.92103e+06	3.07318e+06	3079278	3.93729e+06	2.80182e+06	2507956	3003624	3.39124e+06	2826409	2.67778e+06	2.10855e+06	2.57787e+06	1.88003e+06
PE(18:0/18:0)	5.41548e+06	5.15693e+06	6128996	5308802	4.23654e+06	5.12265e+06	5.44414e+06	4.63728e+06	4804490	4.0065e+06	4908506	3701979	4.41992e+06	3.76667e+06	3.31459e+06	4.65656e+06	3.9213e+06	5056888	4126782	3.19969e+06	4.52419e+06	3.74795e+06	5044425	4127576	4006497
PE(36:0)	1.44003e+06	1.57796e+06	1.54078e+06	1.19334e+06	1443624	1.19851e+06	1.75045e+06	1692658	1.53576e+06	1.05305e+06	1.26474e+06	1.0554e+06	1.64416e+06	1.14977e+06	1.47508e+06	1.51224e+06	1.18971e+06	876888	1.0094e+06	933753	1.19121e+06	1.21955e+06	1.67323e+06	1.33455e+06	1.0968e+06
SM(d18:1/18:0)	9576121	5.58931e+06	8702637	8306830	9747049	8699223	8.21199e+06	9780273	6126782	6.1847e+06	7.43696e+06	6.63022e+06	5.2577e+06	5725960	5.76005e+06	7136880	4.57071e+06	4555782	5.17653e+06	5355007	7.40674e+06	6.96786e+06	5.94461e+06	5.80309e+06	4277658
SM(d18:0/18:0) isomer	840730	676097	757590	818699	642493	823647	677739	615530	662331	626001	639596	515287	518988	510464	494837	626490	519534	481480	589431	409444	633538	793713	543632	490352	527801
PE(20:4/17:2)	245912	83098.9	267763	224685	62240.3	143496	54476.6	48360.4	56594.9	76305.1	86897.8	204318	127760	158755	227275	128241	163686	125735	163447	200548	127496	176453	137303	111760	157862
PS(36:5)	522393	261370	143622	443645	144352	496698	187929	264256	424859	472132	191114	473139	239477	286774	547930	247590	121654	0	0	286321	116863	251384	440445	372226	331996
PC (34:5)	472652	600784	889367	556055	828005	974647	1.13753e+06	486474	538657	872905	699629	522866	855330	492804	921181	842852	655325	546482	790116	700661	992712	805814	660491	851313	834382
PE(20:4/17:1)	1.28198e+06	894611	1.69838e+06	1849054	1.40791e+06	1572902	1706991	1706568	1.26143e+06	933752	1.70291e+06	1.86703e+06	1.63902e+06	1461718	2.39444e+06	1.671e+06	2.00667e+06	1.48736e+06	1.7014e+06	1.39343e+06	1792017	1751104	1.65941e+06	1.43946e+06	1.82445e+06
PS(20:4/16:0)	534400	309045	448341	468877	583002	516618	570542	476392	577067	377037	479060	509620	500525	392317	534114	535866	529204	381908	262587	322342	248209	366560	396625	390830	313649
PC(16:1/18:3)	10165969	8.13706e+06	9280633	9413748	8716167	9322378	8405840	7893354	9764769	9197126	8646886	9764527	7.84486e+06	8793571	9397441	8.09629e+06	9236873	8006874	9637169	9431112	8049852	9370525	8470176	7.64189e+06	10257368
PC(18:3/16:1)	16610739	11350672	16236377	17160600	11614675	13983160	16233807	14832992	17491734	14160096	16134571	17273258	15030760	14339151	15164627	14161835	15561787	14944131	15356552	12122395	14092837	14099315	13530056	12847016	14116797
PC(16:1/18:2)	65647340	46456844	69794080	70862648	52331108	62155840	72597632	66972540	63858404	62863092	62826476	78386968	53722036	55400292	72007368	61617308	59814188	51646444	63561812	56156832	56937248	55046516	56124992	58224428	53978032
PC(18:2/16:1)	61997140	40695936	62625344	66998996	77442416	66743188	72557192	75086824	61881428	63820916	70604200	80788728	57497984	58164080	68064936	65235296	62872308	53861532	58218724	49510208	55348464	53394540	59816956	60547012	51817296
PS(36:2)	16849996	8.3874e+06	17063638	14719656	9533639	13210451	12875916	15459319	15741137	9815426	12597576	16694900	10959694	9856839	12625589	14314017	12350040	11602479	10783251	12310659	8429549	13318709	10188599	12033665	10581247
PS(18:2/18:0)	1.5557e+06	1503521	1.87711e+06	1966219	1288154	1886205	2479195	2.0573e+06	2.10142e+06	1.71683e+06	1.83042e+06	2.16954e+06	1.80372e+06	1.23989e+06	1.48339e+06	2.22609e+06	1939229	1.46699e+06	1.00739e+06	1.02344e+06	1.0535e+06	1.46169e+06	1.43555e+06	1598988	1.162e+06
PC(P-34:2)	9843373	8.12698e+06	11515416	9449343	7.94872e+06	11112684	10422609	10802187	7.88045e+06	8.06787e+06	7.94998e+06	10919263	7.79766e+06	6.01969e+06	6.24934e+06	8741749	8.06248e+06	6627304	8227120	6909032	8.36287e+06	7520544	7.74523e+06	8412492	6.52112e+06
PC(16:0/18:2)	656932800	373449312	624734912	574028800	656548928	601805312	681662784	584090304	456310368	515751584	554576320	547085504	457485312	464865568	461687904	531613440	506820608	387095296	385119072	377069984	369431040	384574752	450155648	512967648	347951840
PS(36:1)	1422131	2.02867e+06	1.04692e+06	1.48018e+06	1.04632e+06	1.07295e+06	1.75664e+06	2.42885e+06	1.31558e+06	1.38881e+06	1.49761e+06	1648584	2.27818e+06	1802704	1.93938e+06	2.35978e+06	1588720	1.1794e+06	1.21982e+06	836809	2.01133e+06	1.4378e+06	1.82359e+06	1.82796e+06	1873912
PE(P-18:0/19:1)	13271868	13055560	18173260	10817684	14211640	14039016	12757595	12582051	7459172	9036290	9284424	9610859	7.85933e+06	8469139	8526012	10023620	9459008	7.34158e+06	10600972	7.00961e+06	8021460	7.83351e+06	8805737	6986558	5645382
PE(P-19:1/18:0)	29555888	35769356	41066916	25810808	21693738	30768594	24315278	27221952	20529010	20280408	17448424	18490974	17276918	19426038	17835046	22027666	20771930	17848066	25082234	17366578	18747726	18312428	17493222	17444794	14318935
PC(16:0/18:1)	608879552	438974336	594409664	566310912	473091488	581224000	508425728	653962048	517599744	510465952	543878720	506559392	461336736	486869248	551969728	547709952	454556288	456844064	521161952	506840800	479419232	496910208	432086688	421795968	391416832
PE(37:1)	237905856	153430480	221378096	224728912	248308480	230333712	221955152	279770464	230464848	205466752	230905936	244992256	205103344	204797312	252096256	241888432	169648656	161220624	188081456	185074320	191165136	191033728	190548240	174267536	128758208
PS(18:0/18:0)	1.32958e+06	967883	1434457	1.18042e+06	1.12031e+06	1.03573e+06	1.36854e+06	1.3627e+06	1.02608e+06	869064	1.21282e+06	1.36988e+06	899175	806010	973631	1594257	904280	788348	619996	646182	740343	866990	867074	1.05704e+06	1.00399e+06
PE(P-37:0)	6833100	6.01227e+06	7.95823e+06	7.48612e+06	7.35238e+06	6.96816e+06	5889898	8440915	5.96144e+06	5.71084e+06	6.17549e+06	6.28354e+06	5.95624e+06	6.0841e+06	5.99679e+06	6.1865e+06	5098534	4.53632e+06	5.26341e+06	5.22956e+06	5.28514e+06	5618348	3.78977e+06	3919026	2827916
DAG(40:8)	492854	303108	502524	476717	569546	343616	301028	310144	123751	205054	188209	216333	195573	289917	258478	199320	171863	250090	200610	156550	138010	146793	70793.3	190507	189184
PE(20:5/18:3)	51933.9	114359	79815.2	208687	63253.7	62894.6	111125	36234.1	44526.8	45343.5	44658.3	39400.3	50046	23478	29149.1	18941.2	22751	64106.9	63832.2	20541.9	36976.7	78262.7	20061	35545.2	64699.4
DAG(40:7)	934944	857682	1.27311e+06	1081827	1.40853e+06	752172	545398	405987	177869	239831	261369	345596	175745	547291	405574	232114	168943	301795	92662.1	186054	318193	251653	249475	312160	357994
PC(13:1/22:6)	700518	496728	317828	341712	1.29259e+06	766472	994842	296586	875366	796756	363298	1.22944e+06	500219	255718	582706	709800	583536	871797	393838	531198	750293	866529	384293	468917	193095
PC(22:6/13:1)	337943	174830	423394	264292	129836	522650	297167	181963	394501	415278	263008	353180	243154	335481	467576	236013	172078	440440	386366	323720	461438	276049	271126	303582	244380
PC(35:7)	34108.5	17839.2	17045.5	30429.2	39904.3	46706.5	50308.2	53124.7	0	26851.9	19383.1	33971.5	33803	21491.8	26152.9	28295.5	46960.6	27730.5	28804.9	34770.2	37130.1	29595.2	33907.4	17092.6	14089.3
PE(16:0/22:6)	12666949	8.14396e+06	11659823	12784217	11691675	11069213	11579217	11237237	10037670	10462633	11212509	10345904	9557447	10022027	10411209	12633376	8718609	7.9107e+06	8799648	9330587	8389697	8517467	9799323	9441517	6.63784e+06
PE(22:6/16:0)	9818318	6.36552e+06	9479477	8741354	9630367	9780635	9937860	8.29823e+06	7.13913e+06	7961328	7.71509e+06	7.54578e+06	8185304	8084062	8.34044e+06	10734461	7761358	6.03593e+06	6.50365e+06	6376010	6.66444e+06	6.75503e+06	7.38561e+06	7.66408e+06	5.52515e+06
PE(P-38:5)	23919432	17566338	21743398	18764450	20536058	22232886	17820758	18871706	15426868	19901168	19170300	15452661	16126432	14869143	18585354	17551430	13470752	15899596	15522341	12560568	16620701	20237312	15225093	13881617	17730294
PE(18:1/20:4)	5469061	4.39508e+06	5691166	5761252	5.81637e+06	6.10079e+06	6.27003e+06	6.95629e+06	4.72174e+06	5.91288e+06	5.83001e+06	6.08467e+06	5.29029e+06	5.27709e+06	5264770	4.98562e+06	4.73713e+06	5.0681e+06	4.23944e+06	4.81108e+06	4.49641e+06	5.63633e+06	4.99056e+06	4900658	4.1525e+06
PE(20:4/18:1)	4188776	3.6438e+06	4.00444e+06	4.71304e+06	4563588	4.74298e+06	3.85133e+06	4.03736e+06	3.09812e+06	4.09845e+06	4.31186e+06	3.70875e+06	4.51543e+06	4.23875e+06	4.88187e+06	4125830	3.99187e+06	3631254	2.99753e+06	3.1743e+06	4.21637e+06	3791675	3.79894e+06	3504948	3406344
PE(18:0/20:4)	12194435	10154955	12120189	12457537	11754589	12330773	11755176	13792221	9332486	10674440	10571932	11538116	9968927	9408216	10683733	10790209	8905918	9173025	9616519	9857457	10367925	11541719	10479699	9366864	8476789
PE(20:4/18:0)	7.50311e+06	5151604	6.9376e+06	6.62104e+06	6.65671e+06	7651204	6.99243e+06	7271660	6.451e+06	5826904	7.61217e+06	6609258	6.87199e+06	6.64873e+06	7.37312e+06	6.99088e+06	6662502	5.29491e+06	5215404	5624034	6172138	6.57488e+06	6215976	6195600	4.63499e+06
PE(38:4)	228356	152957	381555	462854	202535	84508.3	123323	11446.4	48633	28106.5	69266.8	128022	51363.7	66933.5	78091.8	20628.4	27636.6	89057.5	8660.2	13546.4	11605.5	69757	12300.1	21723.4	9237.73
PC(17:1/18:2)	2.11465e+06	1.63254e+06	2.30574e+06	1.66609e+06	1.96582e+06	1764899	1707934	1.91144e+06	1.59349e+06	1.89183e+06	1822707	1798328	1.94138e+06	1.59783e+06	2601348	1.82722e+06	1362689	1.66812e+06	1.17631e+06	1.15335e+06	1.49336e+06	1.37331e+06	1.61373e+06	1.45918e+06	1.65401e+06
PC(18:2/17:1)	2375696	1766314	2.34385e+06	2.56884e+06	2219517	2.73459e+06	2.42946e+06	2705792	1.66529e+06	2.16583e+06	2.20749e+06	2.24864e+06	3.08911e+06	1.9819e+06	2.40844e+06	1.9602e+06	2.37944e+06	1.72502e+06	1815919	2.01382e+06	2.06953e+06	2.21055e+06	1942077	1.87234e+06	1.91094e+06
PE(38:3)	143200	172594	423115	478819	198202	114960	124378	21174.4	54497.8	17302.9	55506.4	109032	77256	47728	72191.8	24698.8	36466.1	104609	4493.05	12360.8	0	51088.9	32203.2	28068.2	24153
PC(17:0/18:2)	8.32476e+06	7.16718e+06	10082076	7532642	6730976	8882179	7.12606e+06	7853246	7.03952e+06	6.84793e+06	8609198	6.57276e+06	8560877	6.2223e+06	6.80664e+06	6616400	5644510	5.82249e+06	6.43598e+06	6.67887e+06	6.08257e+06	5.71127e+06	5.92331e+06	5.95179e+06	4.8305e+06
PC(18:2/17:0)	3758083	3.46906e+06	4239350	3.3611e+06	4.5242e+06	3.4763e+06	4.29428e+06	3947789	2002332	2.80858e+06	3.78142e+06	3.73589e+06	4092108	3.23311e+06	3677396	3.37074e+06	3.00895e+06	3428515	2224434	2463158	2.7564e+06	2.16146e+06	3.54255e+06	2.69862e+06	2.16251e+06
SM(d18:1/20:2)	114412	86944.9	112268	134519	117565	102889	90853.2	102301	93366.7	99369.4	88417.3	113945	84938.1	79724.8	71459.6	101118	82135.7	75745.4	78288	74935.1	80247.6	71435.5	69524.5	76604.9	59344.6
PC(16:0/19:1)	5362150	3930979	5.14857e+06	4.55903e+06	3226462	4.67153e+06	4.17266e+06	4.01579e+06	3.7946e+06	4.19973e+06	3.29839e+06	3818628	3.88229e+06	3.46091e+06	3.9302e+06	4.31256e+06	3488395	4511588	3.47723e+06	3538156	4.02255e+06	3799741	3603108	3.15214e+06	3.18336e+06
PE(38:1)	1.95428e+06	1.51431e+06	1.99909e+06	1.63426e+06	1765278	1.80217e+06	2.06397e+06	2.05472e+06	1.72011e+06	1.53861e+06	1.86871e+06	1.88349e+06	1.94087e+06	1.53455e+06	1.5536e+06	1913249	957005	1.60117e+06	1254488	1.53099e+06	1656058	1.26507e+06	1.20003e+06	1.24837e+06	731138
SM(d18:1/20:0)	1915236	1896679	2.10759e+06	2.09005e+06	1.93698e+06	2243105	1.94584e+06	2.44418e+06	1570214	1.67459e+06	1.82327e+06	1.59583e+06	1.60564e+06	1.47722e+06	1.5874e+06	1.80441e+06	1.50655e+06	1.51119e+06	1.44342e+06	1.11037e+06	2.22079e+06	2.19161e+06	1514563	1.55339e+06	1418367
PE(22:6/17:1)	0	95783.1	0	122469	0	78957.7	137647	223395	0	0	0	261588	196052	186284	165241	154862	156250	279616	292982	17365.8	0	0	533904	378473	0
PS(16:0/22:6)	505986	350650	571849	507635	633694	653259	803488	607699	688275	466311	698344	635162	698287	478389	612138	676588	804641	557569	379243	363030	275651	386671	512100	439136	364303
PC(16:1/20:5)	4.17733e+06	3.01235e+06	4.31725e+06	4641522	3149680	3.77926e+06	3.67502e+06	3.31033e+06	4.09243e+06	3346822	3996484	4.61085e+06	4.27221e+06	3.1304e+06	4.36605e+06	3.40329e+06	3.99803e+06	3.29851e+06	4.36211e+06	3847552	2.77942e+06	3295771	4.08422e+06	2844394	3.72177e+06
PC(20:5/16:1)	5476310	3512115	6.14515e+06	6.7976e+06	5.05359e+06	4843028	6.89121e+06	6.34794e+06	7.23054e+06	4640138	7.06643e+06	5.94576e+06	5571379	6364742	7.98508e+06	8087746	6549112	5.58747e+06	8.25641e+06	5.45958e+06	6.46377e+06	4744697	6.00453e+06	5.70489e+06	4.58635e+06
PS(20:5/18:0)	289518	150067	240119	226312	277348	236365	422667	402544	440034	289615	258582	330619	294249	162879	194708	269666	216917	219850	96230.1	157756	101191	109060	198761	95270.2	47518.8
PG(20:4/18:1)	964856	559647	801992	881943	712766	772494	749091	834482	890841	651797	755971	781514	792884	542204	759690	677696	638545	737412	565823	568454	471081	714923	603730	611551	590057
PC(16:0/20:5)	55677764	35073612	49579180	57698260	56189492	50721252	60320268	57230240	48612804	48277476	52225824	53640700	46687024	46042780	66902828	61893436	51684208	47970412	57128876	42455600	45742284	45332240	51792668	45769196	45265844
PC(20:5/16:0)	50310740	35845544	45523104	47286368	32147050	45512224	46485408	45650400	38709780	40771292	43460948	47596444	44484708	43254700	59804724	52723296	45610260	40658660	49323244	42770992	40868060	40874512	39043116	37449108	42614668
PS(18:0/20:4)	2485821	1.04503e+06	2.44975e+06	2.32077e+06	1.90104e+06	1.84429e+06	2.81592e+06	3433956	2.86032e+06	2347006	2.5316e+06	2.82463e+06	2.36721e+06	1.45593e+06	1521645	2.81924e+06	2.17949e+06	1.41529e+06	848233	1.33801e+06	1.06332e+06	1.22867e+06	2.03633e+06	1.65339e+06	588154
PC(16:0/20:4)	399653632	206993968	353765280	297724704	402277376	350302432	384800928	377440544	342679008	308952192	358615808	366095520	315039520	319112864	326862464	341680960	341637184	289778112	265490096	292787040	254661424	275919616	347905632	286265760	236408240
PS(20:1/18:2)	3.31426e+06	1.60029e+06	2.18056e+06	2370291	2964050	2.43365e+06	3.10217e+06	3386912	3.28108e+06	2.75487e+06	3071730	2412496	3.22219e+06	2.3582e+06	3.30177e+06	3195861	2.96291e+06	2.43359e+06	2.15561e+06	2414679	1.80601e+06	1932769	2247269	1.98768e+06	1.92396e+06
PS(20:3/18:0)	2.98123e+06	1.656e+06	2203652	2565335	793357	2312869	1.89116e+06	2.00772e+06	1.66892e+06	1.23842e+06	1.76307e+06	1.71378e+06	1.14904e+06	1.20832e+06	1.35496e+06	1.38557e+06	1.62829e+06	1.55317e+06	1.42949e+06	1.00718e+06	1.36762e+06	1.99361e+06	1.19897e+06	1.49824e+06	1.2046e+06
PC(P-36:3)	23401002	18173670	23344064	20564754	24534134	21511630	18660406	20900898	18613750	20867232	18636882	18187660	16881254	18976346	18847090	19869256	20995408	16026579	16485568	17286638	13827992	16420376	19552178	14810585	14146869
PC(16:0/20:3)	147490640	137447616	156141552	144564848	119000536	157539792	144555952	156202480	146318960	156422704	154467120	182295296	147958992	144438544	149567280	138388240	143980816	137810368	132246152	121602592	125903776	127362712	134330032	130080024	120588888
PC(18:2/18:1)	89507624	54616692	77930920	77989672	98490784	87624160	94251496	92383976	82239896	86494272	93331200	91395816	75212960	72547696	73858392	75974664	72480640	63220748	53842476	58260180	59306140	62433764	69745160	73223528	54500980
PC(P-36:2)	11962061	14688133	13594317	9707911	8507046	11779968	9963203	11647524	6.97948e+06	8.04839e+06	6.82155e+06	8.00808e+06	7118096	6.71322e+06	7046266	8915349	8807204	7462738	10284840	6.43586e+06	6.86867e+06	9279613	7898964	6.66865e+06	6301676
PC(18:0/18:2)	79554632	69455776	91201024	89283800	99833608	84312408	97395880	104001632	75136312	70904776	105149960	95072248	78629152	76793032	80977928	90010376	68257176	58507328	64699776	62303572	77590824	64095660	60826996	66896068	45731808
PC(18:2/18:0)	242571728	211760720	251159856	227820112	205209968	242542000	213533808	237428368	164001728	198529344	223485232	233539392	194796624	195654672	203365056	204530512	190733376	168974512	178226512	174394768	199554480	184221616	175034944	188193600	157629456
PC(18:0/18:1)	1.51788e+06	870422	1.25731e+06	1.63587e+06	1.80904e+06	1068675	2182203	1.61798e+06	916540	1.01332e+06	1.7253e+06	1.22362e+06	1.07785e+06	1.01403e+06	1.18487e+06	1.24535e+06	1.11222e+06	691843	982913	733568	985126	944636	800160	1.15861e+06	728343
PC(18:1/18:0)	1315501	565565	1.13829e+06	803955	1340991	1.11895e+06	807551	881997	1.12707e+06	673223	1.24431e+06	1.10396e+06	805042	977316	1111359	1.30397e+06	607206	1.1707e+06	1.01408e+06	927632	984222	854238	443925	831339	724708
PC(15:1/22:6)	5803502	3.12141e+06	4.94901e+06	5.52389e+06	6286036	4.73663e+06	5.97322e+06	4.33267e+06	4.06633e+06	4.23546e+06	6529680	5.35722e+06	4.31687e+06	4.93251e+06	4.67902e+06	3.50151e+06	3878525	4.43983e+06	4.26887e+06	4.26131e+06	2.9702e+06	3.76977e+06	3.41893e+06	4430052	3178001
PE(18:1/22:6)	2.55034e+06	2.01445e+06	2.96156e+06	4005253	3.10071e+06	3407176	4.01487e+06	3387363	2.39251e+06	3.32721e+06	4.66762e+06	3.09186e+06	2687310	3.5463e+06	3.45728e+06	4.16645e+06	2.80305e+06	2.60441e+06	3.27083e+06	2441524	2.82502e+06	2398531	2523919	2.99742e+06	2.52134e+06
PE(22:6/P-18:0)	3875814	3.55856e+06	4.59469e+06	4588582	3.60182e+06	5.11296e+06	4209120	4527392	3996580	3.8546e+06	4.08127e+06	3.7535e+06	3.77681e+06	3.54009e+06	4.19041e+06	4.32143e+06	3.1336e+06	3.95977e+06	3517571	2.93589e+06	3859018	3.44585e+06	2.9261e+06	3.2596e+06	3.03362e+06
PE(18:0/22:6)	3772804	3.13959e+06	4.56181e+06	3.95057e+06	3.61753e+06	5.26912e+06	4825847	4.79241e+06	3619912	2.83395e+06	4.7821e+06	3.54632e+06	4.21858e+06	3.9974e+06	3601806	3.95839e+06	3882335	3.60891e+06	3.08341e+06	2.61491e+06	3.84204e+06	3313749	3952120	3.37191e+06	3.01532e+06
PE(40:6)	310354	239486	354238	318675	295832	316757	412188	422288	199701	239357	224043	206590	217294	214654	234019	260757	202433	231917	243848	269362	324513	281889	239592	214844	163934
PC(15:0/22:5)	3047648	2.6253e+06	3.58524e+06	3402768	3.27047e+06	3344682	3.0278e+06	3.19318e+06	3.00241e+06	3.22667e+06	3454322	3.18528e+06	3.44545e+06	2.9465e+06	2.71745e+06	2.45994e+06	2.63805e+06	2635752	3.22923e+06	1.98197e+06	2.52116e+06	3200062	2.91736e+06	2.52338e+06	2.32773e+06
PC(22:5/15:0)	2513632	1916822	2387200	2.465e+06	2.01606e+06	1.90686e+06	3.19633e+06	1.78998e+06	2.44854e+06	1.85353e+06	2.18548e+06	1.79109e+06	2.27001e+06	2.64533e+06	2.14691e+06	2.29226e+06	1.69126e+06	2140277	1.68829e+06	1.29587e+06	1.61024e+06	2.1114e+06	3158610	2068000	2.07538e+06
PC(37:5)	123812	86851.9	127139	130547	119737	136458	149477	167124	88565.9	112756	108767	138505	103246	92532.4	131597	87401.8	96817	109111	103395	85091.6	99930.4	141990	87810.3	95000.6	71906.7
PC(17:0/20:4)	6.85222e+06	4.8348e+06	7.22328e+06	5613038	5.65527e+06	6.46529e+06	5.20128e+06	6553922	4.79439e+06	4.94144e+06	6.02707e+06	5.04995e+06	6.25551e+06	5.41923e+06	5.42398e+06	6.03043e+06	5.16183e+06	5.09826e+06	4384303	5.09881e+06	5.36983e+06	4.84541e+06	5.28365e+06	4.72046e+06	4.2008e+06
PC(20:4/17:0)	3.51448e+06	2285934	3.05811e+06	2.86785e+06	3.65387e+06	2.48903e+06	3190294	3.08074e+06	2784062	2644660	3221402	2.73608e+06	3.47017e+06	3.30374e+06	3.28415e+06	3443995	3.18117e+06	2.49543e+06	2.359e+06	2.65355e+06	2.5047e+06	2.74069e+06	2.86266e+06	2972251	2.80087e+06
PC(16:0/21:3)	498173	757542	849578	398959	791556	784203	772259	896161	825365	452875	361123	971715	821158	610716	503074	622017	656994	566370	543920	278893	496257	323089	666373	531221	499733
PC(21:3/16:0)	1610920	1.3894e+06	1.42903e+06	1.22327e+06	1.25987e+06	1.34374e+06	1.43521e+06	1891014	1.29723e+06	1.55303e+06	1.42566e+06	1599384	1.31634e+06	1.16169e+06	1.37229e+06	1.24073e+06	1.205e+06	1.48532e+06	1.23288e+06	1.24923e+06	1.22331e+06	1407933	1.22081e+06	1.15632e+06	1.1135e+06
PC(18:2/19:0)	1.97296e+06	2.52831e+06	2.36736e+06	1940768	1559796	2440060	1.81327e+06	2.7303e+06	1.79167e+06	2246594	1.73206e+06	1.35115e+06	1.89122e+06	1.90229e+06	2.05331e+06	1527539	1.75482e+06	2.1118e+06	1.45699e+06	1.59266e+06	1629016	1205562	1634305	1413261	1.9466e+06
PE(40:2)	766180	779574	596907	869691	819744	533592	752530	1041294	301610	637221	998686	689574	830345	902006	646074	884448	555943	616107	514807	602386	715729	261606	514221	393200	469420
PE(40:1)	107424	235035	155356	31136.8	139795	138347	264577	194989	218163	115758	217351	117059	209025	97171.9	182051	82885.6	13402	103364	62092.9	83647.3	122518	77119.9	125971	99407.9	62468.1
SM(d18:1/22:0)	1.08092e+06	1.32874e+06	1.32057e+06	1191943	1.18177e+06	1.41408e+06	1.39236e+06	1455959	1.23877e+06	1.22538e+06	1.37886e+06	1.12664e+06	1.23331e+06	973255	1.05726e+06	1.21452e+06	1.11813e+06	1.04356e+06	1.00025e+06	787166	1584256	1691539	1.1326e+06	1.11789e+06	1.142e+06
PS(22:6/18:3)	113911	80513.3	113418	117589	143263	153945	150978	129764	128612	121970	137461	145709	163127	107171	117547	118999	152822	122216	98296.2	80711.7	68899	85531.7	97858.2	85636.5	69224.4
PS(40:8)	2.41304e+06	673482	1.13371e+06	2.053e+06	1.08309e+06	1.62555e+06	1.47275e+06	1.06836e+06	1.08011e+06	1.05374e+06	1.894e+06	1223584	934338	927474	912893	759334	1.04011e+06	1.49971e+06	1.11409e+06	898668	659227	703657	696842	873277	896214
PS (40:8)	115595	40658	72806.8	79215.1	150851	115784	190908	141996	176372	120642	200157	140218	135380	111633	108460	100328	115735	53046.8	16207.9	39758.3	19957.3	14384.5	36666.7	78235.6	17276.5
PC(18:3/20:5)	458254	172334	399704	436590	333621	6756.19	419968	147209	586976	352886	282593	209857	491502	149202	547625	357287	669663	333652	436876	133837	369413	201686	342415	351701	477027
PC(20:5/18:3)	241601	101993	311787	270266	70786.7	122676	143017	357512	352083	243626	164023	148787	363947	262174	342328	195405	278423	329463	408619	194959	382080	147571	195047	241682	433417
PS(40:7)	339656	170196	334579	355363	347354	394250	505826	525979	540721	394719	372268	433887	339458	228586	253595	414676	262055	256820	94810.7	174896	153589	103330	294896	203660	107597
PC (38:7)	14480507	9383336	10066360	12488217	9943288	11432645	10547760	11908885	13930016	11112365	13717669	13580144	12521993	12961929	15790056	13399573	11244383	11207419	12471429	11019885	11197828	9097024	10536978	10531191	12104589
PC(16:1/22:6)	16385077	9197305	14269087	19570462	13352127	14730856	18397554	15998524	17999914	16138545	18666654	17595650	17930874	17157414	21067834	19349206	16930722	13735680	17737578	14403349	16025493	13020628	17622548	13211479	14688805
PS(18:0/22:6)	2.42107e+06	961113	2.42073e+06	2.44819e+06	1813985	1.82009e+06	3.31439e+06	3.13643e+06	2.86548e+06	2.26628e+06	2.2812e+06	2427424	2.35428e+06	1.2791e+06	1.48508e+06	2.60939e+06	1.94198e+06	1.43824e+06	866656	1.09612e+06	1.03305e+06	965495	2.04859e+06	1.7542e+06	607741
PS(40:6)	10511068	7.40674e+06	11249367	10418067	6.67519e+06	9030536	13607101	9187476	10396568	6.86772e+06	9320089	10905923	8440909	7955782	8.17378e+06	11555733	10110802	8248644	8.34687e+06	8.27579e+06	6.0709e+06	8437104	8.01542e+06	8845719	8614341
PC(P-38:6)	43723396	30416214	43514092	34295352	26869378	37403040	44549776	33290160	27550528	28986234	35453776	40068356	27379734	23698432	24088118	27702882	34420016	31979592	37206272	30768064	29686570	22842670	25758718	28206558	23346106
PC(16:0/22:6)	403657984	240711888	370857760	320021216	234059392	310174432	391587296	305643360	305198112	265417040	310971200	320570976	282919776	270102944	298934080	330132960	295110272	251792832	300230816	299558944	245798480	224122416	258060800	245988480	219619632
PC(22:6/16:0)	318552064	151617504	281065824	256012368	280166144	247097392	330550624	259761232	265198288	205475664	263366064	256906624	226362992	224843712	229508688	271292448	247234992	202320976	229222016	215718992	193152720	169160208	242702464	203260656	157032208
PS(18:0/22:5)	8332712	2.69824e+06	4.73444e+06	6.48698e+06	1.39656e+06	4.72166e+06	4.26841e+06	3.70259e+06	3.75952e+06	2.58906e+06	3792034	3.79811e+06	2578724	2.30716e+06	2.83672e+06	3.15639e+06	2897576	3.19648e+06	3.25762e+06	2.09909e+06	2.68186e+06	4.17943e+06	2.20123e+06	3304872	2652327
PS(20:5/20:0)	1.76422e+06	1.78698e+06	2.04605e+06	2350895	1.51132e+06	2510807	2.77167e+06	2.62188e+06	2.88169e+06	1.89095e+06	2.47157e+06	2.29326e+06	2.38259e+06	1574560	1.87642e+06	2.75048e+06	2197999	2.05482e+06	1467669	1.33239e+06	1.34078e+06	2.023e+06	2.01976e+06	1.95064e+06	1.52994e+06
PC(P-38:5)	20786858	12344984	19167432	17722406	20272766	18089100	20196996	19419386	17210458	13838941	17785372	15391683	14758243	12622261	13719043	15285915	17451866	14547445	15003560	15126084	13711403	11779925	16049500	14242851	11115039
PC(18:1/20:4)	138934784	94143040	117176888	123605352	102912136	126034856	136630448	128464256	125816856	120994856	126776160	134474048	113838488	109102904	128674232	125465496	107551112	107912384	115708968	114484352	94804352	101305704	106208448	90441848	95718136
PC(P-38:4)	15429735	10324345	14406815	12715105	16236412	12989337	13456525	15077099	13545081	12037296	11860887	11425581	11572885	10581138	13014776	11156597	12753384	10840473	10279908	12062979	9913147	10981481	11889240	10168663	8710003
PC(18:0/20:4)	91378560	59745984	93963816	78457736	105747144	89633920	100984888	110503592	88598072	75838912	106930272	100681696	82789864	78064712	89196936	91650136	80045048	67460960	67706184	82864064	78618856	68439200	77958024	68542328	49419792
PC(20:4/18:0)	250251664	175769200	244429312	217608528	204707008	219792192	238049872	259931184	188351616	195378192	229041984	233115696	197197712	188238592	205088960	212554288	205987072	182203776	180797520	214277744	190918720	186770640	174550384	174827136	154202240
PC(P-38:3)	4.81479e+06	3.73394e+06	5.27634e+06	4.24479e+06	5.00936e+06	4.18291e+06	3902261	4862435	4.36159e+06	3.41047e+06	4.33612e+06	3579388	3384220	3434365	3.80543e+06	3.50799e+06	3.14383e+06	3.23661e+06	3.75979e+06	3.57434e+06	2.93073e+06	3.72843e+06	3123649	2.80304e+06	2.22686e+06
PC(18:0/20:2)	7.11251e+06	7.46542e+06	7.75068e+06	7390346	6432852	8981616	7.3755e+06	7609116	5.53301e+06	7.21812e+06	7.08487e+06	6399312	6932740	5.69543e+06	6.34006e+06	5510456	7.00633e+06	5.22194e+06	6162710	5.5478e+06	6797980	7.28267e+06	6.61623e+06	5217462	6388724
PC(20:2/18:0)	2.5451e+06	1.72431e+06	2118479	2.56854e+06	2.29681e+06	2.37266e+06	2694046	3.32947e+06	2425911	2.63881e+06	3096289	2.68313e+06	2.62036e+06	2.30181e+06	2.57702e+06	2.64928e+06	1.7885e+06	1.70868e+06	2.06711e+06	1.88018e+06	2.19366e+06	1.69438e+06	1.62345e+06	1.68927e+06	1.3241e+06
PE(20:4/22:6)	724341	282653	262200	334039	733262	523892	339776	405813	434789	267459	453195	312799	555642	552282	244506	217591	316436	546285	395882	340561	428305	118384	496555	370744	411350
PE(42:9)	0	26617.5	26193.5	24507.2	79746.8	38878.3	31574.7	38910.6	83228.8	0	32412.2	28833.6	66592.9	43961.2	34521.6	190075	48160.6	166.36	17415.1	27590.4	7263.06	11755.6	128381	19758.7	4486.11
DAG(44:7)	89642.1	120908	203104	88750.6	40708.9	52844.7	78404.2	191346	70252.9	147187	40474.9	96181.9	76094.7	14887.3	71190.4	45175.7	32055	0	26982.1	16429	44767.2	28519.6	32948.7	18507.8	104566
PC(22:6/17:1)	529625	198316	312484	261199	321826	231506	291180	622373	576018	322724	385844	309958	500961	516754	582672	409549	247371	441830	202407	291154	181195	242622	262266	545109	362801
PE(42:7)	829764	568650	760964	688756	719948	467219	1.07163e+06	748266	440843	562677	881157	765306	742724	699052	362885	644679	630659	536486	369715	432391	334775	321406	595819	706742	293565
PC(17:0/22:6)	2.90671e+06	1.95541e+06	2838786	2.53564e+06	2.17994e+06	2.30708e+06	2.76323e+06	2.2549e+06	1.93157e+06	2.24225e+06	2.60426e+06	1928424	2512930	2.54094e+06	2.04885e+06	2.25411e+06	2009543	2.49444e+06	2099684	1.94709e+06	2.4991e+06	1.03598e+06	2.10284e+06	1.73885e+06	1.75296e+06
PC(22:6/17:0)	1703628	1.03919e+06	1.56545e+06	1283739	1672437	1.62351e+06	1.8045e+06	1.83031e+06	1.60902e+06	1.56718e+06	1.61452e+06	1.2808e+06	1.4214e+06	959022	1.63326e+06	1.77212e+06	1.08872e+06	1.14039e+06	1.05845e+06	456967	1.5985e+06	1.25044e+06	1397145	1.58454e+06	941608
PE(42:5)	1.42346e+06	760551	596409	1.05068e+06	1.09271e+06	1.26527e+06	1.03491e+06	812496	969290	399166	1.05134e+06	1.20363e+06	1.2122e+06	916699	1179767	1.31091e+06	682201	695322	675576	720883	537233	1.56325e+06	1.38829e+06	786788	797978
PC(39:4)	775634	465377	419549	678797	487194	615863	818533	934655	567386	387787	909720	725907	887456	472552	520249	743941	537234	829519	377790	660066	594950	477796	477597	415120	224431
SM(d18:1/24:1)	20923598	13165915	18850846	18529936	16342395	19744338	17552850	20797150	14995275	15278643	16592040	14911823	12427069	12280101	13745373	15075731	12788743	13716808	12719561	13566040	14421993	15675880	13219571	11821717	9133648
SM(d18:1/24:0)	1.59627e+06	1437530	1.57115e+06	1.52305e+06	1043588	1.49832e+06	1.38234e+06	1.56749e+06	1.16436e+06	1.09424e+06	1661909	1.37784e+06	1.09764e+06	996712	1.20167e+06	1.1794e+06	1.14251e+06	1.25324e+06	1.19081e+06	1.15133e+06	1.32641e+06	1.54081e+06	1.06556e+06	964240	974961
PS(42:9)	644413	696925	885280	734853	632608	1.03316e+06	1104559	1.01729e+06	1.0777e+06	822724	985725	975349	915007	641730	717073	1.1096e+06	921186	754661	483275	536338	498112	781133	755240	755586	481680
PC (18:3/22:6)	4.58203e+06	1.94947e+06	4457746	3.97898e+06	2.73409e+06	3.16197e+06	3.87209e+06	2387087	2.69157e+06	2320888	2.76932e+06	2.41842e+06	2335278	2571712	2.08952e+06	2152968	2.07708e+06	2.05646e+06	2.68519e+06	2.49174e+06	1.8593e+06	2.61801e+06	2.09296e+06	2.59989e+06	2.44966e+06
PC (22:6/18:3)	3515070	2.44987e+06	3.21408e+06	3.02379e+06	2241701	2.50904e+06	3486610	2.27604e+06	2.91042e+06	2.40712e+06	3.24006e+06	3.0985e+06	3.04813e+06	3.20961e+06	3119880	3647709	2.46863e+06	3.05659e+06	4424558	2.20091e+06	3404478	2.95924e+06	2851186	3.0353e+06	2795199
PC(18:2/22:6)	17199254	11185296	18202842	21529952	16672707	13768812	27503706	22578066	16902710	13635304	24675378	22867850	17699398	17663552	20389450	18302084	18724710	14568536	19387952	16023649	22654246	11314787	17582104	19089264	11570805
PC(22:6/18:1)	13254460	9707268	14103403	15352539	10724823	10754073	18908950	18247732	14086627	12523291	18645486	18456454	14225885	12608427	16582095	16870438	13419365	11640661	12688009	14822383	17858152	9282320	13272420	13863825	13018460
PC(18:1/22:6)	19045530	10046195	17080826	17065086	21384384	14843467	20490266	18115104	23071462	17580624	23952454	21231138	18355418	18863568	20241522	18024200	18312952	16686508	16325144	15713632	14870505	12762768	20991014	14890047	12100655
PC(P-40:6)	3.4095e+06	2.49249e+06	4.37445e+06	3488709	3.89053e+06	3.8531e+06	3.7285e+06	3804640	3.82493e+06	3003872	3.25993e+06	3098028	3.43238e+06	2.91393e+06	3.58731e+06	2.87628e+06	3588040	3.02923e+06	2.96685e+06	3.22362e+06	2.73546e+06	3.14416e+06	4217460	2819585	2.96835e+06
PC(18:0/22:6)	33375094	20765274	32804726	32855638	36514752	29863718	44184596	39026908	26884856	24168102	42297628	34959264	27012946	25739954	30361120	31487770	29330122	23266150	22188974	26071088	31314486	20625238	27319472	29587526	18707638
PC(22:6/18:0)	81871176	61612948	80567400	80094136	57159040	78704312	91782208	97844248	58795532	60456004	87619688	76662952	57159584	56554116	70169968	73303784	59467044	55388052	57009184	68388312	86934336	48013008	59999948	62237180	50682956
PS(22:1/20:4)	863172	1.17193e+06	788300	753557	948115	786061	452891	719045	584413	480880	662408	435408	749450	564264	702615	443864	482487	305178	638566	146673	867515	727786	424152	559812	491539
PS(42:5) isomer 1	326021	174712	87668.8	124976	87117.5	212145	281024	186565	240890	133102	281136	270979	135744	150642	98224.5	209731	202514	220332	144659	129061	180389	298100	132468	183383	100903
PS(42:5) isomer 2	109505	59039.4	61411	114830	85583.2	78283.3	132618	117982	102634	80987.2	98779.7	100431	89377.9	59251.5	70753	91453.4	106983	100644	66214.8	72174.4	47463.8	100916	100302	71446.2	53592.9
PC(P-40:5)	2.38669e+06	2.19195e+06	2.72606e+06	1.97224e+06	3.41046e+06	2.26454e+06	2.37141e+06	2.53527e+06	2.21996e+06	1.88982e+06	1.9869e+06	1.95876e+06	1995682	1.83102e+06	2003910	1.87653e+06	1706517	2027076	1714305	1949516	1.81012e+06	1.61479e+06	2.17457e+06	2.07605e+06	1.51113e+06
PC(40:4)	18757054	12874797	14188940	14854789	12235635	14149820	14662528	15865361	12723761	13048473	13645671	14130536	12543776	11658971	12587637	13467787	12747672	12008472	13432109	14788083	11268791	13854997	11740392	11320604	10705402
PC(20:4/20:0)	4919072	3844349	5.50956e+06	4331670	3947909	5.63628e+06	5.34845e+06	6055736	5.19413e+06	4561650	5918252	5125857	4.72784e+06	4360889	4496761	5.08792e+06	4.12852e+06	3.89629e+06	4.78278e+06	4828568	4.37725e+06	3.59776e+06	3976598	3034830	2.52255e+06
PC(40:2)	128317	102387	106361	115587	71755.6	242440	138095	251677	76656.8	140870	134346	159164	127577	166755	74767.3	258126	279290	221804	87734.2	124003	78707.4	157755	96308.5	58680.6	71691.1
PC(18:0/22:5)	181641	149447	198633	191823	122581	153159	221638	159276	159839	110700	136549	198476	197937	129170	185327	307252	133316	80615.3	103976	98178.9	107497	144646	184324	119498	92529.5
PE(44:8)	82698	9254.62	19988.3	104014	4048.08	8634.15	15464.6	22809.8	8857.3	55259.1	61653.8	6493.1	18821.9	3637.36	5907.57	11970.8	2476.11	97030.5	77236.7	9549.54	3453.78	8665.79	7688.1	107784	13578.5
PC(19:0/22:6)	185381	174587	171613	204711	128027	182273	133296	192134	292420	177386	491643	119662	155268	186508	132865	357582	187710	150109	132756	117419	105564	450042	119994	96745.5	106698
PC(22:6/19:0)	908966	612561	546719	394605	500090	462248	879395	985350	529820	169575	724353	629143	618379	367114	480748	400984	675942	626628	559788	578947	654802	252395	551327	459253	576639
PC(22:6/20:5)	742546	312482	603845	399513	628948	743633	888448	805073	263018	326056	507154	584054	466927	521088	816625	667081	418942	468720	406513	428118	603745	496161	540899	718138	574587
PS(22:6/22:4)	9814032	5311410	9414424	7.94846e+06	6.81594e+06	7293540	15843377	9119277	14857201	5898346	11627921	13843264	9087245	8834399	9854060	15066293	9160569	7.63043e+06	10057795	9276439	6.58596e+06	7.15294e+06	8441675	7.41124e+06	7.30737e+06
PC(20:4/22:6)	5.28208e+06	3.71648e+06	6.07555e+06	3.04335e+06	4.8093e+06	4.44605e+06	5505967	5.55959e+06	5083562	4.2016e+06	5877210	4.91285e+06	6180558	5.38062e+06	6097148	5962086	5.82248e+06	4.92045e+06	4.65389e+06	5.15399e+06	4130605	3866042	5340327	3.24262e+06	4568198
PC(22:6/20:4)	5455254	3.39429e+06	6.24988e+06	6.1569e+06	5.51986e+06	3869358	7.12706e+06	6926060	7.37537e+06	4835499	6.22758e+06	5.33136e+06	7.15036e+06	6.87451e+06	8.04851e+06	8874655	7163076	4322662	5.74258e+06	4967442	5.50457e+06	3.66587e+06	5.9428e+06	4.7344e+06	4389924
PC(22:5/20:4)	2.62082e+06	1.41317e+06	2.85673e+06	1.91937e+06	2.64346e+06	1.45732e+06	3.33627e+06	2.36477e+06	3321310	1.81371e+06	2.85147e+06	2.61918e+06	2595498	2.55952e+06	2.83461e+06	2031877	2.49676e+06	2.33317e+06	1.97963e+06	1.93496e+06	1.59135e+06	1.69108e+06	2.25329e+06	1.99567e+06	1.88014e+06
PC(22:6/20:3)	2918117	1.96253e+06	3325298	2690592	2824482	2650432	4.2298e+06	2.73757e+06	3.44693e+06	2833679	3.93518e+06	3.78977e+06	3.47451e+06	2.15806e+06	3121172	2.47158e+06	2.94654e+06	2811492	2.57505e+06	2.84332e+06	2.28154e+06	2092636	2.57338e+06	2481677	2.24257e+06
PC(20:2/22:6)	2.05087e+06	1.36996e+06	2328682	1695320	2.40141e+06	1.68459e+06	2.19405e+06	2.52054e+06	2.73814e+06	1.60318e+06	2.17993e+06	1877126	2.37842e+06	2.21019e+06	2.42572e+06	2.83916e+06	2.36585e+06	1.98928e+06	2.07602e+06	2296167	1.848e+06	1.51285e+06	2.88722e+06	1694595	1.24791e+06
PC(22:6/20:2)	4.03128e+06	1903351	3.87564e+06	3.40163e+06	2.58571e+06	3.14391e+06	3474279	2.79029e+06	3.27028e+06	3.56604e+06	3757158	4478360	3503216	2892968	3698261	2.99407e+06	3.04251e+06	3188280	3.21099e+06	3.52436e+06	2296147	2.9893e+06	2.83394e+06	2.61214e+06	2.26057e+06
PC(20:1/22:6)	3784388	2.24664e+06	3282973	3.08001e+06	2726744	2.6978e+06	3.3399e+06	2936905	3365205	2811617	3554290	3343857	3220527	3011504	3.32909e+06	3283728	2.3179e+06	3.16205e+06	2.52593e+06	2.60391e+06	2238398	2.42712e+06	2792158	2.43677e+06	2.56085e+06
PC(22:6/20:1)	1.6336e+06	990916	951053	1.39959e+06	1.92989e+06	1638692	2.04316e+06	1292227	2.23289e+06	1.30335e+06	1.6737e+06	1.56478e+06	1.78408e+06	1.55429e+06	1.20436e+06	1.49077e+06	1.26907e+06	1.19199e+06	1349102	1.29495e+06	1.23252e+06	1.32687e+06	1.2095e+06	1.78162e+06	1.2244e+06
PC(20:0/22:6)	4.07479e+06	3.35593e+06	3.17274e+06	3796296	3.08121e+06	4031841	3505227	3.94828e+06	3054753	3.40078e+06	3.74021e+06	3.54922e+06	3.21194e+06	3.33208e+06	2272990	3.25734e+06	2.71858e+06	3405066	3096176	3.14917e+06	3.24822e+06	2.91558e+06	2.92588e+06	2.18845e+06	3.05515e+06
PC(22:6/20:0)	1.34794e+06	1.17459e+06	1.01206e+06	1.20258e+06	930900	1.08128e+06	1.36335e+06	1.88686e+06	1836358	1.10272e+06	1.51282e+06	1.35771e+06	1.5291e+06	1.28863e+06	1.23909e+06	1.63039e+06	843019	1.18455e+06	1.29226e+06	1.06712e+06	1.17367e+06	1.02832e+06	1.12426e+06	792764	823741
PC(22:6/22:6)	2.4359e+06	1.64923e+06	3.49152e+06	2.7228e+06	1907006	1614761	6.22695e+06	2.61263e+06	4.22294e+06	1892546	3.11704e+06	3.54461e+06	4044221	3698575	4.62281e+06	4112802	3.60073e+06	2.45085e+06	4.22802e+06	2.87742e+06	3.44922e+06	1.98319e+06	3.53766e+06	2.84954e+06	1908417

## Sheet: figure2D
compound	BH.Q	ADJ.P	PER	LAG	AMP	CT0.1	CT0.2	CT0.3	CT0.4	CT4.1	CT4.2	CT4.3	CT4.4	CT8.1	CT8.2	CT8.3	CT8.4	CT12.1	CT12.2	CT12.3	CT12.4	CT16.1	CT16.2	CT16.3	CT16.4	CT20.1	CT20.2	CT20.3	CT20.4
Homostachydrine	0.0951561	0.00218204	20	2	7344.07	129901	195132	104167	150051	85746.4	130965	112876	97218.8	102490	115385	107144	81907.1	79568.8	112501	103986	55436.7	84444.7	76897.5	147938	139921	173705	189497	203086	203816
D-phospho-L-serine	0.135729	0.00690149	16	12	9337.22	23210.9	32103.8	30860.3	42992.2	19727	19644.4	21030.5	27237.3	59720.4	23212.3	64202.2	40358.9	42362.3	32578	37527.8	34321.8	31358.1	18065.5	24031.6	11806.5	28498.6	29807.2	21411.6	13255.2
Indole-3-acetaldoxime N-oxide	0.15077	0.00856821	14	1.16667	16483.8	55387.4	47680.5	87341.6	96907.1	90937.1	52755.2	42828.2	72772.9	35869.8	15221.3	41865.2	42354.7	101347	86414.9	106471	46770.7	132911	98518.7	43685.8	72180.6	30097.4	52718	33035.5	42607.5
2-Methylhippuric acid	0.16861	0.0105907	16	4	114133	331859	351988	81914.3	247597	397381	422011	249666	301073	95078	170451	247237	255805	101855	309059	124182	50264.5	224225	398080	196039	285142	374267	326369	402316	403420
DL-5-Hydroxylysine	0.192256	0.0130343	12	4	149864	547049	252867	351283	556674	448374	757193	593067	374680	148299	202910	218047	261156	222362	243542	386235	482425	457746	445838	315330	345110	325711	282788	104275	101431
4-Guanidinobutanoic acid	0.205413	0.0159743	20	0	152110	778229	546379	780326	1.18195e+06	565623	536129	425618	669286	394380	480347	352524	624245	600003	373694	454169	428832	1.00874e+06	530810	557892	815219	807061	612739	1215384	598498
Pyrocatechol sulfate	0.237717	0.0237006	20	0	451684	3.36118e+06	1.72158e+06	1.15781e+06	1.8175e+06	1503091	1.87421e+06	1.21229e+06	1.17944e+06	1.09607e+06	614618	307372	471268	1.50345e+06	1.0828e+06	1.85808e+06	941866	1.20973e+06	2.31725e+06	1.62181e+06	2.73153e+06	1.942e+06	4.40306e+06	2.46858e+06	913186
Serotonin	0.237717	0.0237006	20	16	95869.3	144616	32571	276866	155684	53204.6	67434.8	41380.4	151816	128347	39353.1	114235	305607	412183	203015	616493	76315.1	666091	298204	141851	422497	64794.2	183247	130865	141567
S-Adenosylhomocysteine	0.237717	0.0237006	20	0	44886	401922	308565	351734	525104	102051	245932	378052	210384	554720	263724	198246	172490	310991	198797	218092	230793	280027	308508	300720	273568	282743	403903	581369	379555
serine	0.250288	0.028697	12	8	362710	1.20873e+06	870036	1.28635e+06	1.56552e+06	466390	1358852	1673094	1.44251e+06	2.30133e+06	1957728	1.67067e+06	2119270	1566468	1.48427e+06	1.96092e+06	1.1604e+06	2.02833e+06	1.67021e+06	2.03657e+06	1.79353e+06	1.57589e+06	1.59211e+06	2322794	1848532
N-Acetylserotonin	0.250288	0.028697	18	1.125	73190.8	131207	332304	177750	201985	147001	278201	113657	147790	80439.1	63466.5	64455.8	77243.6	98151.7	162105	197880	75143	87720.2	200203	384252	303303	320922	328735	146379	96055.5
Ergothioneine	0.250288	0.028697	8	2	0	37278.3	41172.7	67848.6	64030.2	0	65299.7	108610	59603.1	68190.2	70751	66399.2	69621.6	52979.3	62130.9	62173.5	61287.7	71891.1	65847.3	103177	72686.2	61257.3	53275.9	64349.6	54742
N-Decanoylglycine	0.273356	0.0346124	20	18	61320.8	374370	321628	260844	292168	99469.1	212554	196903	149198	199742	176684	272459	229450	225451	293864	263882	276011	361678	335471	278581	229119	245096	293478	400824	372679
2-octenoylglycine isomer	0.273356	0.0346124	12	0	53552.2	162771	176598	157416	224304	81180.6	97183	237596	124299	81682.1	47839.3	117344	94944.4	113375	162085	105148	108700	111913	76201.5	62811.1	62503.3	88459.5	115141	565279	142581
Spermidine	0.273356	0.0346124	20	6	20444.9	215582	51837.6	246544	225760	105369	96560	141408	99077.7	112281	86782.6	84928.9	117472	70164.2	62924.6	76801.9	78523.9	63650.9	58924.7	46882.2	72705.4	82010.6	68135.4	98466.8	73016.5
4-Hydroxyisoleucine isomer 1	0.29376	0.0415891	20	12	664865	6.90588e+06	5673918	6.01331e+06	8090744	3893564	6.88515e+06	6718410	6341434	8.04775e+06	9339457	7.07297e+06	8946160	7.43612e+06	7534748	8.08623e+06	7037714	6.16179e+06	7.28185e+06	7.65867e+06	7.99543e+06	6264874	6.91842e+06	5.69148e+06	5.86122e+06
proline betaine	0.29376	0.0415891	8	0	247993	1.32874e+06	1.1076e+06	1.08971e+06	1.77208e+06	551529	828983	1.33186e+06	978020	1.21014e+06	1.496e+06	1.5154e+06	1.47569e+06	983192	1106899	953823	985970	1.15477e+06	1.07689e+06	1.19918e+06	1.47227e+06	887863	935219	1.9633e+06	1.17065e+06
Formylglutathione	0.29376	0.0415891	16	8	92079.6	273545	281295	293146	282723	616837	324745	335590	577531	759226	622303	696548	365310	773202	309366	287957	582726	603897	340733	508608	280120	292028	939525	309940	584652
N-Formyl-L-methionine	0.29376	0.0415891	12	4	3046.73	11163.3	5387.45	7666.25	9843.4	12679.2	18704.2	8274.62	16044.5	7296.73	10031.2	7189.51	9428.31	16664.2	15606.3	33132.8	9506.14	11734.1	17653.3	13334	9959.94	6411.14	5184.14	6239.71	17327.4
lysine	0.324258	0.0497864	12	8	366449	1.85899e+06	1.52916e+06	1951618	1.99007e+06	1.11375e+06	2.29171e+06	1.62592e+06	2457036	2.01308e+06	2.55081e+06	2.7649e+06	3.06491e+06	1732234	2073910	2581197	1.51829e+06	2.82433e+06	2398356	2.40364e+06	3.01542e+06	2.70883e+06	2.0408e+06	2.7328e+06	2.89427e+06
Taurocyamine	0.324258	0.0497864	16	2	11781.7	76615.3	44770.5	57371.5	79005.1	53941.1	56434.4	41361.2	43445.6	43891.7	22692.6	18839.3	56431.1	20724.9	52617.1	46164.8	37279.3	62070.9	45772.4	59930.4	72173.6	71690.7	67196.7	34629.4	37093.4
Ethyl glucuronide	0.0951561	0.00218204	12	0	7401.39	37770	26793.3	59767.3	25297.4	18429.3	8698.05	12347.6	14342	7986.47	13755.5	14691.8	16821	22418.5	15594.2	5116.5	4560.79	6407.98	5046.64	0	6122.6	18028.3	18186.1	26677.4	23274.1
Fucose 1-phosphate	0.15077	0.00856821	16	12	29303.6	174101	100727	243563	199204	83095.6	124013	225783	168432	185608	201702	201213	279582	215543	231430	248883	188184	152294	163266	189945	144087	115793	182027	130907	140687
5_6-Dihydrouridine	0.15077	0.00856821	20	8	9675.02	62313	35669.1	41815.8	59363.5	55549.9	55205.1	63433.7	62801.7	65657.6	59791.2	76015.3	84030.1	68024.8	49637.1	50319.2	71914.2	49751.1	42020.2	49406	51599.9	46335.1	44681.4	57059.2	54732.8
Arabinose	0.192256	0.0130343	20	18	43218.8	213924	216793	273241	220808	42203.8	221412	168061	136274	183206	180041	166185	197376	168947	193628	222712	146387	260232	257575	212733	360934	267171	291320	223219	202260
N-acetyllactosamine isomer	0.205413	0.0159743	20	14	11699.9	144731	154079	80350.8	97013	45895.6	102645	27511.3	63612.4	93104.3	83269.3	104099	85291.7	105211	109650	144874	130772	108771	101244	92109.4	181761	74203	121447	78689.3	91820.4
N-(1-Deoxy-1-fructosyl)threonine	0.237717	0.0237006	16	12	19990.1	179527	111754	163028	184836	75590.8	138483	152724	166154	171218	168757	160450	209241	185070	183175	207950	199717	160768	165979	156677	191189	159586	173923	167543	169991
Corchorusoside D isomer	0.237717	0.0237006	20	2	1030.31	5296.54	6816.15	8234.07	4033.16	4396.49	3942.66	4873.67	2617.07	2845.33	1744.45	2913.1	7407.92	2787.53	6046.04	3349.95	0	7643.91	5309.32	3168.79	3602.12	6193.43	11428.9	12783.2	5049.93
N-Acetylneuraminic acid	0.324258	0.0497864	20	10	99234.1	454548	183119	419331	637481	289926	419899	712314	655328	594887	636042	560589	810093	558579	505559	805218	534685	506325	409016	369952	543905	380860	396538	469417	470244
N-Nitroso-3-hydroxypyrrolidine	0.107009	0.00277392	20	8	55458.7	391800	348764	324789	316537	564453	339598	391164	409693	465485	406832	407139	395893	389636	301858	285091	415487	311546	217235	186566	247112	263175	242655	261230	284825
4-aminobenzoate	0.135729	0.00690149	18		8754.3	91788	81842.9	34280.7	57684.8	54177.8	115374	109171	67775.3	82559.9	47655.4	55351.3	51267.4	22942.4	56538.2	23826.5	15315.8	35096.7	127041	55908.4	99398.1	116918	106065	202887	159067
Cyclic-ADP-ribose	0.324258	0.0497864	16	8	2.1803e+06	2.97594e+06	1.5242e+06	3.54789e+06	3179398	2.51635e+06	3.65278e+06	7.28695e+06	6.85592e+06	7.27586e+06	5.93281e+06	6.30605e+06	6.61437e+06	5.68791e+06	3.22264e+06	5214231	4.30161e+06	6.84138e+06	4657932	5221536	5270968	5211326	5240643	6.25315e+06	6.63251e+06
Trimethylamine N-oxide (TMAO)	0.00709088	7.07e-06	20	0	6.30404e+07	275554944	221974656	348070624	269015776	115857856	211406416	180087600	196847920	167994880	120066136	105114152	113799488	176701744	126310920	197277520	156864048	254609536	208952656	289400192	246016624	243110544	294552160	225313536	259709808
PE(36:4)	0.077245	0.000196399	16	12	262160	309918	1.22753e+06	407647	249217	260771	205719	379323	261026	624606	543773	763338	617081	662299	715609	768266	963962	494962	448730	442252	316413	477218	266402	289251	312590
PE(P-35:0)	0.077245	0.000462084	20	6	792725	8.13155e+06	7.33914e+06	8.02079e+06	7.94868e+06	9015991	9787504	8.22183e+06	9206879	8960752	8460225	8083042	8261006	7180306	6.8606e+06	8.11369e+06	7853976	5776542	6306068	7.9504e+06	6.79916e+06	8488971	7.41391e+06	7.00123e+06	6.53439e+06
PE(P-36:4)	0.077245	0.000462084	20	2	411052	2490971	2.31821e+06	2.27282e+06	2.07617e+06	1.64689e+06	2.01743e+06	1500315	2.14399e+06	1.65852e+06	1781763	1587768	1.59567e+06	1.10155e+06	1.17836e+06	1.07078e+06	1.89704e+06	1.49148e+06	2.26904e+06	1436111	1.21797e+06	2.11264e+06	3.14535e+06	2230335	2518426
DAG(34:2)	0.0889001	0.000792794	20	5	35720.3	74662.1	49359.8	101039	42436.4	77597.3	96385.3	76061.9	121717	68663.8	20074.4	75623.4	69880.6	0	0	33974.9	42955.5	14051	23132.4	32703.5	20378	107563	42460.5	53711.6	68447.9
PC(18:2/18:1)	0.0889001	0.00102951	20	6	1.28678e+07	89507624	54616692	77930920	77989672	98490784	87624160	94251496	92383976	82239896	86494272	93331200	91395816	75212960	72547696	73858392	75974664	72480640	63220748	53842476	58260180	59306140	62433764	69745160	73223528
SM(d18:1/18:0)	0.0889001	0.00102951	20	6	1.30649e+06	9576121	5.58931e+06	8702637	8306830	9747049	8699223	8.21199e+06	9780273	6126782	6.1847e+06	7.43696e+06	6.63022e+06	5.2577e+06	5725960	5.76005e+06	7136880	4.57071e+06	4555782	5.17653e+06	5355007	7.40674e+06	6.96786e+06	5.94461e+06	5.80309e+06
PS (40:8)	0.0889001	0.00102951	20	8	43498.8	115595	40658	72806.8	79215.1	150851	115784	190908	141996	176372	120642	200157	140218	135380	111633	108460	100328	115735	53046.8	16207.9	39758.3	19957.3	14384.5	36666.7	78235.6
2-Nonenoic acid isomer	0.0889001	0.00132951	20	4	50115	176680	285398	210683	581421	207091	417013	511532	308934	223753	191319	193677	362419	140039	198040	176697	97036.6	161040	205327	136246	171454	282120	262508	431078	233771
SM(d18:1/16:0)	0.0889001	0.00132951	20	6	12531	42685.4	15508.3	33902.5	36717.7	82697.1	40773	42731.8	50340.9	52416.8	37605.1	39299.8	25432.8	37566.9	25010.2	13469.7	31603.6	13758.9	12700.3	13440.2	18848.7	24879.8	20269.2	24820	13544.9
Jasmonic Acid isomer	0.0901496	0.00170772	20	6	209047	366708	571068	308115	668591	479729	1.50563e+06	1.17379e+06	1.06861e+06	654304	420390	670329	1.30781e+06	273550	291922	460691	293744	323019	234240	293523	206382	322907	293060	735558	229276
LysoPE(22:5)	0.0901496	0.00170772	20	4	14790	80142.1	73342.6	81950.4	91336.8	96306.3	98314	88473.2	70089	67316.8	71892.8	91522.1	68507.1	58284.2	59739.3	67479.9	59225.8	55570.1	69682.6	54070.9	60940.8	73651.2	66622.1	88060.4	79675.7
Heptanoic acid	0.0951561	0.00218204	20	4	109700	600205	535344	488292	395002	457999	693593	612659	447856	476824	377657	409221	389098	278364	240004	353276	450738	321686	360352	276164	307468	420260	654619	716501	294052
5_6-Dihydroxyprostaglandin F1a	0.0951561	0.00218204	20	8	49956.7	89177.4	71886.5	267056	154847	102320	107397	551600	276359	178438	122136	331915	163305	98743	120642	135152	120522	65790.9	42227.2	81337	41966.4	56265.6	75330.5	111462	92307.1
C11:0(Undecanoic acid)	0.107009	0.00277392	20	2	186867	2342883	2.34872e+06	2.46913e+06	2275356	968546	2.24549e+06	2318536	2.25012e+06	1.90052e+06	1675851	2.23064e+06	2.15967e+06	1.98585e+06	2025401	2115446	2089543	2.01324e+06	1.91419e+06	1.96236e+06	2.14388e+06	2.2314e+06	2.73401e+06	2.46813e+06	2.39797e+06
SM(d18:1/20:0)	0.125692	0.00350884	20	4	285547	1915236	1896679	2.10759e+06	2.09005e+06	1.93698e+06	2243105	1.94584e+06	2.44418e+06	1570214	1.67459e+06	1.82327e+06	1.59583e+06	1.60564e+06	1.47722e+06	1.5874e+06	1.80441e+06	1.50655e+06	1.51119e+06	1.44342e+06	1.11037e+06	2.22079e+06	2.19161e+06	1514563	1.55339e+06
PE(18:1/20:4)	0.130302	0.00441701	20	6	627227	5469061	4.39508e+06	5691166	5761252	5.81637e+06	6.10079e+06	6.27003e+06	6.95629e+06	4.72174e+06	5.91288e+06	5.83001e+06	6.08467e+06	5.29029e+06	5.27709e+06	5264770	4.98562e+06	4.73713e+06	5.0681e+06	4.23944e+06	4.81108e+06	4.49641e+06	5.63633e+06	4.99056e+06	4900658
PI(18:1/20:4)	0.130302	0.00441701	20	8	248090	1.21955e+06	894975	1.06878e+06	1.29445e+06	1.34519e+06	1390474	1.83529e+06	1.72854e+06	1.99971e+06	1.14163e+06	1.41905e+06	1.45994e+06	1.23912e+06	806024	1.17305e+06	1.57429e+06	1.09049e+06	993764	655807	632108	602006	945257	1.04508e+06	1.13018e+06
4-Methylvaleric acid	0.130302	0.00441701	20	2	95334.9	276263	189915	281200	274874	340470	339123	252680	254382	123424	105149	59176.9	225987	100278	122154	175554	90155.9	146918	231836	166644	190487	165525	380175	282262	183090
PS(40:7)	0.130302	0.00441701	20	8	86538.7	339656	170196	334579	355363	347354	394250	505826	525979	540721	394719	372268	433887	339458	228586	253595	414676	262055	256820	94810.7	174896	153589	103330	294896	203660
Arachidonyl carnitine	0.130302	0.00441701	20	8	25551	12894.1	7269.65	43597.3	23596.7	35606.5	0	66596.2	69643	64544.7	32842.3	95263.1	63188.1	31658.8	40309.1	31181.5	30178.7	13811.6	5206.91	7255.85	8896.34	10508.5	8225.11	45059.2	22730.2
PC(14:0/16:0)	0.13538	0.00553399	20	6	1.5738e+07	149711920	85842344	124364264	127375368	130711656	131408680	123866696	130461728	99460376	108721208	97616040	88879480	84866120	91905544	107001832	89348504	86464272	72260904	70972680	81315224	94952008	93925632	126513912	112792448
PA(18:2/16:0)	0.13538	0.00553399	20	8	137252	410543	156775	531870	585905	836293	299490	793622	604647	842819	671696	556797	601682	593974	371506	413046	517400	367190	172304	130678	216674	168770	108128	366219	194193
LysoPE(20:1)	0.13538	0.00553399	20	10	117509	158466	216019	308017	224878	426734	259748	452614	368310	621121	448288	412571	444606	456568	495018	610499	265899	237103	370364	341943	216894	329019	422978	430830	291610
Adipic acid	0.13538	0.00553399	20	18	11941.2	48762.3	48159.5	42355	45175.1	11460.5	42176.3	14443.3	32442.5	38094.8	25438.4	31999.6	26910.5	24765.4	35095.5	46114	25117.9	53804.5	41939.6	54158.3	120523	50304.1	41999.2	21787.7	36033.1
PC(16:0/16:0)	0.135729	0.00690149	20	6	1.32387e+07	165375216	147665280	179917008	157208000	177514464	176667280	176340144	189189968	158043280	146312800	166387696	162400656	152347536	146439696	149202400	191346688	115565752	123572160	122927936	124627592	197518736	175658416	165682064	156112896
PE(18:2/18:1)	0.135729	0.00690149	20	7	448240	2.23237e+06	2732540	2487145	2750549	2.93878e+06	3.03903e+06	3862150	3.659e+06	2.18785e+06	3.07796e+06	3.15994e+06	2.86435e+06	2957390	2.38164e+06	3.11427e+06	2.48773e+06	2.27698e+06	1862147	2.18783e+06	1.96612e+06	2.53641e+06	2.60967e+06	2292752	2965373
Lipoic acid	0.135729	0.00690149	20	18	193438	757658	1.01501e+06	745797	578226	119036	1.0637e+06	444918	543084	361531	398219	472234	540608	514351	788534	858668	594729	609179	1.01431e+06	1.5694e+06	1.09595e+06	976593	1.724e+06	603765	864127
Hexanoic acid	0.135729	0.00690149	20	4	91556.9	608251	430406	522001	547101	358311	907148	627167	836963	346736	322902	513453	652733	320973	312850	370450	300925	321879	370947	260250	316902	336689	978612	896732	317292
Allyl hexenoate isomer	0.135729	0.00690149	20	6	62053	279737	454091	202215	174154	190567	601023	355370	644576	162808	209330	414100	826257	110928	165447	151906	85527.2	131359	133801	113491	143165	112429	135515	326577	170086
PE(37:1)	0.15077	0.00856821	20	8	1.84628e+07	237905856	153430480	221378096	224728912	248308480	230333712	221955152	279770464	230464848	205466752	230905936	244992256	205103344	204797312	252096256	241888432	169648656	161220624	188081456	185074320	191165136	191033728	190548240	174267536
Oleoylcarnitine	0.15077	0.00856821	20	6	4.31133e+06	8.37751e+06	4265788	16672707	10115190	15303748	4282527	21626872	19973750	10679403	5971344	15507276	11382549	5.98559e+06	6424070	4939206	7.87932e+06	3.94045e+06	3294254	3.69678e+06	2720255	3936338	4963027	12722543	6.05554e+06
PC(20:2/18:0)	0.16861	0.0105907	20	8	255547	2.5451e+06	1.72431e+06	2118479	2.56854e+06	2.29681e+06	2.37266e+06	2694046	3.32947e+06	2425911	2.63881e+06	3096289	2.68313e+06	2.62036e+06	2.30181e+06	2.57702e+06	2.64928e+06	1.7885e+06	1.70868e+06	2.06711e+06	1.88018e+06	2.19366e+06	1.69438e+06	1.62345e+06	1.68927e+06
LysoPE(18:1)	0.16861	0.0105907	12	10	224620	878464	868307	580612	623842	186577	550646	593489	563825	1.08494e+06	972892	567945	958685	717149	1.01408e+06	943285	585337	884704	547514	1.10334e+06	552406	1.29638e+06	1162304	883304	1.11424e+06
SM(d18:1/22:0)	0.16861	0.0105907	20	6	146667	1.08092e+06	1.32874e+06	1.32057e+06	1191943	1.18177e+06	1.41408e+06	1.39236e+06	1455959	1.23877e+06	1.22538e+06	1.37886e+06	1.12664e+06	1.23331e+06	973255	1.05726e+06	1.21452e+06	1.11813e+06	1.04356e+06	1.00025e+06	787166	1584256	1691539	1.1326e+06	1.11789e+06
lysoPE(16:0)	0.192256	0.0130343	8	0	695674	2.26731e+06	1.97634e+06	2378707	2.9355e+06	1.13781e+06	1.44839e+06	1.28348e+06	1.55594e+06	1.85578e+06	1.75098e+06	2.18596e+06	3211102	2.0073e+06	1.72667e+06	2.13845e+06	2.02893e+06	1.91008e+06	1.92124e+06	2.65053e+06	1.58177e+06	1.8089e+06	2.07364e+06	1.74383e+06	2.1512e+06
Hypotaurine	0.192256	0.0130343	16	10	338058	1.17634e+06	337225	695887	1.47902e+06	280293	985852	1762788	1.29722e+06	2.81721e+06	1.94164e+06	1.43974e+06	2.20487e+06	1.65443e+06	1.33596e+06	1.53478e+06	1.3259e+06	900742	1.17387e+06	804032	1.12178e+06	822545	1.1624e+06	2.16717e+06	1.00277e+06
Methyl equol sulfate	0.192256	0.0130343	20	2	16528.7	134178	116289	30260.5	68639.8	93074.3	72336.4	73724.9	89512.9	74952	47359.3	24459.2	59900.6	67966.5	46602.5	28939.5	24044.8	57700.5	75183.3	84784	106753	115189	130558	169166	52036.7
PC (38:7)	0.205413	0.0159743	20	12	1.08137e+06	14480507	9383336	10066360	12488217	9943288	11432645	10547760	11908885	13930016	11112365	13717669	13580144	12521993	12961929	15790056	13399573	11244383	11207419	12471429	11019885	11197828	9097024	10536978	10531191
PC(22:6/17:0)	0.205413	0.0159743	20	6	177509	1703628	1.03919e+06	1.56545e+06	1283739	1672437	1.62351e+06	1.8045e+06	1.83031e+06	1.60902e+06	1.56718e+06	1.61452e+06	1.2808e+06	1.4214e+06	959022	1.63326e+06	1.77212e+06	1.08872e+06	1.14039e+06	1.05845e+06	456967	1.5985e+06	1.25044e+06	1397145	1.58454e+06
PA(18:1/16:0)	0.205413	0.0159743	20	8	91951.6	296254	92346.2	257050	302200	632016	153254	402697	408929	442341	386650	299413	290798	321399	182703	167827	287212	187109	106636	57007.4	93252.1	130985	94363.5	212079	169544
LysoPE(24:0)	0.205413	0.0159743	12	2	30114.8	136479	99255.9	143290	141384	92149.4	120073	98063.4	127272	81756.1	82724.3	77484.4	72239.7	81755.1	119202	109248	91738.4	86012	104066	79158.2	92870.1	99447.9	84613.2	88867.1	81213.2
Esculentic acid isomer	0.205413	0.0159743	20	2	9663.67	13184.7	65809.9	33611.5	56526.1	11977.6	0	445928	36842.9	66211.4	40219.9	29435.1	19945	0	0	0	0	28552.7	14448.1	20452.8	35012.4	62666.4	74362.2	109142	186883
Fructosyl-glycine	0.205413	0.0159743	20	12	7964.29	44609.8	43559.3	35919.3	61827.6	25420.5	53784.8	60150.7	69678.1	50789.8	84178.6	76378.1	93023.1	36457.1	65048	88527.7	62530.4	70779.4	59870.6	64076.5	61372.7	44181.3	42805	30443.7	40328.8
Glycolic acid	0.227389	0.019497	20	0	214252	2.10252e+06	1.87792e+06	2.30919e+06	2840051	476744	1.54232e+06	1978402	1.65127e+06	1408744	2.04555e+06	1.56364e+06	1.838e+06	1.70309e+06	1.6754e+06	1.78927e+06	1.48817e+06	1.5914e+06	2042657	2.25209e+06	2.03074e+06	2223444	2.25003e+06	1.99304e+06	2180735
Sphingosine-1-phosphate	0.227389	0.019497	20	14	135837	593341	398908	1.0422e+06	545579	429230	565098	645210	727727	786873	655684	758978	1.0233e+06	1.03069e+06	913278	1.39028e+06	602780	1.09573e+06	837312	714137	796978	507228	614321	646908	492442
CPA(18:0)	0.227389	0.019497	20	8	41104.2	193633	36398.6	193306	185704	391954	122973	272451	283551	302395	199334	199444	224178	212962	132596	134605	181681	151782	60653.8	66022.7	81498.7	58249.1	53476.2	128766	115553
Neuraminic acid	0.227389	0.019497	20	8	32721.2	88290	41793.9	77460.2	134975	81619.1	111599	159495	182379	91527.9	177889	218683	123735	93463.8	123566	251187	104357	30502.5	105988	44537.2	73752.2	64183.7	58281.1	101608	71580.8
SM(d18:1/14:0)	0.227389	0.019497	12	2	6788.13	137567	77454.5	87210.1	89693.1	93366.3	84988.7	80802.8	87087	60887.1	71530	82314.5	65384.4	90071.4	84661.8	73711	77337.6	74210.1	69024.9	80676	71499.9	57445.7	70898	71278.7	44190.4
LysoPE(20:0)	0.237717	0.0237006	16	14	957808	6298866	3854418	8820495	7.21568e+06	2712591	2.74096e+06	5.31115e+06	4.46701e+06	4474488	4.94432e+06	5.55994e+06	5.83538e+06	6.39269e+06	5.89337e+06	5.68645e+06	4.61031e+06	4.05628e+06	5.9349e+06	4776202	3.41177e+06	3906235	2.96493e+06	3.77097e+06	3.51637e+06
PS(32:1)	0.237717	0.0237006	20	8	188480	597244	127312	849676	653859	965367	851910	833439	465686	886884	1.03013e+06	1.06249e+06	1448027	515325	220353	430832	483959	145395	81070.6	701728	566888	571183	178722	177517	299116
PI(16:0/18:2)	0.237717	0.0237006	20	6	179662	1.16028e+06	933972	1.09567e+06	1.14252e+06	1.10315e+06	1.24423e+06	1682503	1.71043e+06	1.19253e+06	866019	1.20867e+06	1153329	1.03665e+06	744939	868986	1427437	950046	713926	488973	591353	538797	901400	1.02142e+06	1.27277e+06
DAG(38:6)	0.237717	0.0237006	20	4	161397	550429	314808	636143	663592	520376	452084	534810	435019	253022	215521	434307	372349	189638	307171	363853	182849	223835	234026	178813	202388	433166	255915	217020	368398
PG(22:2/16:1)	0.237717	0.0237006	20	6	34138.6	202391	181824	205885	278426	240107	220377	231221	280468	217154	177802	234416	183828	166445	115886	192144	172098	161181	209426	133761	146815	128238	172056	179216	230749
LysoPC(18:0)	0.250288	0.028697	16	14	3.13756e+07	280096032	180646784	410972512	263004304	151932736	154669136	221968528	203101056	247805872	164510512	218168688	226486064	247472880	280732288	237853296	238065328	182961536	157968624	187077120	164915136	163489056	183883792	154638768	174639056
PG(16:1/16:0)	0.250288	0.028697	20	6	2.67382e+06	27173814	20945086	19679122	29285918	20564386	26065710	20273640	23292186	21189654	22143578	19036776	24438854	17110984	15779089	20335280	18015778	17275226	18362222	17037982	14527132	20778512	19181924	18215466	19370546
PG(18:1/18:2)	0.250288	0.028697	20	6	1.56598e+06	10465673	8432645	13230517	14668888	9503829	11380920	12742445	12586680	9872519	9532409	9718976	10316480	8005362	7.23577e+06	7611482	9155937	8388969	8261758	5.34885e+06	6.28845e+06	5.47231e+06	8413055	7316140	9192679
C18:4	0.250288	0.028697	20	4	421793	1.19239e+06	832171	1.5612e+06	1551144	2.06126e+06	962484	3.53245e+06	1.29576e+06	802432	590631	1.84369e+06	751053	964146	956680	589971	548323	778483	697054	595885	584968	918417	590631	2.50644e+06	1.51274e+06
Dihydronepetalactone isomer	0.250288	0.028697	20	6	147403	386643	655804	597662	861044	253140	1.26372e+06	1.47931e+06	712492	486002	490545	711575	821935	444463	512389	381445	335273	468097	374970	283995	284466	475869	397589	858950	533419
PC(22:6/20:5)	0.250288	0.028697	8	4	142290	742546	312482	603845	399513	628948	743633	888448	805073	263018	326056	507154	584054	466927	521088	816625	667081	418942	468720	406513	428118	603745	496161	540899	718138
Malonic acid	0.250288	0.028697	20	18	116130	1.02341e+06	1.35352e+06	1.09768e+06	1.29395e+06	460821	991004	831284	979278	869215	904409	915330	950773	809021	1.07117e+06	911494	896603	814028	1324947	1.30434e+06	1.35976e+06	1.1747e+06	1.1921e+06	1.37383e+06	924221
PI(22:6/18:0)	0.250288	0.028697	20	6	101626	371296	234020	324866	325783	417432	344927	462495	409178	448602	259333	384947	360668	298875	167316	225758	474436	241421	265457	169372	177627	189755	245610	284530	292220
3-keto Fusidic acid isomer	0.250288	0.028697	16	6	98654.9	245923	100309	87882.9	227725	126799	341118	375933	344182	307741	237799	264189	337853	168222	188037	271522	105028	143657	254660	218909	258370	293407	399620	310393	202394
PS(20:5/18:0)	0.250288	0.028697	20	8	43793.8	289518	150067	240119	226312	277348	236365	422667	402544	440034	289615	258582	330619	294249	162879	194708	269666	216917	219850	96230.1	157756	101191	109060	198761	95270.2
PC(30:1)	0.250288	0.028697	8	2	0	46046660	35354924	46438244	61062528	45778252	51222124	53434196	50104292	57060812	57505396	53551572	72379176	46052572	44014372	59982300	40702284	50450612	48919504	57576656	56642220	45442156	37938124	40777360	36858508
PC(18:0/18:2)	0.273356	0.0346124	20	8	1.45343e+07	79554632	69455776	91201024	89283800	99833608	84312408	97395880	104001632	75136312	70904776	105149960	95072248	78629152	76793032	80977928	90010376	68257176	58507328	64699776	62303572	77590824	64095660	60826996	66896068
Palmitoyl carnitine C16	0.273356	0.0346124	20	6	4.30143e+06	20764264	11767408	30332096	21261764	20323240	11823172	33434574	31180144	15418352	11219379	21809662	18056838	11080016	13257167	9586279	13837189	9931204	8482454	9297875	8888141	8.08424e+06	12065305	27152686	13225272
PE(P-16:0/20:4)	0.273356	0.0346124	20	2	2.73637e+06	32395870	22545514	30480168	33672820	27781320	28766170	22672110	31166070	21554846	20487062	23757912	23986042	17911226	19647798	21031810	20256382	20860744	22523306	24803936	22015406	20401752	34547812	20121210	25625760
Linoleoyl carnitine C18:2	0.273356	0.0346124	20	6	1.67673e+06	4.60565e+06	2.23334e+06	10733344	6091510	7.25874e+06	2036763	10564912	11830109	4.45765e+06	2.33931e+06	8889743	5.66725e+06	2.7078e+06	3.53201e+06	2.0864e+06	3148466	2.08596e+06	1.88205e+06	1.65481e+06	1.35339e+06	1939656	2008053	7.31844e+06	3.35523e+06
Decatrienoyl carnitine C10:3	0.273356	0.0346124	20	8	305028	891247	452032	1.45994e+06	940180	694783	610263	3.53378e+06	1562056	2.52296e+06	1.16922e+06	1.56251e+06	1.87527e+06	977848	1009326	598042	1.3134e+06	745927	497028	740727	608014	343188	519853	921673	777705
linolenylcarnitine	0.273356	0.0346124	20	6	68799.6	318518	200972	661858	391054	418867	157341	716319	697220	288825	161200	514859	348563	162419	216412	158816	176716	161271	144308	153919	103640	150853	184076	777810	281219
Taurodeoxycholic acid	0.273356	0.0346124	20	10	31840.1	31460	13295.2	23714.6	59177.7	43918.2	58206.2	4717010	77052.3	2.08859e+06	154210	88421.8	60575.9	264391	315730	109161	1557977	59217.1	66375.4	43393.2	60848.4	74220.5	47676.4	5881956	11974.4
PC(18:2/16:1)	0.29376	0.0415891	20	8	5.7381e+06	61997140	40695936	62625344	66998996	77442416	66743188	72557192	75086824	61881428	63820916	70604200	80788728	57497984	58164080	68064936	65235296	62872308	53861532	58218724	49510208	55348464	53394540	59816956	60547012
2-Methylbutyroylcarnitine	0.29376	0.0415891	20	14	2.42379e+06	6551012	3844771	7915630	8633667	4110949	6.13702e+06	7898786	7179866	14728435	13065669	7.74888e+06	12238797	10607623	8974636	16571031	7321482	12335497	11461907	13308633	16434884	9449563	6002326	7990182	8757023
PE(40:6)	0.29376	0.0415891	20	4	24129.5	310354	239486	354238	318675	295832	316757	412188	422288	199701	239357	224043	206590	217294	214654	234019	260757	202433	231917	243848	269362	324513	281889	239592	214844
PC(35:7)	0.29376	0.0415891	16	4	5625.47	34108.5	17839.2	17045.5	30429.2	39904.3	46706.5	50308.2	53124.7	0	26851.9	19383.1	33971.5	33803	21491.8	26152.9	28295.5	46960.6	27730.5	28804.9	34770.2	37130.1	29595.2	33907.4	17092.6
3-hydroxyoleoylcarnitine	0.324258	0.0497864	16	10	616212	997000	1.40743e+06	3429811	1.59191e+06	1.36901e+06	830163	4.14272e+06	5228520	3.58977e+06	2.43252e+06	3.35871e+06	4.20854e+06	2134264	1.65125e+06	1.61495e+06	2.46336e+06	1.37966e+06	1.13972e+06	1.27958e+06	1.17683e+06	1.22099e+06	1495959	8389056	1.89282e+06
6-Deoxohomodolichosterone	0.324258	0.0497864	20	4	325748	1.14756e+06	1.396e+06	1.17156e+06	903912	1.24459e+06	1.99804e+06	785725	940685	879752	688235	1.03908e+06	886527	511422	743184	702195	415446	625020	564586	549818	579780	563359	681998	955074	598558
PS(18:0/20:4)	0.324258	0.0497864	20	8	248984	2485821	1.04503e+06	2.44975e+06	2.32077e+06	1.90104e+06	1.84429e+06	2.81592e+06	3433956	2.86032e+06	2347006	2.5316e+06	2.82463e+06	2.36721e+06	1.45593e+06	1521645	2.81924e+06	2.17949e+06	1.41529e+06	848233	1.33801e+06	1.06332e+06	1.22867e+06	2.03633e+06	1.65339e+06
Heptadecanoyl carnitine	0.324258	0.0497864	20	6	108444	317582	185855	552579	363157	445456	178270	659914	555192	339217	208507	441298	294075	243448	232259	172501	314751	181273	165235	155667	135332	143974	193954	460213	223132
Stearamide	0.324258	0.0497864	20	16	83835.9	219834	471278	248625	179536	48681.1	288058	131006	202116	208537	338472	233413	233742	317589	494158	376959	314303	331650	297658	496226	469970	441136	627410	286695	227166
Dimethylmalonic acid	0.324258	0.0497864	16	10	43067.6	157249	129800	150032	174738	10189	148353	339636	209896	338236	219736	202714	250963	272459	193450	170098	147778	143052	114267	175877	138467	195896	166336	803263	169167
Uric acid	0.0889001	0.000699915	20	18	368676	325714	691070	721293	306554	0	248646	6227.4	5925.9	0	0	0	0	0	530498	278666	11720.4	292339	688504	883222	503565	1.08461e+06	1.08167e+06	34784	444060
deoxyuridine	0.0889001	0.00132951	20	6	116411	415375	214592	330679	409872	412379	290420	469818	379988	426470	307741	302071	374125	247645	181018	183227	254154	154708	171316	213269	142211	179681	231039	227069	276090
5-Methylcytidine	0.0901496	0.00170772	20	14	22222.3	236273	220985	248536	237141	127952	206846	240149	175412	325787	215239	271976	361617	234452	328884	389288	425508	250366	419079	389597	236295	221683	210623	214054	304918
methyladenosine monophosphate	0.13538	0.00553399	20	10	35534.3	312540	228991	373846	300259	285763	312402	251843	312678	335554	334459	364376	362204	320468	336016	349076	346006	251266	240755	278701	296648	238543	225578	244519	232992
thymine	0.205413	0.0159743	20	8	11995.5	53866.2	19193.7	38983.4	45039.7	55343.9	26066.8	72108.9	52821.6	96155.9	57522.7	51252.7	48497.6	45043.7	25439.5	19609	42070.5	13984	23793.3	24017.6	23337.6	20559.2	8631.55	30267.1	28942.6
2'_3'-Anhydroadenosine	0.227389	0.019497	20	8	142729	507086	104516	258390	163003	207106	323625	268879	818778	377439	638338	307782	270994	302620	364853	136570	1.11372e+06	116867	101943	38298.1	117334	102823	35428.1	200741	108539
dCMP	0.237717	0.0237006	16	8	80146.8	364550	254670	323451	456177	215381	459483	528933	518181	564525	522242	474466	665036	525684	405652	451018	404836	456646	392005	440739	381426	351970	425879	490645	490486
cytidine	0.29376	0.0415891	12	4	6.95532e+06	20493272	5479620	25180330	20915798	10095196	18699838	21313738	15295293	7.02027e+06	4986510	6033702	8533907	11724116	8404775	9689673	9850607	11021043	8505754	7.86791e+06	6065024	5.21255e+06	5037731	4.74563e+06	6369936
inosine	0.29376	0.0415891	20	0	143767	1455924	1.17835e+06	3.04485e+06	4440552	937618	591220	652588	558543	573392	567771	442191	398163	389895	613253	449271	402724	538289	605740	549603	456556	585774	499975	1.13426e+06	500992
dUMP	0.324258	0.0497864	20	2	40904.4	169192	81522.5	136792	119715	277269	0	96313.7	117344	140623	47136.9	13284.6	42672.6	63810.3	107497	21382.8	59496.7	100070	107795	70367.6	38860.8	151061	91469.1	471314	201042
1-hydroxy-2-acetamidofluorene isomer	0.077245	0.000462084	20	18	234097	1224291	1.12764e+06	1.29675e+06	1.42454e+06	361785	1.09399e+06	1.06386e+06	957704	922461	978801	948509	1.12187e+06	960750	1.35058e+06	1.24102e+06	1.02161e+06	1.38688e+06	1.38694e+06	1.75178e+06	1.45855e+06	1.45599e+06	1.68424e+06	1.37653e+06	1.3262e+06
Equol 7-O-glucuronide	0.107009	0.00277392	16	4	24250.5	100892	52652.1	24022.6	68287.3	75200.7	109374	193588	149913	67124.3	35286.1	34329.3	46187.5	40905.3	33138.4	105162	45028.9	172682	126453	131158	101833	127164	138270	151914	67763.9
trans-4-Hydroxycyclohexylacetic acid	0.16861	0.0105907	20	10	46669.9	116847	49583.9	67553.6	68713.4	78415.1	105783	123516	83993.7	171785	197652	201407	222383	191434	151069	109313	159905	193465	175235	129181	138203	164266	42085.6	124821	106348
Pyrazinemethanethiol	0.237717	0.0237006	12	6	36930.1	207117	147374	229404	262955	0	320042	399066	292918	261376	251200	222209	281631	231118	232971	247424	196039	278387	297776	375797	263444	226323	188802	267274	247653
Momordicilin isomer	0.29376	0.0415891	20	4	236608	729607	986990	567903	301805	371232	1.70612e+06	424512	501498	486119	365291	319310	383304	60763.1	332378	158530	166124	166884	128846	129772	244547	88184.5	399096	447063	182919
Neocnidilide isomer	0.324258	0.0497864	20	6	78801.2	262764	397535	339092	573627	94737.3	466286	1.06366e+06	503138	319481	211789	410493	417397	239176	287015	219211	304352	193347	126414	240750	113310	245569	298233	512352	309869
cystathionine	0.29376	0.0415891	12	8	8401.35	20404.2	24635.3	13330.5	19192.3	25384.5	31388.1	25771.3	37730	42440.9	31376.3	36516.6	45303.7	34882.2	31816.4	39555.7	16900.6	42803	33670.4	41553.2	51241	37107.8	44897.9	63958.2	56493.9
p-Acetaminobenzaldehyde isomer	0.0889001	0.00132951	20	2	31411	275015	212838	133273	216669	241854	365880	216819	198017	86707.7	152306	222202	180558	154227	193373	180149	100162	187720	187932	196221	168416	249525	298941	386193	298225
Hydroxycitric acid lactone	0.13538	0.00553399	20	12	1.31289e+07	171359264	107895848	194617264	224096432	182116432	184944080	228411856	211058128	208423296	193021184	223159984	213184320	227341040	228124624	231816176	230246864	171954816	176048192	147622128	172562544	138996592	142674000	161728624	173729456
Azadirone isomer	0.135729	0.00690149	20	8	546322	1.3274e+06	403103	1.414e+06	1.52692e+06	1.63588e+06	594924	1.81429e+06	1.80775e+06	3.06243e+06	1.57846e+06	1.90501e+06	1.8083e+06	1.89297e+06	1.17238e+06	1.41653e+06	1426906	968060	933185	651681	717921	747177	527500	1.23732e+06	746438
Netilmicin isomer	0.15077	0.00856821	16	14	34317	163810	107975	207596	155986	145279	179310	135332	163722	122355	136383	142618	205019	258187	213857	243365	192421	195086	130322	171470	214863	140935	91517.7	103449	71333.2
(17alpha-23S)-Epoxy-28-29-dihydroxy-27-norlanost-8-ene-3-24-dione	0.0901496	0.00170772	20	8	113959	183642	72494	169884	189943	175672	155429	569164	419815	530305	532601	309130	490100	528447	280260	296676	271498	132472	166710	147967	111739	122691	165959	409126	281926
MG(22:4)	0.135729	0.00690149	20	6	68752.7	62530.6	349576	166455	77205.8	142448	523956	89653.6	103626	129480	80571.6	110425	138874	17981.2	109462	27811.4	32248.7	22329.6	29469.7	21053.1	18981.6	35779.3	47373.3	171364	35623.1
Polyphloroglucinol phosphate	0.135729	0.00690149	20	0	1732.92	21507.6	27979.3	29861.9	27117.1	19459.3	23581.6	17043.3	18949.7	20694	19985.9	18811.8	21490	32491.2	14653	20096.9	15943.6	21043.5	23957.1	21602	26072.1	26700.5	27417.5	27158.7	24061.2
Prosapogenin isomer	0.16861	0.0105907	20	18	22316.8	91648.4	84698.2	109268	117380	90840.4	74048.6	86705.4	70562	71501.1	67046.5	91747.2	79560.3	75125.1	111744	95260.8	53094.9	103853	132313	129611	106686	84191.4	112388	125226	88802.3
athyriol isomer	0.227389	0.019497	12	10	51620.2	389049	381071	385518	386843	287513	316047	417699	520963	566356	510569	505316	575370	295579	276253	205166	726708	371134	276630	207703	390929	523462	618776	1.18856e+06	1.39339e+06
Confertifoline	0.237717	0.0237006	20	0	295241	1.69493e+06	1.54532e+06	1.64952e+06	1.17891e+06	1.38805e+06	1.64582e+06	1.11521e+06	1.51374e+06	900499	1.04404e+06	1.24057e+06	1.1178e+06	1.09297e+06	1.32749e+06	1057556	974428	1.22038e+06	1.42804e+06	1367535	1.83956e+06	1.63865e+06	1.31616e+06	1.88488e+06	1.19857e+06
Docosyl 4-hydroxybenzoate isomer	0.250288	0.028697	20	0	396918	2.38311e+06	2.64104e+06	2.54423e+06	1910153	2.57337e+06	2.83687e+06	1.70891e+06	1.80129e+06	1.3742e+06	1.39618e+06	1.44331e+06	1627900	1.63674e+06	1.9585e+06	1.38994e+06	1.21495e+06	1.73123e+06	2.00463e+06	1.62363e+06	1.66082e+06	1.44166e+06	1731848	2.17798e+06	1.84178e+06
Dibutyl oxopropanedioate isomer	0.273356	0.0346124	20	4	59978.5	121189	111533	215733	225238	112229	182741	112098	100254	21931.8	84490.1	32967.7	76566.3	18133	25960.2	24540.3	55076.2	23967.9	56967.2	32355.7	58756.6	47130.7	38581.8	55389.5	36863.7

## Sheet: figure2E
Var1	type	peak time	angle
Amino acid	Lung	4.58496	255
Carbohydrate	Lung	2	186
Cofactor&Vitamin	Lung	1	315
Energy	Lung	0	330
Lipid	Lung	6.2854	16.2
Nucleotide	Lung	3.70044	343.8
Peptide	Lung	2	285
Xenobiotic	Lung	2.32193	229.8

## Sheet: figure2F
	total	expected	hits	Raw p	Holm p	FDR
Aminoacyl-tRNA biosynthesis	48	1.22	9	1.38e-06	0.000116	0.000116
Arginine and proline metabolism	38	0.965	6	0.000274	0.0227	0.0083
Arginine biosynthesis	14	0.355	4	0.000296	0.0243	0.0083
Valine, leucine and isoleucine biosynthesis	8	0.203	3	0.000777	0.0629	0.0163
Pyrimidine metabolism	39	0.99	4	0.0154	1	0.259
Purine metabolism	65	1.65	5	0.0219	1	0.307
Glutathione metabolism	28	0.711	3	0.032	1	0.384
Glycine, serine and threonine metabolism	33	0.838	3	0.0488	1	0.45
Butanoate metabolism	15	0.381	2	0.0536	1	0.45
Nicotinate and nicotinamide metabolism	15	0.381	2	0.0536	1	0.45
Biosynthesis of unsaturated fatty acids	36	0.914	3	0.0607	1	0.463
Pantothenate and CoA biosynthesis	19	0.482	2	0.0819	1	0.548
Sphingolipid metabolism	21	0.533	2	0.0974	1	0.548
Phenylalanine, tyrosine and tryptophan biosynthesis	4	0.102	1	0.0979	1	0.548
Riboflavin metabolism	4	0.102	1	0.0979	1	0.548
D-Glutamine and D-glutamate metabolism	6	0.152	1	0.143	1	0.752
Alanine, aspartate and glutamate metabolism	28	0.711	2	0.157	1	0.777
Glyoxylate and dicarboxylate metabolism	32	0.812	2	0.194	1	0.846
Cysteine and methionine metabolism	33	0.838	2	0.203	1	0.846
Ubiquinone and other terpenoid-quinone biosynthesis	9	0.229	1	0.207	1	0.846
Phenylalanine metabolism	10	0.254	1	0.227	1	0.846
Biotin metabolism	10	0.254	1	0.227	1	0.846
Glycerophospholipid metabolism	36	0.914	2	0.232	1	0.846
Fatty acid degradation	39	0.99	2	0.26	1	0.907
Valine, leucine and isoleucine degradation	40	1.02	2	0.27	1	0.907
Glycerolipid metabolism	16	0.406	1	0.339	1	1
Citrate cycle (TCA cycle)	20	0.508	1	0.404	1	1
beta-Alanine metabolism	21	0.533	1	0.419	1	1
Lysine degradation	25	0.635	1	0.477	1	1
Galactose metabolism	27	0.686	1	0.504	1	1
Porphyrin and chlorophyll metabolism	30	0.762	1	0.541	1	1
Amino sugar and nucleotide sugar metabolism	37	0.939	1	0.618	1	1
Fatty acid elongation	38	0.965	1	0.628	1	1
Tyrosine metabolism	42	1.07	1	0.665	1	1
Primary bile acid biosynthesis	46	1.17	1	0.699	1	1
Fatty acid biosynthesis	47	1.19	1	0.707	1	1
