# Supplementary material for: Untargeted Metabolomics Reveals Alterations of Rhythmic Pulmonary Metabolism in IPF
Source: Metabolites. 2023 Oct 10;13(10):1069. doi: 10.3390/metabo13101069 (PMC10608701; doi:10.3390/metabo13101069)
Supplement: Supplementary file 1 [file metabolites-13-01069-s001.zip › Table S3.xlsx]

## Sheet: figure3B
Day	IPF																												PBS
1	24.21	23.28	23.09	23.54	22.56	24	25.58	22.6	22.52	22.92	23.14	25.02	23.42	23.9	24.08	23.46	23.4	22.37	24.53	22.7	23.04	24.03	23.02	23.15	23.66	23.1	23.11	23.57	22.85	23.99	23.87	23.3	22.58	22.95
3	22.6	23.28	21.95	22.56	21.23	22.06	25.4	22.17	21.2	22.85	22.15	23.91	23.48	23.25	20.5	22.83	22.45	22.42	21.8	22.61	22.1	22.6	21.97	22.68	20	22.2	22.34	20.27	23.23	24.5	23.5	23.54	22.49	23.52
6	22.94	22.08	22.68	23.24	20	21.22	25.72	22.7	25.22	24.26	24.05	22.97	24.33	19.7	19.78	22.54	20.99	20.51	21.77	22.3	21.27	21.06	20.63	17.12	22.94	21.73	21.66		22.7	25.22	24.26	24.05	22.97	24.33
8	22.19	21.42	22.58	23.58	19.2	20.78	25.85	22.81	19.83	20.68	20.33	21.81	24.01	24.19	22.81	19.83	20.68	20.33	21.81	24.01	24.19	20.56	19.7	20	15.97	23.46	20.84	22.97	23.5	25	24.67	24.15	23.08	24.68
12	22.69	22.24	24.1	25.27	20	22.09	26.91	23.1	20.74	22.15	21.83	22.27	24.67	24.58	18.56	20.74	23.21	21.73	19.19	22.26	23.74	18.56	20.74	23.21	21.73	19.19	22.26	23.74	24.82	26.1	25.94	25.76	24.42	25.69
15	23.96	22.9	24.5	25.61	21.37	22.83	27.4	24.32	23.08	23.55	23.56	22.73	24.84	25.61	19.42	21.11	24.15	22.71	20.2	22.71	24.19	22.11	19.85	19.72	24.66	22.52	24.73		24.72	26.99	25.68	26.26	24.43	25.68
17	23.58	22.88	24.85	25.51	21.82	23.37	27.1	24.46	23.76	23.52	23.38	21.93	24.97	26.02	21.75	24.07	23.24	20.24	22.64	24.64	22.92	18.62	23.96	22.93	24.83				25.05	26.85	25.58	25.96	23.44	25.01	25.9	25.71
19	24.38	23.36	25.52	25.62	22.71	24.72	27.57	24.35	24.3	24.63	24.43	22.61	25.39	27.1	22.24	23.84	23.23	20.27	22.92	24.78	23.48	17.77	24.52	23.48	25.13	22.32			25.41	27.52	25.6	26.56	24.2	25.88	26.22	26.5
21	24.92	23.71	25.49	25.54	23.33	25.02	27.76	24.33	24.73	25.31	25.06	23.89	25.27	27.13	23.15	24	24.18	20.94	24.06	24.95	24.31	16.69	24.34	24.55	26.19	23.71			25.37	27.54	25.81	26.58	24.16	25.94	27.04	27.31

## Sheet: figure3C
lung function	IPF																				control
FRC	0.560192	0.49313	0.476372	0.432817	0.559234	0.546993	0.591622	0.451078	0.452053	0.463164	0.359226	0.368106	0.294342	0.571339	0.517836	0.414662	0.479108	0.53598	0.488199	0.358527	0.45106	0.438362	0.425863	0.392997	0.386628	0.374694	0.355589	0.328829	0.277495	0.253045	0.250132	0.325811	0.133306	0.245008	0.236612	0.298024
Cdyn	0.0278696	0.0228955	0.0225692	0.0178493	0.0171761	0.0170964	0.0167706	0.0163347	0.0158334	0.0144255	0.0139761	0.0133284	0.0126006	0.0211579	0.0215531	0.0156594	0.0219694	0.015125			0.0364744	0.0359775	0.0339341	0.0349651	0.0209288	0.0216156	0.0224871	0.0223565	0.0227735	0.0248513	0.0264323	0.027116	0.0277583	0.0288145
RI	1.49355	1.57291	1.62469	1.63482	1.74143	1.917	2.05547	2.24465	2.30655	2.30877	3.6073	1.0813	1.74663	1.39606	1.69666	3.82754					0.943727	0.975025	1.11995	1.06117	1.39114	1.33336	1.31125	1.30985	1.29071	1.43705	1.39534	1.36064	1.32466	1.25563
IC	0.40234	0.4333	0.435	0.442425	0.446612	0.51841	0.536008	0.53669	0.547108	0.560532	0.562211	0.58642									0.507118	0.535473	0.55227	0.585059	0.605404	0.614066	0.625521	0.66865	0.70207	0.710241	0.72037

## Sheet: fihure3D
	Control								IPF
WBC	2.09	1	1.29	1.88	2.04				1.51	3.97	2.76	1.94	1.37	2.19	2.7	2.85
Lym%	65.8	77.3	54.9	68.6	47.6				73	64.4	56.7	50.7	50.3	61.1	65.8	35
RBC	8.45	8.15	8.41	8.54	8.63				9.43	9.12	9.46	9.57	9.55	9.39	9.47	8.94
HGB	138	129	135	135	137				148	145	158	157	157	151	158	142

## Sheet: figure3E
hydroxyproline
IPF	control
562977	464268
436216	309594
801944	445214
693495	717639
187461	273146
417471	390167
204757	689662
946936	773385
568911	686867
823663	717487
457388	687712
862027	1.19003e+06
757172	553731
932842	482586
330097	594315
443177	464039
1435601	558684
1.53281e+06	463577
912185	492494
1184429	654843
995318	435228
1.03772e+06	557554
977954	529208
823138	695274
707195	559146
786749
691243
727234
1.09211e+06
689809
597890
1.158e+06
808797
817801
957084
780404
735306
874886

## Sheet: figure3G
gene_id	avg_CT0	avg_CT4	avg_CT8	avg_CT12	avg_CT16	avg_CT20	avg_IT0	avg_IT4	avg_IT8	avg_IT12	avg_IT16	avg_IT20
Tjp3	10.8185	11.0593	11.0122	10.4103	10.6032	10.8106	10.1587	10.027	10.19	9.6556	9.92944	10.3145
Cry1	9.80272	8.87453	9.98998	10.18	10.7171	11.0035	10.5302	9.20223	9.13925	10.2326	10.5459	10.7498
Nfil3	9.73963	8.73016	7.52232	7.9818	9.10712	9.39612	10.1644	9.36373	9.02928	8.35341	9.79504	9.77773
Cdh1	14.1656	14.2945	14.3796	13.8805	13.9869	13.9815	13.8743	14.0091	13.8924	13.7129	13.918	13.8242
Nr1d2	9.84198	12.0263	12.9002	12.857	11.3058	9.24671	9.94385	11.8897	12.5544	13.2456	12.1584	10.0689
Cry2	10.5845	11.086	11.6366	11.2823	11.0856	10.6337	9.81248	9.83001	10.3112	10.7224	10.2816	10.4146
Per1	11.4205	11.3277	12.3466	12.3436	12.1032	10.7429	11.7303	11.452	12.4601	12.7853	11.5186	11.9855
Per2	8.98894	9.9236	11.7781	11.993	11.7435	10.4722	10.3375	9.50923	10.4295	11.9096	11.5648	11.0772
Col1a1	12.7875	12.6145	12.6176	12.5065	12.5299	12.6202	14.5224	14.0412	14.9192	14.1153	14.1005	14.1983
Col1a2	14.1887	13.6161	13.7374	13.9041	13.8569	13.6776	14.9681	14.6108	15.263	14.7042	14.7658	14.6332
Col3a1	14.3905	13.7237	13.6265	13.9583	13.9197	13.9865	15.5095	15.1621	15.8112	15.2649	15.2773	15.0591
Col5a2	11.7209	11.0384	10.8602	11.2652	11.5381	11.4859	12.9275	12.6012	13.2201	12.5263	12.6676	12.4931
Mmp2	10.0596	9.80728	10.2415	10.5338	10.4413	10.0432	13.0392	12.614	13.349	13.0307	13.1179	12.9184
Mmp13	5.94503	5.36138	5.5346	6.27891	6.11122	6.13836	7.34725	7.25633	8.18547	7.27759	7.17434	7.16279
Tgfbr1	10.8145	10.8102	10.4524	11.1032	11.0252	10.9617	12.0294	12.2166	11.861	11.9973	12.0954	11.7202
Tgfbr2	12.4247	12.2874	12.4316	12.783	12.796	12.6704	13.8349	13.6831	13.7805	13.7291	13.8385	13.7499
Ctsb	14.1181	13.9937	13.9617	13.9812	13.9773	13.9239	14.989	14.8036	15.0059	14.5223	14.5329	14.7137
Ctsd	13.8446	13.76	13.8446	13.7853	13.6034	13.534	15.1301	14.7856	15.032	14.7119	14.5713	14.8773
Samd3	6.39275	6.85072	5.4915	6.35045	6.23202	6.71258	7.70358	7.78707	7.71361	7.33347	7.34094	7.15459
Loxl4	7.25935	7.05916	7.4901	7.45218	7.56245	7.58063	7.99962	8.05302	8.68479	8.39594	8.17494	7.95502
Fn1	11.8034	11.619	11.4103	12.3551	12.3977	11.858	14.8791	14.4612	14.9099	14.4916	14.9313	14.7451

## Sheet: figure3H
compound	lung_avg-IT0	lung_avg-CT0	lung_avg-IT4	lung_avg-CT4	lung_avg-IT8	lung_avg-CT8	lung_avg-IT12	lung_avg-CT12	lung_avg-IT16	lung_avg-CT16	lung_avg-IT20	lung_avg-CT20
Glyoxylic acid	502213	607683	587587	483653	669389	626193	732980	508390	583127	489864	613153	640873
Oxalic acid	1.32465e+06	1.91891e+06	1.52412e+06	1.52536e+06	1.75612e+06	1.76138e+06	1.8586e+06	1.89431e+06	1.88391e+06	1.76748e+06	2.03904e+06	1.98993e+06
Glycolic acid	1.44463e+06	2.28242e+06	1.83828e+06	1.41218e+06	1.44404e+06	1.71398e+06	1.79414e+06	1.66398e+06	2.20362e+06	1.97922e+06	2.26485e+06	2.17393e+06
glycine	1.09416e+07	1.59514e+07	1.31145e+07	1.30834e+07	1.21614e+07	16830082	1.62996e+07	16719141	1.49211e+07	1.67754e+07	1.3121e+07	1.80914e+07
Phosphonoacetaldehyde	149039	285880	202535	236845	164598	259540	232029	254076	217532	241620	202665	255617
acetylphosphate	23077.6	24655.7	24547.9	44806.1	44808.2	47054.1	47370	49627.3	70569	46868.1	42571.4	51244.8
Phosphoglycolic acid	34185.4	77886.2	42952.1	46646.9	33984.1	45191.5	43400.3	44866.7	43898.2	49414.8	59125.4	47083.4
2-Hydroxyethanesulfonate	321368	256598	360709	320547	371181	275384	253570	319085	287042	234325	193988	246737
Hypotaurine	1.09507e+06	922119	1.1821e+06	1.08154e+06	1.21685e+06	2100866	2.09912e+06	1.46277e+06	1.37938e+06	1.0001e+06	769058	1.27822e+06
taurine	2.08003e+08	181592010	2.06584e+08	198125976	2.0628e+08	206355412	2.10457e+08	199971328	2.03649e+08	198531676	1.64137e+08	1.90403e+08
O-Phosphorylethanolamine	1.4279e+07	2.71284e+07	2.32222e+07	2.1749e+07	2.17086e+07	2.76703e+07	2.88568e+07	27949888	2.33373e+07	2.50358e+07	20859065	2.7034e+07
pyruvate	2.43899e+06	3.94637e+06	5.12983e+06	3.63943e+06	4.62222e+06	3.74221e+06	5.69877e+06	4.31878e+06	5.26944e+06	5.6263e+06	5.49744e+06	5.88596e+06
Malonic acid	648965	1.19214e+06	904560	815597	951731	909932	1.07093e+06	922072	1.24151e+06	1.20077e+06	1.86131e+06	1.25791e+06
hydroxypyruvate	196890	227607	181171	260528	161583	235008	156629	198434	191140	222431	258301	272217
Aminomalonic acid	48551.4	99067.1	94126.9	90446	93709.7	132174	148393	131887	120173	119822	111048	139125
lactate	1.49377e+08	130296758	1.30213e+08	1.32657e+08	1.40607e+08	106444508	1.11692e+08	110135341	1.26903e+08	100852110	1.20356e+08	1.52371e+08
Guanidoacetic acid	53315.7	24242.8	39537.9	27661	61283.3	29928.6	46036.8	20351.9	37949.1	11528.9	30350.1	21113.6
Dimethylformamide	44856.9	32264	32658	35654	26416	19770.9	18505.3	27417.6	26950	18684.6	31529.5	26861.3
alanine	1.42911e+07	1.28276e+07	1.53603e+07	1.2705e+07	1.59935e+07	1.46502e+07	1.54646e+07	1.1585e+07	1.54808e+07	1.26282e+07	1.41568e+07	1.31664e+07
cysteine	8336.36	7450.6	11921.7	7362.73	22462.8	9193.36	21808.9	14497.8	29278.2	28105.6	29790.5	20745.4
serine	1.2609e+06	1.23266e+06	1.80401e+06	1.23521e+06	2.55233e+06	2.01225e+06	3.05547e+06	1.54301e+06	2.58008e+06	1.88216e+06	2.58833e+06	1.90399e+06
L-Cysteic acid	96933.5	146502	152364	123111	187457	225796	255455	188366	208209	149009	190761	138962
Cysteine S-sulfate	0	1205.11	560.273	4918.72	2919.83	7674.98	13673.4	16080	46683.5	14339.2	23379.7	33437.1
Glyceraldehyde-3-phosphate	83836.9	168841	134606	95321.9	107299	137080	132583	103695	96965.6	74863.3	85224.3	72945
3-phosphoglycerate	168584	336213	282807	145636	217186	211910	158613	126694	111103	111432	172101	123695
D-phospho-L-serine	33589.4	32291.8	35626.4	21909.8	37088.7	46873.5	33012.7	36697.5	34960.7	21315.4	23089.8	23096.8
Taurocyamine	59868.7	64440.6	46728.2	48795.6	61867.9	35463.7	53658	39196.5	51651.6	59986.8	48460.2	51840.7
Glycerol 3-phosphate	4.90372e+06	6.30972e+06	6.23682e+06	5.44172e+06	5.6387e+06	5.95438e+06	7.02176e+06	5.93248e+06	6.87916e+06	5.98538e+06	6.99647e+06	6.37101e+06
Methyl phosphoethanolamine	49210.1	79428.3	79767.6	59538.7	76264.2	106097	105103	93554.7	98210.7	86683	92343.5	110697
fumarate	8.98899e+06	1.19567e+07	1.1909e+07	8.69258e+06	1.41412e+07	12364833	14947134	9.19927e+06	1.18317e+07	9.10112e+06	12105006	1.2728e+07
2-Aminosuccinate	88588.5	138417	145169	154770	112191	184376	198803	191307	132668	137477	115138	147546
allantoin	2.68789e+06	2.32809e+06	3.00862e+06	2.35461e+06	3.61113e+06	2.78705e+06	3.129e+06	2.42391e+06	2.38905e+06	2.3119e+06	1.71237e+06	1.93337e+06
acetoacetate	828180	751448	789758	711162	749290	771593	664111	635017	598547	455889	433587	473123
succinate	2.26647e+07	1.73107e+07	2.23393e+07	1.78848e+07	2.1457e+07	1.83253e+07	2.02705e+07	15098138	1.85853e+07	12052624	2.19009e+07	1.71955e+07
Thiodiacetic acid	27933.9	26904.8	19984.8	24811.8	19307.2	21920.7	19919.1	15965.3	28348.3	28757.6	20861.5	25763.6
malate	5.85443e+07	75009084	7.30983e+07	5.67994e+07	8.89978e+07	79071375	9.22417e+07	55550562	7.02612e+07	51042677	69789610	7.22929e+07
Creatinine	362857	315681	335248	304660	482649	293522	326706	287991	316321	274044	277604	513744
Acetylglycine	1.31877e+06	1.28142e+06	1.11267e+06	1.15168e+06	1.33391e+06	861031	802361	1.02132e+06	1.32327e+06	969128	1.09339e+06	1.0226e+06
aspartate	2.22335e+07	2.48421e+07	30490539	2.16176e+07	3.98279e+07	35151203	40768305	2.43152e+07	3.56725e+07	2.33656e+07	2.62164e+07	21211046
Glycyl-glycine	708099	522975	906483	572822	1.29242e+06	927915	1.42914e+06	661780	1.25452e+06	853763	1.2505e+06	788519
Phosphocreatinine	137567	291760	262034	413418	397906	527346	383344	427445	416605	505422	252397	431577
2-hydroxybutyrate	2.24662e+06	698474	773123	963294	1.90556e+06	896253	781576	577218	2.12586e+06	844032	784540	459507
Butyrate	122297	103883	100433	169616	114489	105177	80464.3	93623.3	99883.8	70029.7	93005.4	114992
3-hydroxybutyrate	2.58746e+06	1.25316e+06	1.86643e+06	1.46872e+06	1.88569e+06	823657	1.68716e+06	1.2549e+06	1.39239e+06	1.3765e+06	1.40299e+06	1.22227e+06
L-Threonic acid	282425	3.39865e+06	1.49288e+06	2.42502e+06	989519	2.08928e+06	2.01668e+06	3.14722e+06	2.81308e+06	4.18412e+06	3.50888e+06	3.93683e+06
creatine	2.37012e+06	2.09067e+06	2.348e+06	2.17213e+06	1.9254e+06	1.91421e+06	1.94229e+06	1.74243e+06	1.6193e+06	1.3032e+06	1.39532e+06	1.51813e+06
gamma-Aminobutryic acid	4.63698e+06	4.1032e+06	5.07953e+06	4.00299e+06	5.71639e+06	5442539	4.89624e+06	3.84977e+06	4.10387e+06	3.36488e+06	3.66639e+06	3.28647e+06
threonine	1.66776e+06	2.16448e+06	2.11356e+06	1.78412e+06	2.73966e+06	3.00643e+06	3.51238e+06	2.44854e+06	3.61339e+06	3.42102e+06	3.00945e+06	2.61403e+06
homocysteic acid	222440	241770	244947	283945	212772	249690	245694	203462	213834	215320	208742	253892
D-erythrose-4-phosphate	60853.7	80838.5	141336	185578	212248	202816	228770	191242	256892	207305	192277	208266
Creatine phosphate	813885	1.46482e+06	1.39124e+06	1.97564e+06	1.9771e+06	2.51508e+06	1.86577e+06	2.17149e+06	1.96035e+06	2.53802e+06	1.23845e+06	2.09305e+06
O-phosphohomoserine	69449.9	80249.6	52223.6	72350.7	27711.5	35037.9	19973.1	38476.5	36511.6	38736.7	36592	29485.4
Phosphodimethylethanolamine	7.19393e+06	1.46223e+07	1.00199e+07	1.08204e+07	8.02245e+06	1.19841e+07	10700121	1.15934e+07	1.02654e+07	1.14057e+07	9.95082e+06	1.29446e+07
orotate	52016.1	18327.4	36722.8	31139.4	61029.6	28645	37566.6	20126.3	33618.1	22689.7	32272.8	23475.4
purine	282857	542622	571713	461025	500017	566212	470222	546125	608413	766984	956922	718632
hypoxanthine	1.69119e+06	755804	384817	290306	361407	185307	302431	201302	212763	124440	219856	199975
xanthine	2.04461e+06	2.57238e+06	815807	569203	724471	516206	731646	557013	616114	456933	637701	541727
Uric acid	2386.98	511158	153742	65199.9	47669.6	0	212138	205221	613841	591908	1.19613e+06	692033
5-hydroxyisourate	75937.9	38854.9	40954.9	50148.3	47424.9	39381.5	39669.2	39072.7	38816.7	24770.9	34359.6	40096.4
3-Furoic acid	1.08513e+06	1.70188e+06	1.67263e+06	1.62755e+06	1.37998e+06	2.04139e+06	1.8743e+06	1.79117e+06	1.57725e+06	1.76521e+06	1.53122e+06	1.85642e+06
Imidazoleacetic acid	63292.8	88909.4	104072	98862.5	107903	98763.1	117436	94747.2	123529	129265	126971	103674
thymine	77612.2	39270.7	62067.2	51585.3	104427	63357.2	40097.6	33040.7	26869.2	21283.1	26748.6	20859.4
L-Hydroorotic acid	81141.1	154807	124620	135563	123047	130612	123307	146305	197659	134529	302630	163945
dihydroorotic acid	16868.6	19937.9	22821.9	25476.4	19774.9	24945.8	23264.6	32359.2	26406.9	22061.1	26028.2	25467.5
Pyrazinemethanethiol	15341.4	211712	96916.6	253007	80898.4	254104	201609	226888	150807	303851	129188	247008
Citraconic acid	734078	1.36692e+06	1.49886e+06	1.50094e+06	2.85703e+06	1.89164e+06	1.83466e+06	1.45363e+06	1.62127e+06	1.69943e+06	1.62341e+06	1.73022e+06
Glutaconic acid	827435	1.26437e+06	1.15206e+06	1.44647e+06	1.27045e+06	2.04843e+06	1.30376e+06	1.44171e+06	1.24949e+06	1.40721e+06	1.0553e+06	1.38872e+06
a-ketoglutarate	1.13141e+06	1.03119e+06	1.79684e+06	1.38991e+06	2.20871e+06	2.16167e+06	1.82168e+06	1.61931e+06	1.6499e+06	1.28185e+06	1.07019e+06	1.2098e+06
Pyroglutamic acid	600096	1.08049e+06	1.06982e+06	646157	843791	737453	764342	745282	1.18575e+06	742930	1.10315e+06	873415
2-Hydroxy-5-oxo-L-proline isomer	17129.7	20870.9	20139.7	20106.1	15068.2	19040.1	21787.2	25736.4	35187.8	20399.8	28311.1	29616.2
alpha-Ketoglutaramate	97505.5	103644	92916	100431	86878.2	78757.1	73026	80455.6	95729.5	88780.2	107833	81008.6
N-Formyl-L-aspartate	323961	85207.8	96405.1	99353.7	150807	74825.8	43101.9	44034.8	187199	61779.8	119111	74178
Pyroglutamine	1.22546e+06	1.67424e+06	1.71197e+06	1.85472e+06	1.72914e+06	1.77642e+06	2.14218e+06	1.72704e+06	2.20491e+06	2.15293e+06	2.16102e+06	2.1165e+06
Tiglic acid	107023	161343	169338	198006	120033	212832	141172	150914	156993	193489	261801	152199
2-keto-isovalerate	9.18234e+06	9962227	1.09642e+07	9.16792e+06	1.12665e+07	8.44742e+06	9.82631e+06	9.70968e+06	1.1894e+07	9.81059e+06	8.19566e+06	1.03129e+07
2-Methylsuccinic acid	311839	289772	308005	346447	344141	361081	311266	314843	324347	303226	295591	332537
Dimethylmalonic acid	39661.1	152955	120466	177019	115851	252912	153075	195946	118401	142916	149231	312677
2-hydroxyglutarate	2.73155e+06	3.98486e+06	3.59671e+06	4.60858e+06	3.99158e+06	6.47206e+06	3.82864e+06	4.30832e+06	3.75573e+06	4.1773e+06	3.06319e+06	4.43813e+06
2-Dehydro-D-xylonate isomer	21643.6	35236	36844.3	35828.3	37664.5	56870.1	60800.8	39534.4	24894.2	43484.7	34859.4	47241.7
hydroxyproline	516594	484179	660122	531590	967305	820524	888012	523668	826048	542400	829046	555282
N-Acetylserine	6.79875e+07	61131850	73242378	61301467	83069472	79976712	7.02642e+07	54769964	5.8092e+07	48659773	5.13627e+07	5.35614e+07
glutamine	1.36187e+07	17888373	17624207	1.90654e+07	1.9087e+07	1.91289e+07	21328971	1.74683e+07	2.23539e+07	2.09936e+07	2.13478e+07	19841814
Valeric acid	534355	415173	425805	438005	432842	319444	336892	329561	351731	286877	318349	310114
2-Hydroxyvaleric acid	1.25458e+06	2.23668e+06	2.27366e+06	2.27851e+06	1.9375e+06	2.57207e+06	2.46818e+06	2.07704e+06	2.07595e+06	2.37192e+06	2.60405e+06	2.13286e+06
2-hydroxy-isovalerate	982416	876109	978249	985745	1.16681e+06	861975	844179	711070	773566	749258	897032	752739
Arabinose	32172.5	231191	102634	141988	138504	181702	144359	182919	186701	272869	244359	250642
Ribose	166223	221396	239051	235022	256010	271623	238939	248344	260233	236592	239102	235763
Methionine sulfoxide	209727	399392	169678	281156	205065	405652	301580	348906	444984	491989	245130	305650
deoxyribose-phosphate	429475	238360	254919	326197	379720	159512	84315.8	139563	190468	122930	184358	116151
ribose-5-phosphate	335813	456841	261515	213666	249968	245701	317239	241232	273991	239382	259803	258185
ornithine	1.34274e+06	986737	1.81122e+06	905248	2.48416e+06	1.2953e+06	2.34087e+06	1.08301e+06	2.22187e+06	1.34625e+06	2.22203e+06	1.11551e+06
Phosphoribosylamine	17360.4	35414.8	19756.8	12244.8	20096.7	25045.8	27820.2	23887.4	26663.7	17030.5	25356	21124.1
Adonitol	181328	189827	214995	184812	240656	211593	249621	202297	218572	202878	232145	240880
Phosphoribosyl pyrophosphate	17577.2	14305.5	19619.5	11902.5	13250.2	12407.2	8067.04	11761.9	5161.66	7134.26	0	4279.94
Phosphorylcholine	185239	348262	248690	269222	187023	279648	253789	268847	257571	262635	225860	328074
Glycerylphosphorylethanolamine	22861743	30323223	25677046	27085294	2.48189e+07	29931000	27246444	31708071	25259372	28807519	2.4971e+07	2.70056e+07
2_5-Furandicarboxylic acid	2054.38	14253.9	11446.1	6936.04	20491.7	15907.7	16857	14511.6	18131.9	12482.5	18476.3	21596.8
6-Hydroxynicotinic acid	467181	756285	364279	421189	435475	663947	638256	442113	648436	499876	793581	592190
nicotinamide	3.51657e+06	3.62374e+06	2.23982e+06	2.23972e+06	1.73092e+06	1.76036e+06	1.6736e+06	1.69526e+06	1.18191e+06	1.0372e+06	1.1483e+06	1.19547e+06
Urocanic acid	151102	394798	297368	99023.9	301146	195869	493194	198176	318497	118799	233059	145408
2_4-Dinitrophenylhydrazine isomer	513325	1.34089e+06	823259	516345	692029	632870	721823	711045	775254	530548	668530	645383
phenol	315227	59995	387987	105782	394451	88734	316038	150416	254238	123230	344429	232446
Catechol	1.27204e+06	167715	135687	264479	168930	178588	96028.4	107259	206554	100287	177185	91224.5
Hydroquinone	3.17917e+06	21665.1	20086.7	9548.01	14987.7	12330.3	15326.3	7013.54	68378.6	64664	88489.2	15192.9
5-Hydroxymethyl-2-furancarboxylic acid	8.37622e+06	1.17172e+07	7.94287e+06	9458884	1.21453e+07	1.17727e+07	1.18609e+07	9.93569e+06	1.41071e+07	1.51082e+07	1.64247e+07	2.04817e+07
Phenol sulphate	6.83182e+06	1.20404e+06	8.32397e+06	2.16182e+06	8.24268e+06	1.81666e+06	6.69266e+06	3.15708e+06	5.47972e+06	2.82973e+06	7.27545e+06	5.41997e+06
Maleylacetate	25117.4	21049	20041.3	26448.9	22911.7	22903.1	21455.3	22054.1	22404.1	23587.6	22279	25219.2
Pyrocatechol sulfate	3.72932e+06	2.01452e+06	1.67888e+06	1.44226e+06	4.42528e+06	622332	1.23915e+06	1.34655e+06	5375126	1970077	5.64263e+06	2.32321e+06
aconitate	698975	1.37981e+06	1.49233e+06	1.4557e+06	3.02912e+06	1.82611e+06	1.80625e+06	1.46768e+06	1.62477e+06	1.68854e+06	1.63407e+06	1.66942e+06
Hydroxycitric acid lactone	2.18928e+08	174492202	1.9928e+08	201632624	1.67272e+08	209447196	2.10073e+08	229382176	1.57959e+08	167046920	126280316	1.53237e+08
Gentianaine isomer	35572.5	19562	29683.9	14730.7	36054	17575.4	36161.8	22669	27596.3	17033.7	22838	12027
Polyphloroglucinol phosphate	13946.1	26616.5	23976.3	19758.5	11122.7	20245.4	25112.5	20796.2	21332.1	23168.7	25849.4	28558.3
Hydantoin-5-propionic acid isomer	68627.2	58686.2	91141.3	60824.2	110377	95558.7	123093	61401.4	93627.9	60653.1	81492.2	65129.2
3-Methylglutaconic Acid	422560	522570	557440	572507	646067	690394	594353	590160	628121	584044	539874	554403
2-Oxoadipic acid	109982	150935	108631	129165	290622	207483	133419	150385	302016	175633	111913	106094
ascorbic acid	4036.36	5241.85	4489.95	0	2725.75	18558.2	51937	9734.51	7368.75	102811	273561	682176
citrate/isocitrate	6.60239e+06	1.66527e+07	1.47255e+07	1.12108e+07	2.16921e+07	1.74154e+07	1.41354e+07	1.05664e+07	9.71922e+06	1.26702e+07	1.29829e+07	13109018
Hydroxycitric acid isomer	37307	87961.8	67852.9	96872	78588.4	115938	55986.3	79217.3	49658.9	60607.7	30688.3	53918.8
Ascorbate 2-sulfate	191387	661850	575543	553884	874142	572080	660661	859970	796660	547113	476462	534846
histidine	42393.7	96490.9	80230.7	75968.2	122436	130969	154578	146704	189328	174419	194823	198832
N-acetyl-aspartate	2.04264e+06	1.89756e+06	2.45066e+06	2.18818e+06	3.03937e+06	2.46285e+06	3.03002e+06	1.97187e+06	2.60563e+06	1.93353e+06	2.31419e+06	2.03238e+06
gamma-Carboxy-D-glutamic acid	1.05949e+06	1.8343e+06	1.60823e+06	1.6696e+06	1.53431e+06	2.6259e+06	2.69729e+06	2.62686e+06	2.57143e+06	2.45891e+06	2.16232e+06	2.69395e+06
Formimino-L-glutamic acid	46899.3	24559.8	31853.5	34436	54342.2	29872.1	39836.5	21812.2	45031.4	41322.1	36772.7	28007.6
Asp Gly	74252	106453	113843	82208.8	158135	134288	159087	120695	125185	107255	127515	100267
2-keto-isocaproate	2.10018e+06	4.17271e+06	4.26872e+06	4.51877e+06	5.74815e+06	4.682e+06	5.88121e+06	5.87135e+06	5.81118e+06	6.35742e+06	4.13318e+06	8.08955e+06
Adipic acid	19788.1	46113	31640.3	25130.7	27139.3	30610.8	31389.2	32773.2	57278.2	67606.4	94218.9	38831.4
Methylglutaric acid	4975.08	5024.23	5285.18	4522.61	4927.18	5946.73	5114.58	5199.27	3271.66	2241.29	4357.66	3316.13
1_6-anhydro-b-D-Glucose	769507	1.78811e+06	1.57253e+06	1.37041e+06	1.8131e+06	1.80424e+06	1.86171e+06	1.72556e+06	1.85517e+06	1.58022e+06	1.60006e+06	1.56015e+06
2-dehydrogluconate	81981.1	77245.1	113712	107872	147096	142133	111769	98431.8	108139	85985.5	83691.2	85718.3
Galacturonic acid	11024.1	13283.6	13485.1	11533.1	19581.9	11683.7	16146.8	14934.1	15151.6	14459.7	18994.3	11166.4
D-Saccharic acid	16047.4	24233.9	28439.6	25884.2	23337.4	39878.5	32223.3	27802.1	31598.3	24542.1	25152.5	25795.9
Mucic acid	19220	40835	41921.6	40811	50884.9	62569.4	70487	55089	50059.8	48768.2	55532.4	39116.9
DL-Pipecolic acid	467923	62702.4	93256.9	79767	118421	88023.4	207379	65417.7	111391	69540.8	85498.6	71579.9
N-Formyl-L-methionine	22989.2	8515.1	16184	13925.6	44635.8	8486.45	14894.4	18727.3	49743.2	13170.3	20664.4	9426.77
Aminoadipic acid	1.54383e+06	2.52127e+06	1.74908e+06	2.39117e+06	2.12776e+06	2.9699e+06	1.83767e+06	2.08033e+06	2.44749e+06	1.76862e+06	1.77577e+06	1.90051e+06
Inositol cyclic phosphate isomer 1	122489	223161	160151	177937	173356	169746	189890	195555	196861	234656	211510	215286
6-phosphogluconolactone	12159.8	3395.64	12961.5	18047.7	28022.9	21845	15049.5	23048.7	30107.8	22816	13203.5	26649.7
D-Glucuronic acid 1-phosphate	977604	897883	953472	927081	904510	841631	917898	853539	841109	937815	786133	839268
cystine	62878.3	44074.6	65029	44970.8	98614.4	60043.7	116040	84436.4	147470	91977.9	125419	82399.9
aspartyltaurine	176297	196031	225569	223873	189805	287899	244845	240196	194042	223391	150826	219510
4-Methylvaleric acid	275450	255563	241620	296664	210813	128434	115479	122036	175270	183971	244549	251963
Hexanoic acid	454744	526940	671313	682397	464512	458956	326042	326299	364287	317495	620511	615261
2-Hydroxycaproic acid	253009	249344	256862	124220	501138	245817	429853	167059	672459	375643	676936	378532
L-Fucose	462185	419131	554595	410112	431407	433855	644183	470075	616949	503209	547905	458362
Fructose	6.88318e+06	8.40718e+06	9.36843e+06	8901410	1.05502e+07	1.13625e+07	9633065	9.98838e+06	9.7379e+06	8.86941e+06	8.2501e+06	8.31455e+06
Galactose	2.61989e+07	32160800	3.62488e+07	3.2837e+07	35246866	38562750	4.4733e+07	38691355	4.61345e+07	41291441	46747348	4.18399e+07
D-Galactonic acid	401851	432093	736686	414905	1.03552e+06	789588	1.17527e+06	500878	910783	493171	634715	458924
4-Hydroxyisoleucine isomer 1	5.56358e+06	6.67096e+06	6.36559e+06	5.95964e+06	5.14599e+06	8351585	7.85155e+06	7523704	7.49256e+06	7.27443e+06	4.83896e+06	6.2153e+06
Fucose 1-phosphate	115351	179399	142041	150331	148425	217026	226875	221010	162155	162398	142554	144371
hexose-phosphate	2.98335e+06	4.61336e+06	6.16247e+06	8.19909e+06	9.24387e+06	9.58708e+06	9.08179e+06	8.26359e+06	1.04471e+07	8.12182e+06	7.84777e+06	9.21967e+06
lysine	1.28603e+06	1.83246e+06	1.83496e+06	1.8721e+06	1.97938e+06	2.59842e+06	2.0093e+06	1.97641e+06	2.2939e+06	2.66044e+06	2.62229e+06	2.61802e+06
arginine	882146	1.25901e+06	1.14773e+06	1.24042e+06	1.17643e+06	1.45762e+06	1.22065e+06	1.13426e+06	1.50335e+06	1.7548e+06	1.65636e+06	1.56087e+06
glucosamine-1-phosphate	103057	112701	172560	128510	203718	180312	208727	160589	162331	131247	127601	122060
sorbitol	319997	342987	393455	303545	423432	353464	396895	334446	357124	308807	427090	376639
fructose-1-6-bisphosphate	66460	119562	130479	53863.1	111078	117082	66168.3	34501.4	28714.9	37957.4	59459.2	36232.1
Glycerophosphoglycerol	8.05049e+06	8.60872e+06	7.80092e+06	7.26331e+06	7.87032e+06	7856048	7.24462e+06	7.12999e+06	7.98919e+06	7.65835e+06	7102385	7.43255e+06
Sorbitol-6-phosphate	50043.9	76824.1	98537.5	59474.9	111414	104992	108550	62070.2	100885	73949.8	105170	80670.6
Benozic acid	1.68238e+06	2.9299e+06	2.3585e+06	2.87383e+06	2.39367e+06	2.33052e+06	1.45962e+06	1.97208e+06	2.32283e+06	2.22258e+06	2.14584e+06	2.71584e+06
p-hydroxybenzoate	393316	358467	280467	212928	383940	344524	273151	297952	624103	337863	596971	427130
4-aminobenzoate	31156.4	66399.1	35694.8	86624.6	61174.4	59208.5	31221.6	29655.7	58157.9	79361.1	78264.9	153613
3-Hydroxyanthranilic acid	37966.8	83118.3	56987.2	62948.7	62164.1	121313	74654.4	57240	112338	85668.8	104579	71072.3
N1-Methyl-4-pyridone-3-carboxamide	48213.7	31019.6	41162.1	38091.4	63823.7	29774.4	35021.7	34564.1	27632	31231.4	22221.5	16864.9
cresol	278602	313372	284259	200821	461682	301543	463632	419593	474453	384056	375054	282800
Guaiacol	36277.4	118019	91028.8	163103	58310.7	148071	39539.9	39786.6	63775	82993.1	126020	46959.9
Cresol sulfate	1.17341e+06	46793.4	264431	38961	1.34312e+06	75889	2.74094e+06	97684.9	561952	92583.1	421453	85238.1
Guaiacol sulfate	82414.2	24321	25012.6	16350	65124.5	10366.7	48555.4	13028.2	66216.2	29012.5	47882.8	33901.1
2-(Dimethylamino)pyrimidine-4-carboxylic acid	82169	144867	179269	171785	157081	184603	191210	185229	204785	162575	149423	147526
Ethylmethylmaleimide isomer	6811.66	24418.4	14760.5	26723.9	25794.9	17245.7	10095.8	16881.7	15699.1	27050.1	34684.2	48828.9
Cystathionine ketimine isomer	61410.2	7737.59	40773.7	10113.2	57266.7	10189	44954	18048.5	44643	20438.1	50951.4	18358.9
4_6-Dioxoheptanoic acid	29373.9	30137	23212	17561.2	20266.7	13505.9	11253.3	13031.7	11137	13037.1	14652.2	15751.1
Methyl-Histidine	6729.23	9628.55	15908.9	10162.6	29252	27765.2	27470.5	18906.7	24549.8	16049.9	23747.8	12000.5
shikimate-3-phosphate	395586	511046	424333	477768	503072	512844	528455	568282	599755	556881	559724	587613
2-Isopropylmalic acid	5028.14	5232.76	6879.24	5160.74	7110.85	7779.65	6288.14	5290.89	6064.13	8308.49	8954.55	6199.84
2-Methylbutyrlglycine	77882	46068.5	47478	41010.8	113251	34881.9	49235.3	47669.7	60310.6	38817.7	70881.7	40394.3
N-Acetyl-L-methionine	319002	74622.3	109391	129862	355404	101509	103923	89345.8	242510	79140.6	102534	65657.6
2-Amino-3_7-dideoxy-D-threo-hept-6-ulosonic acid	35544.4	39468	47294.8	37377.6	23328.1	16723	48682.1	40465.3	29357.9	45066	15837.9	25195.5
N-acetyl-ornithine	200982	224589	204538	153286	246905	203921	251812	177106	311937	207935	255768	133405
cystathionine	25861.2	19390.6	48833.7	30068.5	66589.7	38909.4	74905.8	30788.7	88450.6	42316.9	92267.3	48637.7
Glutaurine	61937.4	46989.4	70520.7	53832.1	65801.8	52342.3	56686.9	42848.4	49254.4	42432.7	42763.5	40543.3
Heptanoic acid	559531	504711	536193	553027	479551	413200	389502	330596	442871	316417	592233	548528
Sedoheptulose	88919.5	54634.7	90560.8	63516	67042.9	72797.4	94944.2	73229.3	93798.9	85336.1	80738.3	61616.2
4-Trimethylammoniobutanoic acid	14734.5	20897.5	14005	9357.66	18279.5	27066.4	14057.8	20690	36776.4	35797.2	23150.7	24785.2
gamma-Butyrobetaine	2588.26	41496.8	9390.76	18310.3	8171.76	9159.94	22262.1	16961.6	22449.9	24858.3	8789.29	38904.5
L-Carnitine	16974.4	17200.1	19843.7	13677.9	10532.2	16755.5	20631	15921.7	17934.7	14517	7341.18	15174.1
sedoheptoluse-7-phosphate	846305	1.24518e+06	1.63953e+06	1.95433e+06	2.03835e+06	2.63028e+06	2.38678e+06	2.08547e+06	2.79404e+06	2.06332e+06	1.77212e+06	2.16607e+06
N-Methyl-L-lysine	20530.2	29215.7	31086.8	36684.3	31095.3	38628.7	32563	36850.6	47930.4	47079.1	43485	36691.3
Indole-5_6-quinone	70407.7	117317	92205.8	113441	123641	159776	106428	516523	197694	93539.9	225237	151884
Phenylglyoxylic acid	47404.2	35989.2	40894.4	40342.1	57407.3	43694.7	30506.8	51090.6	28002.1	24739.4	40132.2	41289.1
Gentianadine isomer	278705	243286	261894	218436	229227	175072	121238	136227	186624	97774.4	174567	98224
4-Aminoisophthalic acid	68432	44743.5	39980.4	34932.2	34171.5	13951.8	12350.2	11986	37008.1	15922.9	34847.4	14257.4
Indoxyl sulfate	1.01682e+07	3.06287e+06	7.49352e+06	3.73701e+06	1.1509e+07	3.01528e+06	7.29283e+06	3.6044e+06	7.20265e+06	2.54261e+06	6.79518e+06	3.41653e+06
Phenylacetic acid	832128	2.18435e+06	2.45889e+06	1.7007e+06	1.21094e+06	1140563	1.2048e+06	924995	4.02132e+06	1.06979e+06	1.52984e+06	1.11329e+06
3-Cresotinic acid	129501	222891	279373	281908	182638	173134	177499	172652	192951	157720	222983	219252
4-hydroxy-3-methylbenzoic acid	101212	59464.1	70386.8	102456	145131	106690	140872	54537.4	96308.5	104779	118909	126470
Fumarylacetoacetate	1.27706e+06	1.50236e+06	958699	861298	1.11584e+06	1.12511e+06	1.06071e+06	1.18422e+06	1.13285e+06	1.36776e+06	1.32294e+06	1.61739e+06
Vanillin 4-sulfate	66328.8	81764.3	101360	88030	73530	97945.7	97310.6	97769.9	72468.9	77079.8	65557.7	77791.5
Vanillic acid 4-sulfate	31088.6	11627.2	11413.2	8793.92	13729.6	17140	9822.8	14994.8	9824.23	6851.06	9355.94	14641.1
Pyridoxal	21302.1	13519.9	16863.9	21970.6	25364.4	19050.5	18414	10223.8	20691.3	22135.6	12280.8	12218.3
4-Pyridoxic acid	403617	161502	260888	237279	650121	401729	307084	187340	639202	773024	355770	313575
2-Phenylethanol isomer	19116	42406.3	26145.7	67767.2	21237.7	64717.9	21804.4	26224.6	27410.7	35959.5	41587.3	19914.7
Tyrosol 4-sulfate	53005.7	32522.2	14381.2	14741.9	64429.8	10724.3	29103.7	20725.1	35246.3	21679.6	40140.9	21142
N-acetyl-histidine	18434.6	11793.9	29805.1	17065.9	32995.2	13087.4	30320.9	9817.9	37421.1	23532	46802.6	16950.8
Asp Asp	34914.9	54718.9	69299.8	53176.6	82930.9	72478	78278.1	58662.7	63290.6	60308.1	59608.9	59841.6
Pyridoxamine-5'-Phosphate	22414.6	71556.3	51848.3	48613.4	45280.5	51414.5	56662	46111.1	66460.7	69782.3	63844.4	64472.6
methylheptenone isomer	94049.8	77445.7	114582	127171	63625.5	150354	60503.5	73832.4	92440.6	98199.5	120503	209467
2-Octenoic acid	120813	256472	176083	361220	137369	257251	100775	171560	131275	132212	139954	160970
Lipoic acid	143238	774173	403549	542683	333459	443148	620726	689071	849224	1.07221e+06	1.28333e+06	1.43137e+06
trans-4-Hydroxycyclohexylacetic acid	82130.1	75674.6	126553	97927.1	165427	198307	119094	152930	130839	159021	202912	112123
Ethyl glucuronide	11687	37407	29223.6	13454.2	10057.4	13313.7	7646.81	11922.5	15912.8	4394.31	14109.7	25185.4
Hexanoyl Glycine	109390	147118	164686	115038	177757	76144.9	262579	148876	162188	129293	173737	187451
Fructosyl-glycine	60594.7	46479	77523.6	52258.5	124728	76092.4	127228	63140.8	89786.1	64024.8	83508.7	43099
N-Acetylglucosamine 6-sulfate	234850	217312	315167	186259	362389	188532	340994	200886	280604	213895	350338	184265
N-acetyl-glucosamine-6-Phosphate	167280	207828	228022	186217	267884	250824	270410	219323	255355	203756	239576	214162
Octanal isomer	51999.5	69178.1	55807.8	125130	64831.7	75086.7	54833.6	44800.2	51475.8	32568.1	68488.6	66270.6
Lys-Gly	10734.2	12390.2	10684.8	9628.85	15023.7	14153.9	20078.1	15363.2	19824.6	17793.2	18790.7	13026.3
2-Aminooctanoic acid	70641.5	29791.5	64868.9	33235.5	57594.9	21947	44881.4	13619.6	16302.4	11137.1	47233.8	25215.3
methacholine	428304	334167	397113	305812	368170	309797	453626	254557	327070	228999	325519	283867
octulose-8-phosphate	157741	205819	281242	223811	259793	269747	317584	207073	263191	201248	269177	226892
NN-dimethylarginine	11764.5	12885.7	15765	13924.4	21753.7	21055.6	16624.8	12456.2	18150.4	22716.3	21692	22908.7
Glycerophosphocholine	927829	1.23969e+06	1.00922e+06	1.16536e+06	922252	1.2613e+06	1.12745e+06	1.24682e+06	1.12602e+06	1.32408e+06	1.04512e+06	1.0991e+06
4-formyl Indole	1.04021e+06	1.2444e+06	1.03695e+06	1.16923e+06	1.30049e+06	1.02821e+06	2.05412e+06	933790	1.37076e+06	1.12829e+06	1.2591e+06	1.07888e+06
Indole-3-carboxylic acid	217505	116480	152541	101044	152606	61708.2	110576	106783	131489	135071	123796	86126.6
2-Oxo-3-phenylpropanoic acid	55154.3	54084.4	55059.8	69446.7	111985	92380.8	88198.8	58139	153691	77736	86850.5	56332.2
3-Methylindole	206484	103148	130419	103865	164729	97765.4	68697.3	92140.8	101441	115864	102346	79116.6
p-Acetaminobenzaldehyde isomer	45579.6	209449	115706	255643	123712	160443	56777	156978	116123	185072	215615	333474
Hippuric acid	579452	207954	260374	225348	749664	107309	176540	234750	446247	209363	523828	205409
4-Aminohippuric acid	7039.12	6094.7	6432.21	5174.51	18429.2	2542.3	7227.33	5615.41	4672.53	4179.99	4783.75	4417.36
3-Nitro-L- tyrosine	10627.3	38087.5	29924.5	31149.7	26612.9	43518	34316.6	36233.9	43262.6	35216	42047.6	37288.6
3-Phenylpropionate	190226	240604	212706	309151	192655	224701	222520	172547	363557	187687	438206	347946
4-hydroxyphenylpropionate	679415	423579	465742	331878	577602	238253	342561	269440	433909	453244	592005	429893
D-Phenyllactic acid	136743	156442	155949	270494	147453	194266	116511	104202	142075	110059	151566	145289
DL-p-Hydroxyphenyllactic acid	120127	94459.1	143225	112570	187633	149661	182462	138775	143222	92761.7	91416.6	116401
Hydroxyphenyllactic acid	29535.9	65526	57911	96880.3	28773	58587.3	31514.1	24154.6	34117.9	29216.4	43433.2	39597.4
Sepiapterin	14893.6	15113.5	22444.6	15019.3	24953.9	15344.1	24548.4	16095.8	23729.3	10816	23097.6	16239.8
tyrosine	624171	797196	1.34593e+06	699016	1.46156e+06	1.73423e+06	2.41425e+06	1.30401e+06	1.1972e+06	1.22812e+06	968861	1.20707e+06
deoxyuridine	378412	342629	413601	388151	449270	352602	249613	216511	165396	170376	200421	220645
Pseudouridine	2.09487e+06	1.36265e+06	1.29091e+06	1.11086e+06	1.22361e+06	873138	1.21194e+06	762783	813540	505280	1.40386e+06	974911
dUMP	120702	126805	88867.4	122732	107527	60929.4	62389.7	63046.7	102063	79273.2	104129	189758
UMP	3.29534e+06	4.08908e+06	2.91609e+06	1.95349e+06	1.83294e+06	1.68431e+06	2.58768e+06	1.42145e+06	1.56361e+06	936060	2.64186e+06	1.53398e+06
Deoxycytidine	48917.7	31551.2	43254.9	32648.4	53679.3	34611.4	40812.1	42761.5	31018.5	29582	34138.3	31905.2
cytidine	7.64643e+06	18017255	1.22384e+07	1.6351e+07	8.10174e+06	6.6436e+06	13762213	9.91729e+06	9.16639e+06	8.36493e+06	7.0499e+06	5.47523e+06
Mizoribine	22344.2	26707.1	21430.4	30066.9	27349.3	33749	34670.8	31253.1	25901.1	24208.5	23842.1	30281.7
5_6-Dihydrouridine	64388.2	49790.3	80948.7	59247.6	87530.7	71373.5	69702.1	59973.8	53113.3	48194.3	50726.7	53495.5
Glutamylaspartic acid	33762.9	49657.7	47492.7	51653.4	67270	53786.5	64326.5	52540.9	48766.8	41532.9	44143	50248.2
UDP	1.77253e+06	2.60044e+06	2.81195e+06	1.34081e+06	2.1654e+06	1.81201e+06	1.54174e+06	787313	826428	545187	1.62997e+06	588339
dCMP	155968	349712	401649	430494	418829	556567	501030	446797	440979	417704	418592	443318
CMP	1.11328e+06	1.3929e+06	1.01783e+06	612951	659551	481227	930430	520516	636823	342038	929316	517362
Carnosine	271151	293344	427253	438402	306370	360397	345216	331200	473629	322743	299244	414509
Allyl hexenoate isomer	201554	277549	201016	447884	167868	403124	139171	128452	169010	130454	234328	173224
UTP	61825.6	94098.9	317327	199290	582753	398634	251351	165240	115398	166445	186272	209987
Ergothioneine	1596.71	52582.4	24479.1	58378.3	19950.9	68740.5	48767.2	59642.9	37009.8	78400.3	36698.7	62966.7
CDP	365883	533761	551377	249445	507421	350674	297348	157522	165099	89159.8	315083	121650
5-Aminoimidazole-4-carboxamide ribotide (AICAR)	70424.7	75407.9	76569	72781.7	50738.7	64469.3	50253.3	34053.4	43803.8	54289.9	41886.7	50195.9
dCTP	27689.1	29095.7	34832	33719.6	36242.5	24565.3	31143.3	33712.2	32736.9	21936.8	24795.5	25891.8
CTP	24308.8	34166.3	42160.9	43211.7	19051.4	22163.5	29288.1	31595	21864.2	18861.3	16737	19529.6
2-Nonenoic acid isomer	281487	313546	247242	361142	320125	242792	209238	152953	336186	168517	551435	287744
4-hydroxynonenoic acid isomer	697811	1.2878e+06	812124	1.3759e+06	638871	1.31515e+06	409503	733654	612359	842501	1.72672e+06	1.52192e+06
4-hydroxynonenoic acid isomer 2	520409	456705	414206	443258	433802	672552	475668	552322	662414	546677	1.30993e+06	630764
Gabapentin isomer	235732	311754	178899	205594	76511.2	76523.1	157905	125077	194126	110754	95835.5	175862
N-Lactoylleucine	117920	83610.1	95887.6	74585.8	86052.9	81283.3	111506	57137.7	73455.9	55504.7	73844.7	61371.1
Pantothenic Acid	912325	1.38076e+06	965977	962003	1.05384e+06	1.09437e+06	786655	1.1509e+06	1.22453e+06	1.4298e+06	1.26326e+06	1.80948e+06
Muramic acid	169368	201560	200349	164458	193103	200561	251351	191967	227506	201950	221370	209224
Neuraminic acid	263717	85629.8	228317	133773	337906	152959	266173	143143	241758	63694.9	209095	85504.4
sn-glycero-3-phospho-1-Inositol	272363	263007	353918	248238	491007	341487	470001	315711	355097	244354	329783	219494
Kynurenic acid	930053	1.23669e+06	1.65446e+06	1.50049e+06	477487	344146	898282	1.09202e+06	1.05716e+06	1.29513e+06	596561	403063
4-Phenoxypyrimidine isomer	2.00096e+06	1.69035e+06	1.73631e+06	2.33977e+06	1.22799e+06	512254	931188	1.11299e+06	1.4972e+06	1.16739e+06	825436	494404
Indole-3-acetylaldehyde	5.53359e+06	2.97792e+06	3.57669e+06	3.05755e+06	4.51786e+06	2.85244e+06	1.9278e+06	2.08266e+06	2714139	2.96567e+06	3.20529e+06	2.14984e+06
Indole-3-acetic acid	468603	718861	143346	78514.6	100721	105793	60227	34230.7	57465.8	75185.3	72597.3	74347.3
Indole-3-acetamide	77595.1	32284.9	64459.8	29982.8	59115.9	57016.1	39294	23588.3	63921	16006.6	34376.5	9599.44
Indole-3-acetaldoxime N-oxide	36648.9	71829.1	97488.6	64823.3	49957.9	33827.8	75857.7	85250.7	46397.9	86824.1	38218.4	55139.5
Hydroxy-methoxycinnamic acid	23829.7	65570.3	46868.7	62190.9	28145.3	42549.5	39384.2	23607	36956.2	16967.6	27892.6	35902.5
2'_3'-Anhydroadenosine	376785	258249	286661	404597	437320	398638	245826	479440	252610	93610.6	117369	100839
2-Methylhippuric acid	63211.6	253340	141161	342533	212102	192143	101496	146340	173468	275871	437439	430677
Phenaceturic acid	140528	63488.1	138837	55773.9	201443	39083.6	129597	48199.5	38250.4	29141.2	52065.4	26939.8
p-hydroxyphenylacetylglycine isomer	14574.5	28512.9	17572.6	26387.4	24716.5	26992.1	4765.66	13655	1868.9	23285.2	21286	42425.9
Tryptamine	5497.48	15832.8	16157	8559.93	19244.4	24230.6	27907.9	17609.8	24308.7	28358.4	17454.3	22500.1
Serotonin	58460.3	152434	235646	78459.1	124772	146886	342277	327002	190654	382161	103440	165886
inosine	5.66841e+06	2.52992e+06	1.20759e+06	684993	1.18807e+06	495379	713861	463786	665586	537547	675425	627802
2-Phenylbutyric acid	811257	1.44977e+06	1.48314e+06	1.36374e+06	1.07926e+06	1.40263e+06	1.54736e+06	1.4086e+06	1.30659e+06	1.36613e+06	1.3614e+06	1.45228e+06
3-(3-Methoxyphenyl)propionic acid	82413.7	139553	132075	168716	78365.9	154724	99041.5	114579	141148	198115	142666	106204
3_4-Dimethoxyphenylacetic acid	21815.3	31707	47565.9	71600.5	22941	70001.1	42375.4	39832.5	28167.6	42503.2	65229.1	33570.7
3-(2-(4-Nitrobenzoyl)hydrazinyl)propane-1-sulfonic acid	12096.4	49378	28444.9	41602.7	15920	10291.7	26501.2	29890.6	48155.2	45914.7	46811.5	40530
Deoxyinosine monophosphate	1.42766e+06	904497	1.32756e+06	860100	918873	701525	758231	575830	578591	370550	471688	412105
5'-Deoxy-5'-thioinosine 5'-monophosphate	31834.2	57566.5	15273.4	38426.4	40719.1	8689.32	18552.1	23643.3	31303.7	40939.5	12888.7	24468.4
IMP	1.03608e+06	1.33734e+06	790702	418846	311524	277776	783531	322810	260837	174355	1.22903e+06	676734
Deoxyadenosine	169868	202951	200843	164458	193103	200561	251351	191967	227751	213545	234640	209224
O-Benzyl-L-serine isomer	153613	72339.2	64313.6	44065.6	45260.3	97181.5	56917.1	57315.6	58476.2	68221	78480.2	69804
thymidine	628503	615643	818726	639862	900727	683928	580968	464624	404342	411756	477704	466926
dAMP	156063	165366	206163	167579	113641	87348	112429	106564	100802	89279.3	95481.6	75657.7
AMP	44903756	73923553	40644217	32559485	2.4297e+07	2.44487e+07	3.32072e+07	2.54467e+07	2.36206e+07	1.30715e+07	30595136	1.77983e+07
GMP	3.05366e+06	5.14506e+06	2.83257e+06	2.37588e+06	1.59967e+06	1.71919e+06	2.51469e+06	1.69489e+06	1.67924e+06	1.18915e+06	2.8071e+06	1.69162e+06
adenosine 5'-phosphosulfate	46159.8	84182.9	91856.4	53676.7	117832	94927.6	32911.4	32408.4	29857.2	34788.9	36217.2	34197.1
Perillic acid isomer	587679	844676	1.34446e+06	1.24153e+06	1.48174e+06	1.21589e+06	1.29539e+06	741482	632945	666920	993795	801690
dTMP	508020	272833	184223	387728	499036	221288	102486	218500	795811	338963	1.4675e+06	380770
Imidazoleacetic acid ribotide isomer	179307	158652	273530	168140	104600	112721	144203	92057.4	113176	110766	101625	100167
5-Methylcytidine	192347	235734	146329	187590	214891	293655	274330	344533	193297	323834	225271	245385
ADP	9.21687e+06	1.42487e+07	1.72878e+07	8.81373e+06	1.3886e+07	1.31631e+07	9.86085e+06	6.50287e+06	6.64521e+06	5880515	1.07583e+07	5.5934e+06
GDP	267246	434160	415917	224881	358467	301457	189485	128865	110700	91257.9	219118	93659.1
3'-Phosphoadenylyl sulfate	9737.72	23009.2	84249.3	53249.7	111307	81598.4	60188.6	64611.9	30098.3	36289.7	49679.6	47314.6
Hymexazol N-glucoside isomer	74647.2	44332.2	56805.3	33116.9	68149.6	36865.8	72779.2	41942.3	52711.9	33470.1	45924.7	27136.9
Anserine	300769	357300	430053	407730	346303	324843	419222	332035	461391	372787	421260	369166
ATP	718546	1.19491e+06	3.87517e+06	2.76584e+06	6.40819e+06	5.24393e+06	3.40303e+06	2.65159e+06	1.90579e+06	2.8086e+06	2.49767e+06	3.2503e+06
GTP	2380.49	8238.31	8520.67	7804.81	6791.43	5620.84	4249.77	8337.68	5086.7	1293.26	3798.39	2963.38
Dihydrocarvone isomer	18142.5	47729.9	35191.7	54404.3	19672.7	34928.1	55074.1	20392.8	31154.6	22106.7	19763.9	8412.95
Dihydronepetalactone isomer	394482	625288	572629	927166	547586	627514	520554	418392	631720	352882	714692	536754
Gln-Glu	344087	490174	377939	418383	387924	454480	418095	321172	367470	384198	329424	332379
glutathione	5.13805e+06	1.24241e+07	1.89685e+07	1.48181e+07	2.0722e+07	2.89685e+07	3.0227e+07	17978795	20589535	1.75371e+07	2.2571e+07	19866441
2-octenoylglycine	130223	98457.5	115812	101040	224130	38225.3	80541.2	44793.9	41060.7	35290.8	70870.2	51875.6
2-octenoylglycine isomer	163805	180272	168315	135065	275140	85452.4	176486	122327	238128	78357.1	128656	199568
L-arginino-succinate	140927	126621	158928	93035.3	224277	106650	170335	74234.2	152730	83680.4	209988	88966.8
9-Decenoic acid	840770	1.33994e+06	1.20375e+06	1.18337e+06	1.33134e+06	711859	1.08546e+06	623052	1.20692e+06	547404	1.77173e+06	789084
Sebacate	105281	191715	145321	190169	154281	174447	120137	134488	159531	148645	193549	197887
Sebacic acid	133652	73798.2	90287.5	97768	113234	65816.4	78823.3	70804.7	86928.2	50030	102150	48506.1
2-Hydroxydecanedioic acid	21396.4	9872.62	7624.17	13815.9	21743.1	8803.56	9847.09	16283.7	9618.78	12035.7	13856.6	20296.9
Capryloyl glycine	145897	139696	180291	177196	283221	199300	301191	196469	144924	152275	139811	170892
N-Octanoylglycine	144851	86343.9	148348	90800.1	224845	128003	140134	94314.6	71204.8	78474.8	93492.2	66124.3
D-1-[(3-Carboxypropyl)amino]-1-deoxyfructose	165539	186027	213086	170628	247967	229442	310422	228075	284310	252171	288944	231539
N-(1-Deoxy-1-fructosyl)threonine	132852	159786	178170	133238	190917	177416	230217	193978	200733	168653	179535	174129
Plumbagin	21534.7	7869.6	20782.1	28137.5	36802.1	46098.7	27693.5	16277.2	46118.2	34461.4	23735.9	20264
Indole-3-pyruvic acid	1.82011e+06	1.18647e+06	1.46272e+06	893830	2.00287e+06	975434	1.45124e+06	981585	2.47086e+06	1.4214e+06	2.10209e+06	743249
Indole-3-propionic acid	360442	164764	287121	179082	370181	111722	174422	126404	306551	315168	552539	242489
Cinnamoylglycine	94011.9	82140.2	93357.9	58050.5	122590	66747.5	76324.7	65504.2	137448	91411.8	179184	73911
DL-Indole-3-lactic acid	141465	23587	33371	24119.5	130637	16258.9	26538	40878.6	96166.2	33000	105262	31509.1
tryptophan	1.11675e+06	1.86426e+06	1.76399e+06	1.44272e+06	1.90138e+06	2.42339e+06	2.8053e+06	1.93785e+06	2.235e+06	2.55954e+06	1.75606e+06	2.10679e+06
5-L-Hydroxytryptophan	10527.7	19405.7	12082.5	10457.6	16038.6	16374.6	15576.7	13592.8	14607.6	14243.9	8304.44	6247.91
Prenylbenzoquinone	16304	45436.5	38658.2	47398.2	35432.2	51260.4	24341.8	16345.9	22402	29101.9	26160.1	20893.6
Myristicin isomer	23935.6	68639.7	45815.4	63034	32933.8	68278.3	61109.6	58404.4	44533.4	39062.1	48349.6	24459.6
DL-Benzylsuccinic acid	20534.2	43036.9	62299.9	52658.6	30256.4	38295.2	36165.2	28039.5	41270.6	25864.8	27007.4	24000.5
Phenylpropionylglycine	35836.6	67513	31140.7	35745.2	45909	45243.7	74565.7	79454	72076.1	55041.3	68640.6	60955.3
5-Phenylvaleric acid	222666	206845	169940	185103	111080	92010.5	118528	111593	168375	146174	235831	139316
7-Methylguanosine	11600.9	12813.1	9968.81	9476.98	17049.9	10552.6	12985.8	8765.42	10625.4	8130.99	8055.46	7618.53
methyladenosine monophosphate	273739	303909	294755	290671	312627	349148	275316	337892	280217	266842	231929	226168
Dihydroactinidiolide	70930.7	99160.4	123101	182944	89554.7	127121	71125.9	69347.1	68456.4	84016.9	60824.7	75143.7
Methyl geranate	69209.1	111166	120110	257741	124234	140293	127636	93121.4	167556	75604.3	167587	89832.1
2-Carboxy-5_7-dimethyl-4-octanolide	631471	1.7908e+06	975388	2.02722e+06	626650	1.49825e+06	288970	795611	401243	726414	587825	1.0141e+06
2_2'-(3-methylcyclohexane-1_1-diyl)diacetic acid	125028	387495	216896	426463	142040	368915	110930	253229	147845	208157	196691	318676
Dibutyl oxopropanedioate isomer	74974.3	168423	98277.3	126831	41864.5	53989	29874.7	30927.4	33463.5	43011.9	58319.7	42599.7
ophthalmic acid	409825	907148	446972	540661	361539	538660	363567	439636	543928	605599	610727	592464
Ala Cys Glu	401080	419512	416069	441841	351683	557462	405625	404153	383742	356062	294804	362743
N-Acetylneuraminic acid	490056	423620	666828	519367	751227	650403	779570	601010	588698	457300	513028	424733
N-Glycoloyl-neuraminate	2.14548e+06	1.50695e+06	2.64779e+06	1.5097e+06	3.47849e+06	1.96821e+06	3.70207e+06	1.88349e+06	2.62479e+06	1.54261e+06	2.42316e+06	1.40653e+06
CDP-ethanolamine	2.63239e+06	2.93461e+06	3.34474e+06	2.81179e+06	2.98366e+06	3.08433e+06	3.67788e+06	2.85052e+06	3.03363e+06	2.72707e+06	2.65502e+06	2.75363e+06
epsilon-(gamma-Glutamyl)-lysine	164122	142794	261124	120811	316650	176329	307587	169697	260956	143158	262845	159431
N-Nonanoylglycine	855084	743036	763493	397585	1.46376e+06	772749	1.28937e+06	588403	1.7885e+06	851205	1.59042e+06	950586
C11:0(Undecanoic acid)	1.38007e+06	2.35902e+06	2.00227e+06	1.94567e+06	1.55211e+06	1.99167e+06	2.16428e+06	2.05406e+06	2.3219e+06	2.00842e+06	2.71247e+06	2.46842e+06
6-Methoxy-3-(2-thiazolyl)-1H-indole isomer	6746.08	24930.3	10882.6	14099.1	14672.4	22211.7	33568.2	19502.2	24850.2	23199.3	32570.4	34756.9
2-[[2-(1H-indol-3-yl)acetyl]amino]acetate	10824.6	10464.6	5776.4	6022.86	52388.5	5615.58	7815.54	7100.17	16017	8992.56	10539.9	6525.17
N-Acetylserotonin	154054	210812	125638	171662	115570	71401.2	89679.7	133320	150628	243870	201875	229333
Thiamine	16511.2	15520.5	18765.9	20962.2	18271.2	14090.9	18306.2	23132.1	18077.3	12868	12214.3	12363.7
Elemicin isomer	102997	187420	205560	416936	120145	223725	107373	119378	117328	141864	166635	104165
4-(4-Deoxy-?-D-gluc-4-enuronosyl)-D-galacturonate	5894.56	9079.58	23935.9	18304.6	46271.3	38413.4	24946	18472.1	11118.9	12228.6	5339.44	6481.66
Thiamine monophosphate	45777.6	59004.5	65124.2	68466.1	72169.1	77722.8	89675.6	96714	88443.4	93482.9	90881.9	92236.3
Volkenin isomer	15442.1	11059.6	10511.6	12436.6	13982.8	9219.68	14650	5681.53	11089	7964.72	8830.13	7430.42
Thiamine pyrophosphate	70815	108646	115902	96765.9	121237	126923	142099	113200	112439	100863	127157	91428
Neocnidilide isomer	236423	393255	550665	531956	505959	339790	391946	262438	269425	168455	403437	301514
Jasmonic Acid isomer	421519	478620	769314	1.05694e+06	635550	763210	338396	329977	392730	264291	405091	335819
Tuberonic acid isomer	174071	373105	540428	723341	371078	424316	196105	191441	322632	188651	293046	285860
Terbutaline	47924.3	57605.1	63939.3	69824.8	79650.3	37907.2	51520.6	51889.1	42310.2	36053.4	30016.3	49824.6
Gly Gln Glu isomer	9664.86	24763	7818.02	15811	14404.2	34730.5	25895.5	22635.3	15389.1	37206.8	23098.5	34498.5
Traumatic Acid	168993	256644	210354	264820	156644	244563	157898	199005	198453	244061	258524	245911
4-Oxododecanedioic acid isomer	71082	140868	134032	198626	76979.1	174649	70739.1	96966.7	98322.2	98581.7	128152	157822
Ser Thr Glu isomer	278089	388660	382064	333369	383553	431629	485597	410069	444331	406936	435837	369772
S-Succinyldihydrolipoamide	60137.2	134086	227371	182902	226375	363382	377744	179018	232674	171538	361224	249139
N6-Galacturonyl-L-lysine isomer	49522.5	72544.9	69484.5	92133.9	75568.1	83494.7	99332.7	80758.3	88624.3	88470.7	84637.5	77470.2
N-Decanoylglycine	95315.4	312252	211027	164531	167704	219584	288312	264802	256255	301212	238191	332150
Galactosylhydroxylysine	526195	613471	724352	517901	671524	614047	879023	631500	916256	580166	793101	473183
Laurate	1.64312e+07	1.89212e+07	1.95904e+07	1.64635e+07	1.54469e+07	1.57381e+07	1.84973e+07	1.48384e+07	1.8528e+07	1.52788e+07	23835312	1.60275e+07
Fructoselysine 6-phosphate	100988	189321	154558	199904	127028	179968	140347	145052	152094	214532	202727	157470
5-(Benzyloxy)-2-sulfanylphenol isomer	52965.5	108977	69866.6	70082.2	40236.7	98299.2	67256.5	78230.1	44484	76429.9	39481	52512.2
N-acetyl-trp	59155.6	35600	40899.6	32389.6	59278.8	41558.8	49449.7	38590.1	64452.7	37007.4	49955	31511.9
Benzyl b-L-arabinopyranoside	172559	382378	207567	252894	175783	279267	249772	248302	354554	443210	245527	268886
Albuterol isomer	87399.6	26299.9	39536.5	55764.9	70955	7687.27	50714.8	29770.1	25980.7	5595.18	32379.9	38109.3
Acarbose isomer	120695	141855	128621	129930	116164	174075	154683	161523	118401	137342	78023.3	116584
Cysteine-glutathione disulphide	720662	880981	1.19526e+06	953232	1.59948e+06	1.13719e+06	1.58093e+06	1.10477e+06	1.63997e+06	1.19158e+06	1.76966e+06	1.17107e+06
Methyl 2-acetyl-3-oxodecanoate isomer	82709.9	167886	111682	154809	75720.2	171600	112960	126393	119080	117937	159326	153309
Undecylenoyl glycine	39157.8	109406	77052.1	88859.6	67778.9	104909	131503	129018	108202	96637.9	80703.6	107338
Citronellyl propionate isomer	312730	314341	371837	480234	318291	282729	344666	191846	216727	123517	332887	337659
Tridecanoic acid	1.52573e+06	2.0279e+06	1.64387e+06	1.80723e+06	1.71291e+06	1.66208e+06	1.73894e+06	1.43175e+06	2.43751e+06	1.32004e+06	3.38757e+06	1.89923e+06
athyriol isomer	263927	385620	363695	385555	879877	539403	314909	375926	250636	311599	710083	878403
Enilconazole	0	50860.1	9526.22	18261	15010.7	15022	35328.3	44308.8	46935.9	74271.8	31961.7	35967.6
Indoxyl glucuronide	17794.5	34025.3	53897.8	34729.1	21523	43047.9	101112	29958.4	51159.2	139529	111106	239516
Glu-Phe	55254.4	52308.4	58351.3	39124	60674.6	76274.2	70935.8	46901.9	68640.9	46931	44597.3	36528.9
Adenylosuccinate	19565.3	21895.8	16474.4	5011.85	7549.9	3871.89	5960.37	0	1239.21	1352.36	13150.7	5116.64
S-Adenosylhomocysteine	130650	396831	112098	234105	100781	297295	137688	239668	191450	290706	165352	392975
Heptyl p-hydroxybenzoate	128735	163074	171090	194094	110990	214890	128333	137624	120913	132981	172823	110941
3alpha-Hydroxyoreadone isomer	53666.8	114819	102350	122993	80861.7	132125	88092.9	77339.6	135245	100141	161102	101634
UDP-D-Xylose	86746.5	92985.2	99978.9	106288	118026	120443	103191	61564.8	75808.2	64736.5	73889.2	59180.7
Geranyl acetoacetate isomer 1	753350	801942	1.1065e+06	1.0179e+06	1.17847e+06	1.11647e+06	1.08258e+06	654308	988770	674687	1.04396e+06	1.04704e+06
C14:2	7.53964e+06	4.42941e+06	7.22017e+06	8.12229e+06	6.7119e+06	3.60109e+06	5.77213e+06	2.51653e+06	3.463e+06	1.88662e+06	7.23401e+06	3.3529e+06
L-Menthyl acetoacetate isomer	542165	152088	242275	501266	519376	194852	242798	121026	136527	97176.3	211653	147808
N-acetyllactosamine isomer	100562	119043	69986.2	59916	71698.7	91441.1	66001.8	122627	119147	120971	120138	95111.9
CDP-choline	575730	507902	689913	438848	589359	512802	825683	504414	655744	488072	746970	512569
Myristoleic acid C14:1	1.29119e+07	4.44212e+06	1.04966e+07	6.57972e+06	9.91905e+06	3.78663e+06	7.48229e+06	2.55962e+06	5.27795e+06	1.83425e+06	1.01091e+07	7.07623e+06
Tetradecanedioic acid	120214	27432.8	62694.2	29473.9	107815	33535.4	74158.6	22067.6	72759.8	15762.7	73438.5	25461.1
N-Lauroylglycine	107487	264877	191838	137943	135869	207655	264150	249772	301992	248452	299623	255356
C14:0(Myristic acid)	76948994	48064137	6.54182e+07	48532686	5.93732e+07	3.28538e+07	4.46735e+07	25092514	4.21801e+07	2.2767e+07	74639892	37919716
1-Tetradecanesulfonic acid	181968	458482	365878	247749	228093	359115	243905	246420	315465	400370	385436	550941
Heptaethylene glycol isomer	1.62192e+07	2.53298e+07	1.48789e+07	1.1907e+07	15158429	2.30767e+07	2.17621e+07	2.64226e+07	3.24252e+07	30255332	8.32514e+07	114444828
7_8-Dihydroxyflavone isomer	277834	180772	42810.9	106805	180817	200214	198471	171573	182854	263587	93967.1	203165
Apigenin isomer	220032	202599	72118.4	129936	676558	222979	319346	217684	256664	372784	143708	299637
Apigenin 7-sulfate	260357	142585	89205.7	134002	222475	139254	181053	152731	294534	296715	229482	213101
equol	144890	66033	71600.2	140466	127781	81250.4	39414.7	87081.2	288504	216378	247892	171826
equol sulfate	4.65318e+06	2.35587e+06	3.24147e+06	2.96224e+06	4.10246e+06	2.23407e+06	1.74392e+06	1.82185e+06	5.86375e+06	3459113	8.85703e+06	3.98428e+06
Dihydronaringenin-O-sulphate	272283	159383	148409	96463	158996	212609	122328	72074.1	120044	174285	134832	182537
Achalensolide	16440.9	41924.4	53874.7	71040.7	49350.2	56435.2	30454.8	46713.5	58670.9	41684.8	48735.9	33388.9
Helenalin	433073	145203	156252	281896	267979	285481	140619	156014	382366	287185	401109	515115
N6-Carbamoyl-L-threonyladenosine	9428.14	10012.4	18981.7	9227.03	56120.3	24105.7	49027.8	19048	41747	22955.4	56237.3	30943.4
Isoalantolactone isomer	23669.6	65749.3	62207.9	119204	32043.7	55653	45030.6	40751.3	38239.7	30909.8	30963.3	40067.5
Quadrone	76302.3	131449	154517	285118	86827.9	198666	38608.5	64583.8	83393.4	66006.2	43565	60580.9
Abscisic Acid	151067	204514	174844	303068	160111	246767	170142	150858	234974	198271	227447	165134
Cyclic-ADP-ribose	2.73385e+06	2.80686e+06	4.20751e+06	5.078e+06	4.68563e+06	6532272	5203881	4.6066e+06	4.41435e+06	5.49796e+06	3.44029e+06	5.50271e+06
UDP-glucuronate	330101	324550	547243	309991	895965	562405	346123	235958	234315	243680	385917	277838
Confertifoline	1.11741e+06	1.51717e+06	1.47519e+06	1.4157e+06	1.17776e+06	1.07573e+06	1.23234e+06	1.11311e+06	1.42358e+06	1.46388e+06	1.56621e+06	1.50453e+06
Gemfibrozil isomer	1.11801e+06	781556	888150	903347	829685	909650	797235	639654	1.23743e+06	920428	1.26639e+06	948876
4-Gingerol isomer	1.28659e+06	1.16875e+06	1.16213e+06	1.1886e+06	1.32577e+06	1.37208e+06	1.03638e+06	954550	2.10417e+06	1.75076e+06	2.08594e+06	1.65924e+06
ADP-ribose	3.5408e+06	5.23846e+06	3.3427e+06	2.47467e+06	2.42935e+06	2.42928e+06	1.9785e+06	1.64436e+06	1.40171e+06	836687	1.60509e+06	943948
UDP-D-glucose	5.27054e+06	5.68611e+06	8.07409e+06	6.24457e+06	8.60534e+06	9.13005e+06	7.59674e+06	5.95109e+06	5.026e+06	4.89019e+06	4.72982e+06	5.26987e+06
Corey PG-Lactone Diol isomer	90337.8	221648	162104	241000	117023	266488	157859	175079	202948	197397	231313	208184
C15:2	1.44599e+07	1.13178e+07	1.02549e+07	2.15281e+07	1.47768e+07	12218532	1.35037e+07	8.4048e+06	1.65619e+07	8.01232e+06	2.04771e+07	1.08901e+07
Isocaucalol isomer	1.32317e+06	886031	838730	1.92296e+06	1.43554e+06	902828	1.0908e+06	624283	1.45015e+06	500062	2.59853e+06	1.05093e+06
(10S)-Juvenile hormone III acid diol isomer	76501.2	168940	126596	201372	100338	147656	156221	189250	152180	156906	146205	173050
C15:1	945070	773643	831412	727344	1.33831e+06	668565	1.08363e+06	703699	2.28379e+06	684647	2.74159e+06	765479
C15:0	7.01432e+06	6.45624e+06	6.55103e+06	6170544	8.00548e+06	7.24046e+06	7001865	5.68637e+06	1.08443e+07	6.07426e+06	1.91139e+07	7249108
3-hydroxypentadecanoic acid isomer	112125	259206	151357	217528	114512	195070	199655	221732	193458	228141	228657	306346
Wedelolactone	63106.1	68846	80375.1	79404.8	75731.1	89722	74730.2	70193.9	67337.8	65628.3	56131.7	61162.7
Methyl equol sulfate	128502	87341.8	99758.2	82162.1	108235	51667.7	48565.7	41888.3	181092	81105.1	328515	129049
Brefeldin A	33584.5	113657	71622.5	88436	51589.2	101134	71641.1	71329.5	83599.7	57776.5	114425	58199.4
ADP-D-glucose	197673	285223	290236	245891	365385	355442	228493	206965	175860	211971	176109	195214
GDP-glucose	334568	532063	539203	504392	611669	662334	493021	409764	384035	455340	382316	451939
Methyl farnesoate isomer	5.68871e+06	1.67746e+06	4.58056e+06	1.96801e+06	4.86421e+06	1.8606e+06	3.35926e+06	1.23346e+06	1.52508e+06	1.0469e+06	3.34654e+06	1.48285e+06
Gelcohol	84840.5	134290	134383	109589	114131	143281	154848	115029	182273	161319	235897	179966
4-(Decyloxy)benzene-1-sulfonic acid	8272.35	11570.9	4632.31	2257.24	6493.98	7483.05	10274.5	24191.2	14432.4	14264.6	31236.9	123900
13_14-dihydro-15-keto-tetranor PGE2 isomer	40181.1	131511	79568.3	40184.1	60112.9	123551	88962.3	108661	119270	145933	173435	136521
Portuloside A isomer	14258.3	47873.8	35925.7	40230.5	21441.3	33525.2	29504.5	34011.6	25471.3	56045.6	48663.6	31129.3
C16:2	7.27681e+06	3.96719e+06	5.8065e+06	5.27934e+06	5.57253e+06	3.04629e+06	3.81865e+06	2.12183e+06	1.89668e+06	1.46386e+06	4.93482e+06	2.80698e+06
C16:1	161168592	53676812	125474974	73363974	125068304	42763841	100502818	3.51565e+07	58153882	29114059	1.17245e+08	5.2461e+07
hexadecanedioic acid	148007	42721.4	116036	55073.3	165632	62022.1	77509	47704.9	91346.1	23658.5	92271.5	59920.1
C16:0	5.46049e+08	467939240	5.08372e+08	484768264	4.82669e+08	318067148	340394784	301922368	3.19963e+08	259847920	4.47477e+08	3.03087e+08
De-O-methylsterigmatocystin	322063	1.04566e+06	921177	865949	643619	897839	840142	973658	1.0145e+06	878980	911829	818570
FMN	3396.44	6510.64	8272.44	9500.99	10388.9	12041.9	16016.6	7700.01	11325.5	12416.6	8738.79	8321.43
Semilepidinoside B	17718.2	64227.4	84016.4	60861.3	82283.8	101071	149846	87395.1	121578	93295	120285	86293.4
UDP-N-acetyl-glucosamine	8.47991e+06	7.07979e+06	1.16267e+07	8259965	1.43154e+07	1.0893e+07	1.1242e+07	7.77819e+06	7.51565e+06	5.55092e+06	7.97062e+06	6.46743e+06
C17:2	446941	394772	404479	452772	400738	255147	296753	138451	200810	111272	370541	181987
6-Keto-decanoylcarnitine	1.96244e+06	1.66278e+06	1.72152e+06	1.05927e+06	3.33224e+06	1.85655e+06	2.81795e+06	1.14971e+06	4.51372e+06	2.27198e+06	4.11597e+06	2.35031e+06
C17:1	3.70975e+06	2.56713e+06	2.9303e+06	2.95146e+06	3.71541e+06	2.04208e+06	3.08815e+06	2.05134e+06	4.33907e+06	1.87875e+06	5.84631e+06	2.28772e+06
2-myristoleoyl-glycerol isomer	73330.3	162677	135898	93548.6	78057.5	141465	136687	194390	142813	161059	124056	178747
C17:0	4.4038e+06	4.64086e+06	3.92009e+06	4.37829e+06	4.32206e+06	3701325	3.4033e+06	3.29625e+06	4.40459e+06	3.0163e+06	7.81908e+06	3.68832e+06
Salvigenin isomer	45386.2	10729.7	10288.6	7996.82	68000.2	12964	9328.83	8565.42	10846.8	14363.7	14065.9	21832.2
Octyl 4-methoxycinnamic acid	20495.5	29206.7	33037.9	42162	18776.5	42371.9	15389.2	22287.1	17457.4	27807.1	42017.9	35621.5
Di-n-pentyl phthalate isomer	24890.7	45695.1	46598.2	78694.5	44356.6	107876	40158.9	52711.1	43471	60722.7	81322.7	82906.8
C18:4	1.53307e+06	1.28423e+06	1.39045e+06	1.96299e+06	1.15615e+06	996952	971822	764780	705312	664097	1.3175e+06	1.23344e+06
13-epi-12-oxo Phytodienoic Acid	159114	318701	322240	377346	251210	109884	253819	246344	362116	264741	405267	446925
Cibaric acid isomer	34478.9	35436.5	56000.5	43492.2	31419.2	94768	25649.8	29807.5	44262.1	95698.1	197740	163961
C18:3	3.78985e+07	28895929	3.09721e+07	3.54921e+07	3.24507e+07	2.09298e+07	2.2011e+07	1.4751e+07	1.32004e+07	1.22443e+07	2.97564e+07	2.03989e+07
13-OxoODE isomer	551237	726706	592252	728245	922801	718644	536429	450696	569971	538920	952854	1.99571e+06
13(S)-HpOTrE isomer	408496	399017	422879	347833	367947	317046	308165	164656	401985	311369	1.35478e+06	1.04848e+06
2_3-dinor Prostaglandin E1	44596.8	115657	74692.9	91411	69117.9	189599	75983.7	90130.8	102514	123369	272017	304783
C18:2	372358632	315003620	3.23036e+08	398921936	343490880	208639302	2.28661e+08	157203408	1.11086e+08	107955478	2.59519e+08	193215432
Raffinose	135213	171664	103679	95246.3	210800	106131	94109	70334.8	103087	87946.2	314388	188372
C18:1	344415448	205566960	2.85838e+08	283265934	289093216	155627180	203081748	110944082	1.08842e+08	76734455	2.27393e+08	1.5362e+08
Octadecanedioic acid	842609	1.22103e+06	718614	951076	776631	736000	813104	720395	1.08145e+06	763006	1.41816e+06	1.42134e+06
3-ketosphingosine isomer	51363.8	60525.5	62647.3	109374	48275.3	25164.4	26436.6	52201.4	43049.6	23681.5	15944.2	28378.7
C18:0	122199228	151777828	124445736	127003122	1.11284e+08	88547842	86083516	90585088	9.29428e+07	79732412	1.17626e+08	9.49421e+07
sphingosine(d18:1)	235269	202326	183218	181803	159688	226526	182464	210374	112403	94379.8	121782	163828
Sphingosine-1-phosphate	306807	645008	605948	591816	533404	806209	853950	984257	700996	861038	489059	570000
Sphinganine	14772.9	70008.4	32969.4	20558.6	13816.3	64822.9	79835.8	99850.7	74566.3	61190.8	42597.1	73086.3
Sphinganine-phosphate	159195	343208	269853	272005	213044	304901	356368	399150	248347	446313	206659	276823
5'-Carboxy-alpha-chromanol	54365.3	65178.9	47958.8	104601	50581.5	77064.8	90243.1	28535.3	114505	51879.1	164465	53251.6
Decylubiquinone isomer	18231.4	27549.7	40846.4	6313.57	28784.3	36138.4	36062.3	19253.3	49871.9	59527.4	99480.1	35427.6
Idebenone isomer	14764.8	32517.2	23309	10814.1	33619.5	63032.9	52487	18807.7	46110.7	41144.4	193745	27743.8
C19:3	125773	62047.2	134477	148047	185953	115795	144254	60561.8	88753.6	90102.6	113656	148376
Blumenol C glucoside isomer	49470.2	74078	59602.8	196299	59597.8	79975.7	18819	59141.6	64672.8	82149.6	194661	59632.8
Dihydroroseoside isomer	6951.6	46257.7	18555.9	19396.9	7662.9	14271.2	0	10050.5	14117	10568.3	57388.6	17016.9
C19:2	100007	168999	87758.1	162117	98819	66074.8	87294.1	77092.6	108261	58451.2	153420	95457.9
C19:1	1.27608e+06	1.09203e+06	1.21955e+06	1.60141e+06	1.1673e+06	893737	892976	540672	583735	414668	1.29534e+06	769467
Ricinoleic Acid methyl ester	27985.5	32468.7	39561.2	31027.7	33729.3	38264.2	53409.5	45372.6	42432.3	29990.2	57118.6	51175.3
C19:0	831014	1.11343e+06	832800	1.16028e+06	756615	748709	466623	557918	396501	439838	868812	594625
Folinic acid	35988.9	107748	70000.3	75136.6	59813.6	105439	96910.7	118949	75344.7	117847	70058.3	100148
4-Oxoisotretinoin isomer	62239.5	131533	290048	39477.4	58906.1	138880	123123	58269.2	108765	281980	198722	77955
Retinoic Acid	275649	403922	433918	200766	319814	356122	614016	206362	404362	898533	590705	273197
15-deoxy-delta-12-14-PGJ2	44946	104732	600561	47222.1	63314	122854	125979	44467.4	74563.8	148059	134879	56580.7
Carnosic acid	19196.9	78169.3	91618.5	24247.3	41274.9	29763.1	36702.7	35902.6	39250.3	34592.9	53117.4	29039.8
Retinol isomer	412171	294558	243311	159657	155088	84083.5	182669	112460	150551	55993.4	124452	73114
C20:5	6.66499e+06	7.53094e+06	4.92803e+06	7.51753e+06	5.73595e+06	6.05933e+06	3.93617e+06	4.81062e+06	2.72567e+06	4.19997e+06	4.07087e+06	6.9666e+06
15-keto-Prostaglandin E2 isomer	58800.5	162469	108731	31391.2	34873.4	88900	31287.8	34427.9	22675.9	77336	107944	52075.1
CMP-N-glycoloylneuraminate	476999	527450	673887	409568	783339	618410	701603	496264	434753	526650	432194	365969
glutathione disulfide	8.42554e+06	1.5372e+07	1.69525e+07	1.63658e+07	1.92122e+07	23742435	2.16646e+07	1.84383e+07	1.83248e+07	1.69589e+07	1.79545e+07	1.86263e+07
C20:4	1.46206e+08	120360716	7.0238e+07	69902984	7.52227e+07	5.85854e+07	61033528	53547319	45623312	3.93055e+07	6.37426e+07	5.03543e+07
11(R)-HETE isomer	2.64937e+06	2.98381e+06	1.86246e+06	3.23969e+06	1.67195e+06	2.62256e+06	1.01457e+06	2.09096e+06	1.48389e+06	2.59302e+06	1.05642e+06	1.4033e+06
DiHETE isomer	1.00998e+06	284208	774718	485994	812494	270479	624508	188613	429259	227605	790933	311507
prostaglandin E2	297414	433450	106735	128425	204229	184019	106379	134485	112029	173853	219424	154613
C20:3	1.2328e+07	12151612	8.24212e+06	10823453	9.21418e+06	9.46616e+06	7.17457e+06	7.10997e+06	4.97295e+06	5.51102e+06	7.35667e+06	8.20658e+06
11-deoxy PGF2alpha isomer	3.86548e+06	3.32225e+06	3.30488e+06	3.20986e+06	3.39512e+06	2.47579e+06	2462911	2.42914e+06	2.64902e+06	2.28019e+06	3.19172e+06	2.38127e+06
11-deoxy-PGE1	899612	520969	537693	392208	816288	191821	154248	161871	655226	179729	318497	232051
Oleandolide isomer	108283	122207	88946.6	304542	139548	199669	92991.8	97627.6	163970	136142	332726	131676
C20:2	5.79695e+06	6.17025e+06	5.45146e+06	7690570	5304772	5.33663e+06	4.28808e+06	4.05845e+06	2.8208e+06	2.94764e+06	4.36052e+06	4.47749e+06
PGF1alpha	20726	51390.7	53638.7	67437.5	31770.9	34574.5	44553.7	41408	67173.4	52548.8	74929.1	75694.5
5_6-Dihydroxyprostaglandin F1a	110902	145742	149888	259419	112952	198949	117168	118765	36495.7	57830.4	71746.6	84751.6
N-Oleoyl Glycine isomer	138221	53123.6	114364	34925.5	127073	42875.7	72763.1	0	73309.9	17418.9	123697	64558.6
C20:1	1.18526e+07	1.28392e+07	1.14295e+07	1.66766e+07	9.98144e+06	9.79179e+06	8.45114e+06	5.9626e+06	4307270	4.30765e+06	9378456	6.25304e+06
2-Oxophytanate	136362	108987	176194	171878	125767	183086	201507	87900.8	137290	81975.2	156834	168058
13_14-dihydro Prostaglandin F1alpha	22826.8	69653.8	34866.1	69449.3	45748	57033.4	57691.7	82624.7	96076	89522.8	80834.9	110394
1-Oxo-14_17_20_23-tetraoxa-2-thiapentacosan-25-oic acid isomer	87782.3	321750	192402	319675	125474	131458	116828	114685	146350	147671	316759	119675
Oleoyl Ethanolamide	45995.1	19574	55712.4	69848.8	46763.4	39373.8	62149.3	48106	40658.6	32238.6	25476.4	45315.9
C20:0(Arachidic acid)	2.00446e+06	3.77565e+06	2.34359e+06	3.24832e+06	2.27729e+06	2.25381e+06	1.52374e+06	1.86157e+06	1.66265e+06	1.50387e+06	2.81004e+06	1.99361e+06
sphingosine(d20:1)	105196	147946	106210	196148	82293.3	233719	101367	167027	85641.5	93002.9	86869.1	119701
Piperenol A isomer	107639	373114	101388	228895	98392.5	286563	123527	239668	174751	199166	151048	279417
Equol 7-O-glucuronide	148300	61463.5	103188	132019	159304	45731.8	40975.3	56058.8	226883	133032	321160	132750
Floribundoside isomer	99794.7	7740.94	11076	1156.72	36637.9	0	7758.18	4228.26	13072.7	16666.1	44556.2	32000.9
Methyl 4-6-di-O-galloyl-beta-D-glucopyranoside isomer	63155.3	139258	180840	203018	304083	372467	407002	277616	268282	239469	234085	257038
NAD	3.7789e+06	4.03649e+06	6.26008e+06	7.42894e+06	6.99476e+06	9752787	7.10242e+06	7147629	6.39321e+06	8.08871e+06	5.43377e+06	6913765
NADP	261924	471145	435054	399968	523884	663470	299373	296914	209588	301634	313763	367755
cortisol	7991.01	4322.02	24674.4	21909.9	7093.99	9257.07	10549.3	12922.6	16555.7	18020.7	33208.9	19866.3
C21:5	214844	401867	212512	667835	261362	440274	182762	292474	96531.2	154914	131962	349499
Tetrahydrocortisone	76367.6	0	32058	86514.5	59307.4	52392.2	27821.3	68005.5	14113.1	28013	47249.8	31060.7
Glucosyl (2E-6E-10x)-10-11-dihydroxy-2-6-farnesadienoate	26174.1	55128.7	54903.1	29744.2	34869	57458.9	47968.9	42690.2	82152.6	66641.2	84523.9	71784.6
C21:1	154044	267856	156938	160122	188379	132017	134942	70446.6	45502.5	52501.7	167820	112044
Netilmicin isomer	113919	158842	181926	155911	124192	151594	124891	226957	275336	177935	251320	100612
CPA(18:0)	375776	152261	282522	267732	289588	231338	186755	165461	111701	89989.2	60073.8	75541.8
Azadirone isomer	1.48193e+06	1.16786e+06	1.2839e+06	1.46321e+06	1.50005e+06	2.08855e+06	1.57842e+06	1.4772e+06	927294	817712	655410	719547
C21:0	97440.6	229617	165306	163523	200620	228421	111825	109734	126048	131022	283774	136840
Podophyllotoxone isomer	20546.2	18591.8	15227.6	7925.73	14650.6	9091.67	16919.9	6145.52	12428.9	8438.39	10377.2	7896.15
Canrenone	637827	962734	401944	374160	600098	1.21221e+06	1.0569e+06	933437	1.08883e+06	1.33927e+06	3.23771e+06	4.7368e+06
15beta-Hydroxydesogestrel isomer	152813	197079	149481	153376	171298	176370	110759	117137	80221.1	101815	86660.4	140950
C22:6	62529005	89928843	7.19245e+07	101644976	7.76983e+07	84645906	59435018	65599198	3.56146e+07	44713253	5.56371e+07	6.51219e+07
C22:3	1.04008e+06	812417	879423	910311	949286	876049	808154	574709	528948	491693	782656	679331
C24:6	1.70779e+06	2.01903e+06	2.02475e+06	2.83109e+06	2.03287e+06	2.2224e+06	1.57307e+06	1.43507e+06	665151	1.06211e+06	1.35578e+06	1.70756e+06
C24:5	1.40074e+06	1.25843e+06	1.48452e+06	1.51701e+06	1.46755e+06	1.32032e+06	1.19949e+06	871258	644749	831348	1.16932e+06	1.03246e+06
C24:4	2.13104e+06	1.27347e+06	2.0957e+06	1.15046e+06	2.35616e+06	1.03755e+06	1.66298e+06	945935	1.2017e+06	741589	1.84449e+06	948518
Chenodeoxycholic acid	60842	55534.2	65749.5	61568.9	97304	115226	118265	48821.7	70619.6	35374.7	60888.1	78947.6
Deoxycholic acid	171443	124904	149617	130343	139556	144530	123870	123204	139841	97190.8	98634.2	102671
Hyodeoxycholic acid	21788.2	7026.27	17470.8	23684.9	33347.5	43688.2	36732.6	9756.4	12466.6	6073.46	13016.6	25228.5
cholic acid	69849.2	10734.8	34310.7	161518	157922	247265	139126	29271.9	13158	7187.08	14295.8	70180.4
7-Sulfocholic acid	3097.41	42969.2	29471.7	13231.8	23200.1	52838.4	117295	78736.8	78177.9	67526	27837.1	28883.3
C24:3	358801	205193	319617	212571	336497	147458	176934	141076	151180	119627	291598	163081
maltotetraose isomer	409026	434935	316612	226205	361865	148590	185714	139440	168635	77467	390284	150084
C24:2	1.787e+06	1.85726e+06	2.09293e+06	1.64479e+06	2.14893e+06	1.39481e+06	1.24465e+06	991984	850331	803786	1.57118e+06	1.13693e+06
C24:1	3597828	3.16138e+06	4.09487e+06	2.84494e+06	4.26677e+06	2.21513e+06	2.32769e+06	1.62985e+06	1.52296e+06	1.40747e+06	3.07785e+06	1.68752e+06
C24:0(Lignoceric acid)	331465	384438	542590	366455	550212	687650	380886	358659	323679	286899	954700	441294
LysoPG(18:0)	884167	788671	885638	750749	1.03557e+06	626715	780925	708827	864329	592918	956593	532310
N-Palmitoyl tyrosine	13470.1	25074.5	15974.9	18735.4	13028.2	30820.4	16067.9	15013.8	9719.74	21469.9	10288	22633.6
MG(22:4)	33171.9	163942	63278.4	214921	25950.5	114838	6741.31	46875.9	19219.7	22958.5	20740.7	65261.9
C25:0	17788.7	28896.9	36249.9	26522.5	38334.1	192117	49876.7	46980.7	42032.2	51525.9	124157	44085.8
Heterophylol isomer	131772	52650.6	121767	66649.9	200054	114996	121071	61363.3	107681	45687.8	93207.5	36167.6
Cabergoline isomer	149420	253481	230032	230323	189651	257890	201585	222470	231231	213660	248596	210323
C26:5	134747	59991.7	114952	72530.2	149807	55510.7	78459.1	37966.7	53887	13427.7	89692.1	52220.4
glycocholic acid	3219.16	5295.47	4285.36	6264.72	2729.13	4537.43	1976.92	4785.32	2712.92	3351.18	3033.89	7353.52
C26:4	260350	102489	259055	97205.1	359008	90720.4	189634	65645.9	144721	86688.3	247726	83393.9
Taurodeoxycholic acid	160141	31911.9	106369	1.22405e+06	139585	597951	146220	561815	146576	57458.5	125092	1.21243e+06
Taurodeoxycholic acid isomer	443070	93990.3	530107	5.02257e+06	429296	1.45801e+06	442007	1.42924e+06	455552	238289	330981	3.92598e+06
C26:2	124768	70336.7	129220	83207.5	120681	37567.3	53117.6	14154.8	35638.7	33538.3	82457.8	28879.1
C26:1	59940.5	39927.8	63069.5	48517.2	94882.9	72746.9	26292.6	19000.5	24596.5	26781.7	123594	13161.2
FAD	155185	258916	248026	234965	245305	300237	147487	171151	108663	122101	113310	112553
3-Dehydro-2-deoxyecdysone	24782.5	24147.3	41262.2	41272.7	69597.6	86418.7	52429.1	43834.6	78339.6	36687.2	94124.6	52312.1
Podecdysone B isomer	2.5879e+06	2.51922e+06	2.11644e+06	1.58031e+06	2.2831e+06	1.60998e+06	2.81261e+06	1.62198e+06	2.17615e+06	1.38999e+06	2.20461e+06	1.1266e+06
7-ketocholesterol	6187.1	16121.8	12455.8	14016.2	12736.1	3053.32	23541.8	15783.4	51734.6	5496.84	112027	4239.14
Calcitriol	47212.8	71243.6	51727.8	85986.9	112405	48234.3	86990.4	62368.7	66047.7	57086.9	109162	62999.9
Neosolaspigenin isomer	14209.8	33943.7	25519.5	26901.7	23814.4	40198.4	29072.7	68260	47641.9	63099.4	32848.1	32024.8
Cholesteryl sulfate	8.18553e+06	9.8498e+06	9.76416e+06	9.85179e+06	8.10485e+06	1.10317e+07	5.70164e+06	7.42908e+06	4.83818e+06	6.26423e+06	5.96879e+06	6.59545e+06
Pubescenol isomer	194606	307835	129458	307126	259758	327253	212407	229297	312764	362072	449847	218826
Stoloniferone C isomer	74221.3	201784	99716	134530	68433.6	148948	133500	80036.1	93713.5	92589.1	113047	134657
Minabeolide-8 isomer	46787.5	17449.2	24624.4	41752.5	19957.4	52374.9	32169.2	24060.4	24204.9	21264.3	27258.1	31694.9
(17alpha-23S)-Epoxy-28-29-dihydroxy-27-norlanost-8-ene-3-24-dione	132832	153991	215082	330020	191342	465534	328218	344220	212310	139722	119736	223593
Cervonyl carnitine	14923.3	28532.1	25621.8	24361.1	27190.6	31773.2	17638.9	21319.9	17901.2	13181.5	18329.9	12881.4
Neotigogenin acetate isomer	58220	53361.1	93849.2	132583	78790.3	128279	118851	111996	118119	84302.3	79872.9	126358
Clupanodonyl carnitine	45728.7	43753.5	42501.8	45127.4	44300.3	39376.3	46541.6	31488.3	30926.7	33031.6	30901	40378.7
Saringosterol isomer	61139.5	52771.7	77493.7	54473.5	37227.9	43184.5	41780.1	34261.6	32411.9	35896.8	39192.5	26680.3
Messagenin isomer	31809.5	74261.4	44093	69324.1	35154.2	46118.9	18457	27498.9	32213.9	40915.9	33645.9	31651.8
Docosyl 4-hydroxybenzoate isomer	1.6137e+06	2.36963e+06	1.66555e+06	2.23011e+06	1.57805e+06	1.4604e+06	1.22367e+06	1.55003e+06	1.57242e+06	1.75508e+06	1.35423e+06	1.71908e+06
6-Deoxohomodolichosterone	766278	1.15476e+06	891975	1.24226e+06	838209	873398	412260	593062	561807	579801	512458	647290
Ganoderic acid isomer	6210.84	4749.94	4408.81	5136.68	5208.85	5508.59	5435.3	3234.34	4637.67	4898.8	2855.91	6863.54
Adynerin isomer	24044.7	3573.09	25465.3	69031.3	24407.3	62031.1	30449.8	19187.4	30351.6	12916.7	30243.9	38844.1
Glabric acid isomer	98415.9	56129.6	8448.1	45277.2	46143.3	41758.4	10348.3	9333.83	11393.5	58500.6	14594.5	120418
Esculentic acid isomer	50932.4	42283.1	15827.1	123687	45662.6	38952.9	7855.01	0	36350.5	24616.5	33474.8	95236
Arg Thr Arg Asn isomer	1.28193e+06	2.92218e+06	3.30617e+06	3.58195e+06	2.96684e+06	2.79496e+06	1.9081e+06	2.52857e+06	2.12803e+06	1.21813e+06	1.96862e+06	1.55826e+06
3-keto Fusidic acid isomer	171872	165460	209418	297008	157010	286895	250671	183202	288351	218899	283483	306675
ceramide(d18:1/16:1)	351939	277507	443273	340877	459869	302470	333470	319689	248329	242101	187492	162657
ceramide(d18:1/16:0)	176384	161648	205582	232121	237833	226244	182828	236767	126346	137317	214904	236158
Corchorusoside D isomer	6623	6094.98	5255.49	3957.47	5004.12	3727.7	5286.67	3045.88	6734.98	4931.03	5986.11	9910.29
Telaprevir isomer	24190.7	35996.5	25728.1	28586.4	18005.5	21200.1	11409.6	20127.3	13707.7	25954	17070.9	27421.6
Prosapogenin isomer	55590.5	100749	55705.7	80539.1	57818.8	77463.8	69893.5	83806.2	58476.8	118116	67646.7	101807
Prosapogenin isomer 2	74292.5	76734.3	57293.1	83038.7	77132.5	83174.4	68580.6	83761.8	83717.9	106023	84206.7	119445
oleanolic acid 3-O-beta-D-glucosiduronic acid	11795.6	16848.8	10099.1	7675.13	12552.3	17436.6	20964.6	15032.9	13858.8	15192.1	15593	18463.3
ceramide(d18:1/18:1)	4824.86	28057.3	16161.5	34665.4	8267.42	29852.3	20059.8	29309.5	16443.8	21115.3	14587.2	17466.1
Janthitrem E isomer	692118	1.3009e+06	1.19715e+06	971618	1.11703e+06	1.53891e+06	1.55804e+06	1.37771e+06	1.21194e+06	1.43278e+06	1.15223e+06	1.47001e+06
PA(18:2/16:0)	1.05026e+06	421273	847112	633513	863875	668248	604337	473981	389642	221711	219935	181254
PA(18:1/16:0)	502969	236962	389923	399224	429315	354800	224576	239785	123999	111001	81605.3	124795
SM(d18:1/14:0)	87794	97981.2	90057.7	86561.2	72738.4	70029	62309.6	81445.5	52625.8	73852.7	55879.4	59573.2
PG(16:1/16:0)	33520588	24270985	3.70939e+07	2.2549e+07	3.24412e+07	2.17022e+07	25449129	1.78103e+07	2.81835e+07	1.68006e+07	2.89863e+07	1.92737e+07
DAG(36:5)	146870	138900	155787	64969.8	156579	71925	184484	80045.7	148711	120591	184189	115948
PA(18:2/18:2)	93079.3	118401	153257	90158.1	91636.4	123181	86191.4	57011.1	83668	52400.7	26933.5	33203.1
PA(20:4/16:0)	191489	243139	183418	151153	139622	173226	111883	121138	79650.9	101436	70821.9	80201.9
PA(18:0/18:2)	571609	1.28152e+06	417241	381941	140369	146483	40042.4	157177	44269.3	101693	46143.4	70422.9
PA(18:1/18:1)	186907	295547	332833	242606	204385	327453	195648	153516	199809	119390	72246.7	95123.3
SM(d18:1/16:0)	106498	32203.5	46977.9	54135.7	61398.8	38688.6	23690.8	26912.6	13514.8	14687	13526.9	20294.9
DAG(15:1/22:4)	6.27115e+06	4.11724e+06	5.40026e+06	3.70684e+06	6.3078e+06	3.99856e+06	4.97585e+06	3.86693e+06	6.47486e+06	4.5927e+06	5.54409e+06	3.59662e+06
PG(16:1/18:2)	9.58177e+06	7.26909e+06	1.03465e+07	7596561	1.01301e+07	6.7926e+06	8.42089e+06	5.34984e+06	8.16725e+06	5.67535e+06	8.55582e+06	5.35431e+06
PG(16:0/18:2)	2.77551e+08	235855216	281887264	261831688	2.28477e+08	194505268	168581184	157585822	169766332	157542286	1.39474e+08	1.34937e+08
ceramide (d18:1/22:1)	36257.1	59842.8	37519.3	51953.6	14381.2	32121.6	30844.4	45408.1	27664.4	47032.4	39809.5	49106.9
PG(18:1/16:0)	2.9719e+07	2.89649e+07	3.32146e+07	28196562	3.15254e+07	25761798	2.60637e+07	2.26959e+07	2.35597e+07	21647691	22348467	2.37594e+07
PG (34:1)	184470122	151607554	225826144	159716884	1.63846e+08	129714118	128481844	120392074	1.23278e+08	99696154	1.17318e+08	105932920
PG(16:0/18:0)	1.53788e+07	1.58597e+07	2.01607e+07	14748886	1.38476e+07	1.15699e+07	1.07862e+07	1.03932e+07	9.82319e+06	9.21332e+06	11847177	9.75818e+06
PE(P-16:0/20:5)	1.3478e+07	7.81752e+06	1.2067e+07	7.14257e+06	9.7773e+06	7.44583e+06	9.98648e+06	6036832	1.06244e+07	7.52424e+06	10642830	7288860
PE(P-16:0/20:4)	32152166	29773593	3.74607e+07	2.75964e+07	3.39835e+07	2.24465e+07	2.66309e+07	19711804	2.3641e+07	22550848	3.09904e+07	2.44827e+07
PE(P-20:4/16:0)	2.13145e+06	3.04856e+06	3.11074e+06	2.04159e+06	2.08822e+06	2.30456e+06	2.0133e+06	1.55501e+06	2.83822e+06	2.88184e+06	2.04742e+06	1.8796e+06
PE(P-36:4)	1.49506e+06	2.28954e+06	1.72953e+06	1.82716e+06	1.68926e+06	1.65593e+06	1.00319e+06	1.31193e+06	1.01399e+06	1.60365e+06	2.03464e+06	2.40859e+06
DAG(39:6)	378712	253105	580706	142584	549633	301062	543927	255867	550806	289314	571352	312868
PG(16:1/20:5)	594203	435650	687932	419354	667803	392959	677777	352337	623490	404986	725934	400008
DAG(39:5)	189283	125654	187709	53826.1	239856	107082	224215	102535	220212	128584	238169	118383
PG(20:4/16:1)	4.5814e+06	3.8188e+06	4.71463e+06	3.59717e+06	4.40042e+06	2.91926e+06	3.83422e+06	2.70271e+06	3.93147e+06	3.0143e+06	4.31455e+06	3.04238e+06
PG(18:2/18:2)	21575963	1.75312e+07	2.10863e+07	1.53982e+07	2.47492e+07	1.19802e+07	16762944	1.01175e+07	1.2907e+07	9.50999e+06	2.03219e+07	1.08415e+07
PG(18:1/18:2)	18170571	1.16994e+07	1.8502e+07	1.15535e+07	2.24982e+07	9860096	1.46707e+07	8.00214e+06	1.29134e+07	7.07201e+06	1.54179e+07	7.86657e+06
PG(18:0/18:2)	4.29071e+06	3.5662e+06	5.81493e+06	3.72983e+06	7.0598e+06	3.41493e+06	4.63848e+06	2.57587e+06	3.52406e+06	2.51159e+06	4.21325e+06	2.21354e+06
PG(18:2/18:0)	6.30496e+06	3.81473e+06	6.66622e+06	3.47595e+06	8.10428e+06	3.37434e+06	4.91584e+06	2.43611e+06	3.90291e+06	2.14537e+06	4.6686e+06	2.21345e+06
PG(36:2)	1.90953e+07	1.71002e+07	25584471	1.79599e+07	2.56022e+07	1.56186e+07	1.82573e+07	1.18523e+07	1.45717e+07	1.11485e+07	1.32546e+07	9.93904e+06
ceramide (d18:1/24:1)	74970.5	140514	140964	112130	113812	92401.8	101525	96934.9	109195	121206	191982	170043
PE(P-16:0/22:6)	1.12582e+08	119473458	1.38219e+08	120545034	1.01576e+08	88552932	69578864	68759296	6.84756e+07	68476630	72987902	5.55775e+07
PE(P-38:6)	3.33036e+07	4.43538e+07	43385198	42997598	37896476	3.32051e+07	2.46031e+07	24729639	26817255	28284294	3.06584e+07	23501240
PE(P-18:1/20:4)	7.6215e+07	75318003	1.00864e+08	76038520	7.92935e+07	61476763	5.46532e+07	4.39464e+07	48525908	47377276	58051186	4.11737e+07
PE(P-18:0/20:4)	669929	1.21342e+06	1.11167e+06	796601	736989	848780	639425	610329	928301	1.14429e+06	733809	849765
PI(16:0/18:2)	1.28546e+06	1.08311e+06	1.5872e+06	1.43508e+06	1.74836e+06	1.10514e+06	1.08001e+06	1.0195e+06	926205	686075	861570	893430
PI(34:0)	549326	1.8126e+06	1.41729e+06	1.0763e+06	728993	1.13755e+06	733335	877835	459052	952301	683896	1.04352e+06
PG(22:6/16:1)	5.26351e+06	3.98081e+06	5.98568e+06	3.79123e+06	6.84811e+06	3.73412e+06	5.74421e+06	3.37649e+06	5.34854e+06	3.48989e+06	6.67271e+06	3.46239e+06
PG(20:4/18:2)	2.96911e+07	5.0366e+07	4.27359e+07	4.61211e+07	31968712	45586091	3.11942e+07	3.97186e+07	2.82422e+07	3.39168e+07	29478504	3.19744e+07
PG(20:4/18:0)	8.08643e+06	6.02935e+06	9.66174e+06	6.2006e+06	7.34307e+06	6.48702e+06	6.59643e+06	4.98426e+06	5.96997e+06	4.46212e+06	4.6207e+06	3.94867e+06
PG(22:2/16:1)	392336	217132	382368	243043	449997	203300	258208	161643	257604	162796	275130	174612
PG(22:6/17:1)	171828	169918	163705	161383	207389	152484	165098	128576	127408	128465	159974	106938
PE(P-18:1/22:6)	8.37979e+06	5.45964e+06	8.65163e+06	5.25488e+06	10487076	4.57106e+06	6.42099e+06	3.34164e+06	5.82416e+06	3.53637e+06	7.29132e+06	3.47123e+06
PE(O-18:0/22:6)	135354	150831	144034	138969	210986	123829	117423	73649.8	78418.8	99886	110687	119041
SM(d18:1/22:3)	5631.22	20391	18887.1	13320.8	10988.5	10388	17857.9	15110.3	19257.7	16976.2	24765.3	22319.4
SM(d18:1/22:1)	15841.8	33617.2	19849.8	26443.1	11737.7	14388.6	9807.29	18875.6	12002.8	12041.5	8844.33	17740.8
PG (22:6/18:3)	2.06877e+06	1.77838e+06	2.40303e+06	1.65858e+06	2.67072e+06	1.63024e+06	2.41232e+06	1.52053e+06	2.10321e+06	1.82197e+06	2.39063e+06	1.4784e+06
PG(18:2/22:6)	2.12395e+07	2.14453e+07	25979047	2.08663e+07	30709832	1.93237e+07	24543375	1.87381e+07	2.0827e+07	1.64962e+07	2.57138e+07	1.65223e+07
PG(18:1/22:6)	1.63486e+07	1.29712e+07	1.87039e+07	12963130	2.39174e+07	1.35541e+07	1.79978e+07	1.14813e+07	1.38426e+07	11141619	1.68061e+07	9.537e+06
PG(18:1/22:5)	5.64546e+06	3.55341e+06	5.64199e+06	3.5264e+06	7.3601e+06	3447545	4.71558e+06	2.95545e+06	4.33449e+06	2.99707e+06	4.79511e+06	2.47576e+06
PG(18:1/22:4)	534491	525479	853636	583517	644867	539892	491158	425747	389979	383772	362779	289544
SM(d18:1/23:0)	22797.5	22994.6	32201.2	24458.2	20381.8	22148.2	23027.7	24589.7	22762.3	21615.9	26904.5	26164.7
PI(18:1/20:4)	2.05691e+06	1.11944e+06	2.17264e+06	1.57488e+06	2.69321e+06	1.50508e+06	1.66523e+06	1.19812e+06	1.25122e+06	843043	1.14636e+06	911468
PI(20:4/18:0)	8.42193e+06	6.0219e+06	8407285	8445445	1.0632e+07	7.63047e+06	6218306	6.17585e+06	4.28516e+06	4.66388e+06	4.33809e+06	4.76714e+06
PI(22:6/18:0)	372991	313991	400566	408508	522076	363387	264035	291596	202441	213469	236428	235887
Coenzyme Q9	46914.3	87556.7	51891.6	61334.4	39896.1	75705.2	41731.1	79350.2	45274.4	75698.9	57757.7	96404.8
carbamoyl phosphate	23292.3	17593.7	19162.8	15991.9	19731.7	19876.1	16932.2	17421.9	18219.8	17574.2	13174.8	11772.5
Hydroxymethylphosphonate	188792	521106	316993	374397	595595	521738	355840	390253	366745	437909	712812	952648
sulfate	8.77203e+06	9.23722e+06	9.97966e+06	9.3249e+06	1.18477e+07	1.06105e+07	8.29629e+06	8.92639e+06	7.54432e+06	7.73238e+06	7.87791e+06	9.86619e+06
phosphate	5.59643e+06	1.00974e+07	7.79838e+06	6.00558e+06	6.14943e+06	6838572	7.95606e+06	5.9179e+06	5.91371e+06	4.4299e+06	7.64173e+06	5.10217e+06
Trimethylamine N-oxide (TMAO)	1.74828e+08	278654000	163747512	176049948	9.38608e+07	126743664	83131416	164288558	2.20522e+08	249744752	2.01732e+08	2.65849e+08
cytosine	160188	138520	138855	115952	128409	91984.1	156139	91915.9	94052.8	85637.8	186896	130434
1-Methyl-hydantoin	26786.5	24521.7	34094	37847.9	39372.1	80793.9	49590.8	32481.1	41867.2	52616.1	26319.7	41598.7
1-Aminocyclopropane-1-carboxylic acid	4.75837e+06	4.36144e+06	5.19862e+06	4.25141e+06	6.17521e+06	5.64791e+06	5.15126e+06	4.03965e+06	4.63671e+06	3.89186e+06	4.55761e+06	4.36309e+06
N-Nitroso-3-hydroxypyrrolidine	589995	345473	460587	426227	440860	418837	321850	348018	299407	240615	292392	246067
3-Ureidopropionic acid	1.25509e+06	847697	1.70457e+06	1.01968e+06	2.68017e+06	1.61204e+06	2.82962e+06	1.26631e+06	2.56557e+06	1.70858e+06	2.69782e+06	1.55634e+06
allantoate	13710.1	23985.6	18606.8	18335.7	25231	27129.2	25668.2	25523.8	49155	56889.3	55737.4	53155.5
Diethanolamine	4.51903e+06	7.7692e+06	1.13467e+07	6.9329e+06	6.53619e+06	8633360	1.2123e+07	9.1865e+06	9.34047e+06	1.0944e+07	9.83135e+06	9.2297e+06
guanine	92659.8	185070	102072	83999.7	58131.1	68256.6	76754.6	58719.3	56322.5	38541.1	119647	72037.1
Histamine	370359	266515	537529	678633	538118	1.01678e+06	465152	413115	960488	315177	407688	1.02596e+06
proline	1.3697e+07	1.14278e+07	1.41653e+07	12483741	2.05854e+07	23358599	21168919	15864770	23630584	2.58914e+07	19974842	2.27714e+07
N-Acetyl-alanine	795771	748653	885551	768947	1.38968e+06	1.1681e+06	1.24438e+06	805530	1.19391e+06	857806	1.41511e+06	845410
N-Methyl-D-aspartic acid	8.48288e+07	75340019	9.03394e+07	73118296	1.05925e+08	98118126	8.95976e+07	68014367	7.70678e+07	61958972	70981324	6.86091e+07
Arsenobetaine	74644.6	82367	92276.9	55602.9	62961.2	89843.1	97194.5	72907.8	102683	85562.3	69590.8	77275.7
4-Guanidinobutanoic acid	528034	821720	374414	549164	747460	462874	421661	464175	1.04548e+06	728166	891518	762703
Betaine aldehyde	9.32338e+06	1.06177e+07	1.0104e+07	9.94154e+06	8.95192e+06	1.07786e+07	1.12205e+07	1.08064e+07	1.1086e+07	11193618	9.73505e+06	1.08138e+07
valine	284953400	263021016	2.75861e+08	225981488	2.41917e+08	278351028	2.94218e+08	213403712	268045800	236461536	272523944	292490352
methionine	1.5838e+06	1.78759e+06	1.48619e+06	1.82952e+06	2.2572e+06	3.08814e+06	2.69574e+06	2.31938e+06	3.36789e+06	4.26932e+06	2.24401e+06	3.33282e+06
Choline	2.28932e+08	321526660	2.0409e+08	183123252	1.82815e+08	208496824	2.07713e+08	193241556	187163080	166629628	2.25613e+08	1.95389e+08
citrulline	7.81038e+06	6.01004e+06	9.40059e+06	5.8024e+06	1.5691e+07	7.88235e+06	1.34389e+07	7318729	14562604	8.97683e+06	16161704	8.54715e+06
isoleucine	3.03908e+06	2.87336e+06	3.2324e+06	3.39801e+06	3.74747e+06	4.55033e+06	5.12945e+06	4.39971e+06	4.69452e+06	6.72184e+06	4.01719e+06	5.40475e+06
leucine	4.75994e+06	5.87448e+06	6.33026e+06	6.37517e+06	6.22453e+06	8.28644e+06	9.97524e+06	8.98343e+06	9.80758e+06	1.27147e+07	8.62879e+06	1.09191e+07
glucosamine	57969.9	74200	80329.7	72046.2	96349.8	106366	83457.5	92679	83319.4	80428.6	72290	76737.1
DL-5-Hydroxylysine	238721	426968	431212	543329	275291	207603	539444	333641	327089	391006	273908	228860
glucosamine-6-phosphate	13615.6	23257.6	26676.2	47080.1	50977.5	62512.5	47550.3	44081.6	64326.6	55954.1	43370	53025.8
Triethanolamine	71046.1	125263	146260	114219	119196	205971	210681	144108	199035	198564	120123	135182
proline betaine	1.07656e+06	1.32453e+06	1.6054e+06	922598	1.27678e+06	1.42431e+06	1.97228e+06	1.00747e+06	1.37591e+06	1.22578e+06	1.70813e+06	1.24671e+06
N-Acetylvaline	1.15019e+06	1.75371e+06	1.56298e+06	1.51575e+06	1.18529e+06	1.8898e+06	2.2612e+06	1.85265e+06	1.77297e+06	2.24023e+06	1.69925e+06	2.07389e+06
Homocitrulline	55288.4	23133.7	53500.9	46199.3	132479	64531.2	81230.3	28360.7	106984	47078.2	80564.1	34211.8
Acetylcholine	1.60953e+08	170072552	201144232	143248086	1.77875e+08	185229536	240403936	154101088	2.16873e+08	176180880	1.95254e+08	1.93245e+08
N-(5-Aminopentyl)acetamide	23153	54900.8	38673.6	44691.2	28459.1	41918.1	51789.2	47752.7	39535.8	39378.7	49565.7	40320.8
Spermidine	227839	184931	171344	110604	105796	100366	81980.8	72103.7	63760.8	60540.8	60493.9	78324.3
Indole	233749	284235	316041	243929	217014	263978	306548	310140	312750	248065	286032	252267
2-Amino-1-phenylethanol	129363	98226.1	169323	147052	142352	150337	183006	131480	152823	166817	114619	180167
Norepinephrine	25339.4	28365.1	27829.2	28517.4	26165.2	21330.5	32737.5	25368.7	68420.7	22291.9	18390	47316.5
pyridoxine	9329.67	8728.89	7407.86	9420.75	16595.1	7573.06	20115.8	6198.34	17116	38041.1	14375.3	11251.2
6-Aminopenicillanate	115151	191180	120413	144186	168650	291695	229912	367414	268927	166657	121996	215507
Homostachydrine	101797	144813	119564	106701	89790.1	101731	91011.9	87873.2	166636	112300	149300	182933
N-Acetyl-D-fucosamine	48307.7	78605.7	83635.7	56848.5	64390	86173.7	95769.7	67528.4	71271	97322.7	71528.6	67057.9
N-Acetyl-glucosamine	28066.5	27597.8	38385.6	20304.5	46116.7	25295.8	45487.2	32544.3	38971.8	26930.5	41016.8	30380.4
N-Acetyl-D-glucosaminate isomer	22920.4	23837.2	31025.6	24232.3	30108.1	27606.5	32053.3	24099.1	26974.3	27266.2	30951.8	18785.8
homocystine	78111.6	154162	141350	146265	134698	119577	137605	96372.1	91196.3	101234	124784	112813
N-Acetyl-L-arginine	755803	831216	674203	698128	1.04471e+06	799607	747290	694002	1.05656e+06	900702	1.1661e+06	914274
Trimethyllysine	2.63345e+06	5.15575e+06	3.73796e+06	4.79053e+06	3.36769e+06	5.07589e+06	4.32724e+06	5.28801e+06	4.55855e+06	5.94681e+06	4.04077e+06	4.95439e+06
kynurenine	21322.2	23343.2	23805.1	32642.4	25893.7	32891.4	31171.2	22100	32481.2	59343	46232.5	36021.8
adenosine	4.24209e+06	1.39534e+06	3.49393e+06	1.85078e+06	4.03363e+06	1.72564e+06	3.98408e+06	1.53121e+06	2.98938e+06	1.24121e+06	3.14075e+06	1.79928e+06
Guanosine	123551	69482.1	42092	37122.3	63191.5	36746.5	54503.4	32312.9	61215.6	40161.9	73768.3	51571.7
Dehydroglutathione	1.03891e+07	1.16232e+07	12611820	12880052	1.2718e+07	13775621	1.3436e+07	1.31268e+07	1.33e+07	1.25647e+07	1.23423e+07	1.25376e+07
Homocarnosine	2.58811e+06	3.91844e+06	4.47599e+06	3.96463e+06	3.53873e+06	3.75508e+06	4.81953e+06	3.85286e+06	5.14939e+06	4.53063e+06	4.62952e+06	4.83429e+06
Propionyl carnitine C3	45135643	24449486	2.79369e+07	2.13076e+07	3.75296e+07	3.39344e+07	5.65975e+07	24489495	5.40872e+07	2.72002e+07	38157444	2.59689e+07
Spermine	19037.3	35359.1	28943.8	19637.6	21718.6	26296.7	29961.9	26239.2	25266.3	29237.9	23122.1	27956.2
1-Methyladenosine	1.55172e+06	2.35635e+06	2.79332e+06	2.35054e+06	2.96342e+06	3.12206e+06	3.78954e+06	3.3895e+06	3.42219e+06	3.34452e+06	3.2426e+06	2.99236e+06
Formylglutathione	388314	282677	388513	463676	683875	610847	445428	488313	571558	433339	389547	522563
Pro-Leu	3.68841e+06	3.9696e+06	4.2902e+06	4.52156e+06	4.29383e+06	4.34273e+06	3.72005e+06	4.07989e+06	3.84505e+06	3.58172e+06	2.73915e+06	3.76535e+06
Butyryl-L-carnitine	4.66124e+07	28917736	4.51596e+07	3.20446e+07	4.67925e+07	37805808	56151106	31042411	54699546	3.27931e+07	47190452	3.87455e+07
Hydroxybutyrylcarnitine	7.17537e+07	3.87417e+07	81112145	45933417	7.06168e+07	55223137	7.57457e+07	2.95717e+07	51262628	2.89595e+07	6.3245e+07	5.20711e+07
Leu-Val	527767	635068	604927	594207	567818	730178	724932	661406	741586	839077	780709	770456
Cellobiose	43756.6	85424.7	47447.8	99789.9	22627.9	13884	32725.7	63280.7	35367.8	48294.4	25308.7	10437.7
2-Methylbutyroylcarnitine	6.03152e+06	6736270	5.78599e+06	6.33166e+06	4.83159e+06	1.19454e+07	8.57797e+06	10868693	1.17969e+07	1.33852e+07	5.62025e+06	8.51938e+06
Isovaleryl carnitine C5	578722	1.64237e+06	683107	1.81797e+06	566965	1.70362e+06	366293	929431	545291	875405	540437	1.182e+06
2-Hexenoylcarnitine	762639	414157	646643	374949	566586	264400	569918	220566	291188	166712	643647	467689
3-Methylglutarylcarnitine	205551	254203	248766	314124	302805	413622	280745	280307	268286	225721	188745	232551
hexanoyl carnitine	3.0959e+07	13104373	3.22421e+07	1.46225e+07	3.08155e+07	1.0871e+07	2.70591e+07	8.39396e+06	15326628	6.032e+06	2.80671e+07	1.18951e+07
Hydroxyhexanoycarnitine	888573	618041	1.47735e+06	806080	1.11028e+06	1.14098e+06	1.38675e+06	536465	743876	530529	800981	684764
O-pimelyl-L-carnitine	35639.2	64702.7	29908.5	106906	72628.9	60024.9	23524.3	26053.8	44996.7	34908.6	45481.7	34313.9
1-hydroxy-2-acetamidofluorene isomer	428112	1.26831e+06	626794	869336	474600	992911	842561	1.14349e+06	934874	1.49603e+06	922348	1.47297e+06
S-Adenosylmethionine	1.98481e+06	2.67251e+06	2.3831e+06	2.36165e+06	1.78619e+06	2.25348e+06	2.08574e+06	2.1876e+06	2.12175e+06	1.82295e+06	1.64782e+06	1.34179e+06
octenoylcarnitine	2.29032e+06	1.98248e+06	2.47277e+06	1.926e+06	1.97703e+06	1.83882e+06	2.1652e+06	1.13855e+06	1.42687e+06	1.28499e+06	2.17469e+06	1.5793e+06
Octanoylcarnitine	7.56812e+06	3.47602e+06	8.25866e+06	3.48702e+06	7.36937e+06	2.38538e+06	6.61369e+06	1.78988e+06	3.51911e+06	1.31594e+06	7.04466e+06	2.69711e+06
Decatrienoyl carnitine C10:3	709830	935851	1.3309e+06	1.60022e+06	1.1908e+06	1.78249e+06	1.2454e+06	974653	426615	647924	574691	612052
decadienoylcarnitine	2.6339e+06	1.76755e+06	3.41769e+06	2.49756e+06	3.38372e+06	1.64125e+06	2.91732e+06	1.13784e+06	1.373e+06	682782	2.6634e+06	1.60166e+06
decenoylcarnitine	1.32668e+07	7.85989e+06	1.37358e+07	1.28376e+07	18068191	8.39253e+06	1.49861e+07	5.66084e+06	7.16726e+06	3.89663e+06	1.27676e+07	7.2027e+06
Decanoyl-L-carnitine	5.22554e+06	2.63366e+06	5.49172e+06	2.87063e+06	5.70499e+06	2.16347e+06	5.98777e+06	1.85666e+06	3623919	1.34877e+06	6.28273e+06	2.99764e+06
4_8 Dimethylnonanoyl carnitine	38902.3	20338.7	31397.5	23664.9	35080.7	15193.9	36313.3	16071.9	17444	9474.82	34322.6	16771.7
Stearamide	72379.6	279819	198674	167465	241113	253541	380561	375752	501776	398876	581775	372332
phytosphingosine	24566295	53837654	2.83678e+07	2.25211e+07	3.39955e+07	7.76611e+07	9.14183e+07	81251469	6.92786e+07	119045953	1.07644e+08	1.35421e+08
dodecenoylcarnitine	1.58512e+06	481394	1.41797e+06	539110	1.36449e+06	329557	940590	215453	447798	138863	964623	415210
dodecanoylcarnitine	7.39088e+06	3.17334e+06	7.00289e+06	3.16341e+06	6.42342e+06	2.01039e+06	4.58781e+06	1.45251e+06	2.42786e+06	1.18472e+06	4.52351e+06	2.28224e+06
2-Hydroxylauroylcarnitine	1.98746e+06	1.31183e+06	2.09572e+06	1.20624e+06	1.98419e+06	678456	1.75298e+06	425201	867230	365828	1.6642e+06	1.06964e+06
Tridecanoyl carnitine	154352	105664	118178	127306	137289	101072	171720	81811.8	78693.3	53268.5	116554	90616.3
O-(hydroxytetradecadienoyl)-L-carnitine	3.96568e+06	2.43183e+06	4.11979e+06	2.66069e+06	4.70244e+06	1.63413e+06	3.87521e+06	995373	1.45335e+06	611540	2.75931e+06	1.70982e+06
N-palmitoyl glutamic acid	9.32976e+06	4.44145e+06	9.60768e+06	4.82251e+06	1.04395e+07	3.27876e+06	8.42503e+06	1.99849e+06	3.45167e+06	1.27933e+06	6.70485e+06	3.46955e+06
3-hydroxytetradecanoylcarnitine	7.92951e+06	5.19783e+06	7.56511e+06	4.36241e+06	6.98285e+06	2.79117e+06	6.5517e+06	1.82225e+06	3.39143e+06	1.51462e+06	6.16133e+06	4.49083e+06
LysoPE(16:1)	515745	288081	405028	334898	449992	301877	383173	338284	547112	290425	531170	321114
LysoPE(P-16:0)	3.82283e+06	2311529	2.84944e+06	2.17182e+06	3.29478e+06	2.34184e+06	2.69984e+06	2.09951e+06	2.36323e+06	1.74477e+06	2.29196e+06	1.73609e+06
lysoPE(16:0)	1.84483e+06	2.38947e+06	1.98285e+06	1.3564e+06	1.95946e+06	2.25095e+06	2.61214e+06	1.97533e+06	2.33958e+06	2.0159e+06	2.61894e+06	2.02854e+06
LysoPC(14:1)	119715	11091.1	90388.6	16293.4	187569	36218.2	122482	18941.8	174332	50404.2	169617	25562.3
LysoPC(14:0)	6.05099e+06	3.45941e+06	5.96135e+06	3.06424e+06	1.05126e+07	4195510	9.27119e+06	4.2633e+06	9.70769e+06	3.88009e+06	1.04805e+07	4136668
LysoPE(18:3)	860470	1.08316e+06	842534	950267	741237	816897	703712	771531	703882	687071	698361	684907
3-hydroxypalmitoleoylcarnitine	7.0818e+06	2.24668e+06	6.93984e+06	2.83679e+06	7.30938e+06	1.9756e+06	5.80632e+06	883809	2.12194e+06	661164	4.69338e+06	2.44274e+06
hexadecanedioic acid mono-L-carnitine ester	7256.32	6196.09	11492.8	14082.2	8418.03	13000.2	5969.82	9563.5	6049.24	7117.9	9128.35	13410.8
LysoPE(18:2)	599829	741502	526257	931915	618766	877965	541317	685910	922145	689784	678344	1.04072e+06
Palmitoyl carnitine C16	5.28615e+07	21031383	4.05252e+07	2.41903e+07	3.69425e+07	1.66261e+07	2.25819e+07	1.19402e+07	10099483	9.14992e+06	2.47066e+07	1.42496e+07
3-Hydroxyhexadecanoylcarnitine	1.16073e+07	6.34783e+06	1.09582e+07	6.69311e+06	1.03445e+07	4.91305e+06	9.71791e+06	2.80042e+06	4.72231e+06	2.29723e+06	7.92339e+06	6.12519e+06
LysoPE(18:1)	469786	737807	418858	473634	470606	896114	803694	814962	703282	771991	1.04183e+06	1.06731e+06
LysoPE(18:0)	2.01073e+06	4.71062e+06	2.77642e+06	3.02063e+06	2.35581e+06	2.91473e+06	3.30424e+06	3.87077e+06	2.74909e+06	3.24641e+06	2.64278e+06	3.34954e+06
Heptadecanoyl carnitine	700466	354793	542085	459708	542808	320774	321727	240740	125052	159377	277884	231791
LysoPC(16:1)	5777403	5471693	7.00116e+06	4.19636e+06	1.09932e+07	6.37386e+06	1.1556e+07	6.05099e+06	1.01304e+07	5990797	1.09062e+07	6.7751e+06
LysoPC(P-16:0)	1.05719e+06	999908	940938	777135	921309	795922	891424	723522	724115	681324	722783	688328
LysoPC(16:0)	2.06921e+08	365454564	2.57296e+08	300798176	264157648	391442976	3.72268e+08	367297024	290258656	344546088	2.84649e+08	3.29462e+08
Stearidonyl carnitine	208574	53368.6	154601	55598.8	180745	34706	103493	24362	39500.6	21602	77512.3	44665.7
LysoPE(20:5)	54337.8	57044.4	40363.1	59523.9	41036.3	44209.8	34713	32843.3	29016.2	50607.2	41817.5	46977.6
linolenylcarnitine	1.41923e+06	393101	1.02856e+06	497437	990401	328362	555912	178591	208677	140784	698647	318304
LysoPE(20:4)	1.63095e+06	1.9943e+06	1.96184e+06	2.05577e+06	1788806	1.70796e+06	1.8142e+06	1.72122e+06	1.63413e+06	1544093	1.71019e+06	1.27407e+06
Linoleoyl carnitine C18:2	1.95627e+07	5.91596e+06	1.41598e+07	7.92263e+06	1.36071e+07	5.33849e+06	7.3332e+06	2.86867e+06	2.44222e+06	1.74405e+06	8.09716e+06	3.35368e+06
LysoPE(20:3)	722196	796047	747283	859346	618800	625975	573161	629853	499920	415000	466349	463268
Oleoylcarnitine	4.12974e+07	9.8578e+06	3.41473e+07	1.52967e+07	3.40157e+07	10885143	1.96707e+07	6.30705e+06	5.48572e+06	3.41294e+06	1.59248e+07	6.43285e+06
3-Hydroxy-11Z-octadecenoylcarnitine	2.30203e+06	1.2598e+06	3.24767e+06	1.4531e+06	3.0903e+06	1.71981e+06	4.50982e+06	1.02177e+06	1.21357e+06	693446	2.70938e+06	1.31364e+06
3-hydroxyoleoylcarnitine	4.52821e+06	1.85654e+06	5.39715e+06	2.8926e+06	7.07047e+06	3.39738e+06	7791121	1.96595e+06	3.04214e+06	1.24395e+06	4.46741e+06	2.9471e+06
stearoylcarnitine	7.99068e+06	5.93497e+06	7.0763e+06	6.70425e+06	5.68852e+06	4.50483e+06	3.76605e+06	3.31899e+06	1.63034e+06	2.43976e+06	3.12303e+06	3.13492e+06
3-hydroxyoctadecanoylcarnitine	1.267e+06	943205	1.57028e+06	1.22148e+06	1.71485e+06	1.50654e+06	2.03716e+06	1.25592e+06	1.38878e+06	918701	1.22467e+06	1.25254e+06
LysoPI(16:0)	623629	377031	730027	366774	949006	405143	651190	318406	577770	288714	624125	290847
LysoPE(20:1)	311364	226845	286139	376852	369820	481647	455390	456996	351992	291576	378170	406171
LysoPE(20:0)	2.62765e+06	6.54736e+06	3.38179e+06	3.80793e+06	3.15677e+06	5.20353e+06	4.82813e+06	5645704	3.64306e+06	4.54479e+06	2.80312e+06	3.74427e+06
LysoPC(18:3)	3.15268e+07	37665219	3.37491e+07	38748409	3.59484e+07	42230682	36694216	44388682	3.90247e+07	40850752	36815340	3.84317e+07
LysoPC(18:2)	3.86963e+07	81385339	4.87362e+07	72043392	4.73772e+07	94504388	6.40431e+07	91749348	61051804	85489826	58060988	8.33165e+07
LysoPC(18:1)	2.0242e+07	2.85833e+07	2.55906e+07	31708436	2.79752e+07	47048750	3.86706e+07	3.65593e+07	3.15614e+07	37863374	3.56688e+07	4.00748e+07
LysoPC(18:0)	1.00963e+08	283679908	1.35841e+08	182917864	124216508	214242784	1.67387e+08	251030948	1.35245e+08	173230604	1.11356e+08	1.6933e+08
LysoPE(22:6)	252598	1.20168e+06	354372	863548	598815	1.08258e+06	484371	919022	406390	1.15949e+06	668425	1.19138e+06
7-dehydrocholesterol	267162	179583	181040	214294	229855	178548	134837	104745	179401	120187	182026	164119
LysoPE(22:5)	64010.2	81692.9	65721.9	88295.6	64323.4	74809.7	51943.8	61182.3	48704.5	60066.1	53831	73113.6
LysoPE(22:4)	100648	74242	88343.7	73953.9	107559	62387.5	82875.4	63500.5	68907.2	56044.1	74017.1	67028.5
LysoPI(18:1)	307767	89156.2	336719	92053.1	524298	86996	373523	60005	289940	63524	303539	69987.8
arachidoyl carnitine C20:0	295016	326774	389943	364382	280516	276017	203918	183804	74328.7	99144.9	108171	101666
LysoPI(18:0)	712961	567953	810318	518779	1.07291e+06	447406	587388	341734	487874	225541	589393	242395
LysoPE(22:1)	71709.1	86955.6	66054.8	67448.2	71971.3	104900	84127.2	86502.3	79274	72511.6	65374.2	77976.8
LysoPE(22:0)	1.56886e+06	3.74565e+06	2.09243e+06	2.9625e+06	1.5348e+06	3.09767e+06	2.12717e+06	3.89616e+06	1.70765e+06	2.83478e+06	1.45547e+06	2.5369e+06
LysoPC(20:5)	1.18877e+06	2.82165e+06	1.78019e+06	2.08159e+06	1.33183e+06	2.61205e+06	1.77742e+06	2.00032e+06	2.05518e+06	3.28739e+06	2.1756e+06	3.68132e+06
LysoPC(20:4)	7.30276e+06	1.0974e+07	9.77466e+06	1.01226e+07	1.09096e+07	16773055	1.59818e+07	1.46684e+07	1.01413e+07	1.22579e+07	9.45952e+06	11685979
LysoPC(20:3)	3.17941e+06	8.26778e+06	4.60687e+06	6.11414e+06	4.76445e+06	8.27527e+06	5.50102e+06	8.06204e+06	5.1459e+06	6.6306e+06	4.40264e+06	7.55591e+06
LysoPC(20:2)	233519	298712	214872	277452	221902	305306	220973	250996	173418	261058	183788	310811
LysoPC(20:1)	967886	1.44957e+06	957413	1.01492e+06	1.10713e+06	1.60197e+06	1.56628e+06	1.50623e+06	1.28577e+06	1.20163e+06	1.02078e+06	1.26513e+06
lysoPS(22:0)	5238.81	24534.7	15790.3	32430.1	19349.5	42532.8	57082.6	62349.4	62935.8	63241.3	55203.9	46544.3
LysoPI(20:4)	516098	310579	500700	293639	727739	279705	550620	252959	367850	177954	389844	201867
behenoyl carnitine 22:0	162491	225102	291441	203520	198576	173874	157156	128219	57603.5	67684.2	66366.8	54119.4
LysoPE(24:0)	95193.4	130102	118507	109390	79598.8	78551.1	72863.1	100486	81859.3	90526.6	71860	82568.9
Propapyriogenin A2 isomer 1	236215	256704	245986	240577	129164	285106	240242	266460	189153	282287	309359	163720
Ganolucidic acid B isomer	102889	214903	184034	192415	130672	111949	22074.8	186245	181802	131136	172638	68930.6
Amyrone isomer	87223.6	59522	97921.9	79734.9	98765.2	77184.1	84457.7	57327.6	177509	54165.6	189902	48814.3
LysoPC(22:6) isomer 1	4.08517e+06	1.0363e+07	7.02301e+06	9.18539e+06	7.53149e+06	14402773	8.63888e+06	12621986	6.81154e+06	9.93393e+06	6.39327e+06	1.07242e+07
LysoPC(22:6) isomer 2	2.23719e+06	3.42123e+06	2.69829e+06	3.79781e+06	2.88074e+06	3899216	2.53812e+06	3.13772e+06	1.73211e+06	2.82593e+06	1.55862e+06	2.71922e+06
LysoPC(22:5)	308156	420275	320234	401172	299532	366047	270759	352013	232839	344872	209005	330584
Fasciculol C isomer	123996	136220	115646	104581	128846	105417	144507	94119.2	124173	108514	140439	135483
LysoPC(20:0)	2.49602e+06	4.02116e+06	3.14544e+06	3679657	2.64534e+06	3.82677e+06	3.14302e+06	4829662	3.08431e+06	4.24823e+06	2.53602e+06	3.50844e+06
LysoPC(22:4)	273509	247782	244042	200890	242015	256104	286422	215561	239112	239078	230503	228915
LysoPC(22:1)	224937	156039	199771	177548	208690	193727	209286	177005	167477	170516	155000	160215
LysoPC(22:0)	678182	664719	669743	731409	538038	581277	484320	586474	491331	562726	395975	483943
Arachidonyl carnitine	162438	21839.4	206146	42961.4	239113	63959.6	206683	33332	52231.6	8792.67	62561.7	18411.9
carnitine 24:0	675989	1.00742e+06	1.47547e+06	951868	838087	629913	722583	584161	409040	336545	437919	290522
LysoPC(24:1)	684928	346834	581691	384443	625030	370721	537974	350424	440926	311204	436913	283168
LysoPC(24:0)	870693	832395	974810	868673	726328	627873	593771	609386	573641	562581	527850	533174
Bilirubin	0	14168.7	43538.5	10976.7	45490	14062.3	100837	15284.6	19449.5	0	58004.6	24466.6
Asparagoside A isomer	70273.6	117465	84348.2	174198	138725	211393	129109	160178	155544	151680	105752	188161
carnitine C26:0	118952	140434	227016	151630	112174	104528	105932	81995.5	73291.1	55916.8	74286.8	54464.4
Protoporphyrin	5385.1	11591.4	13415.6	39294.9	14784.9	30313	12849.2	13034.4	10376	4789.68	7365.8	7947.44
Flavidulol C isomer	401313	692553	444379	719225	573196	859530	852047	1.07878e+06	943475	1.20755e+06	847943	1.13225e+06
Momordicilin isomer	178784	646576	307644	750841	140678	388506	79388.6	179449	98624.8	167512	158365	234116
PS(30:1)	240183	74778.5	248802	117049	227689	74041.7	158936	77378	137869	52144.7	159324	32724.3
PA(33:1)	81225.6	82424.1	49041.6	86254.7	54154.4	64743.1	20269.1	27943.8	27450.2	20183.1	21400.6	16294.2
PC(28:0)	7.34235e+07	3.31737e+07	6.59174e+07	3.59391e+07	6.48826e+07	35406646	64078680	29332308	7.35624e+07	31980563	6.4268e+07	2.80332e+07
DAG(34:4)	897687	511459	557099	450790	528731	263863	289876	300639	357096	249935	310142	299702
Montecristin isomer	42013466	36263109	3.88676e+07	43344928	3.53315e+07	30848420	2.80749e+07	2.94071e+07	25246786	26412949	2.31024e+07	22941468
DAG(34:3)	133954	103893	106180	114737	130040	112772	54919.1	64360.1	88281.3	81575.2	98388.5	124088
DAG(34:2)	53534.3	66874.4	62820.8	92940.3	60039.8	58560.5	51474.8	19232.6	43475.8	22566.3	26359.1	58197.6
PE(16:1/16:1)	1.01943e+06	523347	847398	734067	786559	680950	707156	505361	859096	501268	885647	527002
PE(16:1/16:0)	4.48225e+06	2.58303e+06	3.67559e+06	3.22253e+06	3.41307e+06	3.38374e+06	3.42464e+06	2.54085e+06	3.85274e+06	2.57976e+06	2.94462e+06	2.34651e+06
PE(32:1)	125319	161155	120740	140078	104466	141213	73741.2	89165.8	86677.3	84226.1	81341.9	65774.8
PS(32:1)	597812	557023	875511	779101	986921	1.10688e+06	850157	412617	576706	373771	799804	275534
PC(30:1)	1.08809e+08	47225589	9.84108e+07	50134716	1.09975e+08	60124239	108567980	47687882	1.13422e+08	53397248	1.06602e+08	4.04021e+07
PC(14:0/16:0)	1.85734e+08	121823474	1.71821e+08	129112190	1.82196e+08	98669276	1.39134e+08	93280500	149159012	77753270	133585244	1.01782e+08
PC(16:0/14:0)	5.84416e+08	486526392	6.2712e+08	452148912	5.81108e+08	386454696	5.06459e+08	382224352	561546464	368664352	5.51095e+08	3.65494e+08
PC (30:0)	4.80109e+06	4.01154e+06	5.28816e+06	3.5366e+06	5.2364e+06	3.18284e+06	4.49803e+06	2674196	4.67301e+06	2.76123e+06	5.07923e+06	2.56867e+06
DAG(36:4)	798891	616964	645824	598360	549421	375770	336818	322410	440056	240381	424367	388364
PE(16:1/18:2)	1.29209e+06	1.01059e+06	1.15526e+06	1.28831e+06	938252	1.20954e+06	1.04541e+06	903465	1.2101e+06	937189	1.13238e+06	782204
PE(18:2/16:1)	111601	130352	204319	189457	115161	128470	114131	120545	279991	247788	443931	196912
PE(34:3)	88535.7	90871.4	85148.4	88066.8	77208.3	91873	53297.2	35767.1	49327.6	50135.5	46903.4	39758.6
PE(16:0/18:2)	9301819	1.04552e+07	9.72809e+06	1.22435e+07	7.91479e+06	1.11227e+07	7.73745e+06	9939954	7.76357e+06	8.82717e+06	6.43176e+06	7.3059e+06
PE(18:1/16:0)	1.39924e+07	1.38725e+07	1.37857e+07	11797176	1.34866e+07	1.12327e+07	1.43247e+07	1.25902e+07	1.3928e+07	10378528	1.24426e+07	9.13287e+06
PE(34:1)	1.01728e+07	8.48656e+06	9.26623e+06	8.82559e+06	9.22397e+06	7522633	9.7271e+06	7.57827e+06	9.46062e+06	6.03987e+06	7.93589e+06	6.56914e+06
PC(16:0/15:0)	2.7691e+07	40095905	2.83857e+07	33529207	2.62871e+07	2.69151e+07	2.54885e+07	3.02733e+07	23534822	2.56447e+07	2.71465e+07	2.79849e+07
PE(34:0)	8.72567e+06	8.89566e+06	7.87576e+06	8.46464e+06	8.06276e+06	6.82145e+06	6.96083e+06	7.4209e+06	6318933	5.36799e+06	6.22639e+06	7.82443e+06
7_8-Dihydroparasiloxanthin isomer	37784.2	33076.5	38799.5	20314.1	26570.2	25970.8	19715.7	35901	18992.1	13794.3	12192	4083.69
PE(17:1/18:2)	1.91363e+07	8.71664e+06	1.75008e+07	9.5341e+06	2.09871e+07	8.68176e+06	1.90036e+07	8.10055e+06	2.01721e+07	9.39757e+06	2.00845e+07	8.39844e+06
PS(34:2)	178537	165857	183768	202007	203241	159773	104590	140143	100912	93742.4	61940.2	75450.1
PC(14:0/18:2)	1.15909e+08	77655284	1.20952e+08	79575950	1.24302e+08	77381694	1.218e+08	73048720	1.18214e+08	66547768	1.17869e+08	6.57702e+07
PE(35:2)	138693180	80779227	132030152	86758596	1.44538e+08	87962348	142210204	83783482	136412176	68081201	1.17434e+08	6.9562e+07
PS(34:1)	4.36835e+06	2.58583e+06	3.91633e+06	2.75778e+06	3.75768e+06	2.20933e+06	3.18889e+06	1.96896e+06	3.34473e+06	1.86626e+06	3.35871e+06	2.18299e+06
PC(16:0/16:1)	1408598464	1247555728	1612379355	1150816192	1360146578	1125626560	1473251712	1115009280	1441851819	1015476928	1291903147	9.26739e+08
PC(16:1/16:0)	1000022443	692759816	9.56433e+08	695252256	9.28558e+08	671009600	9.21626e+08	662379648	857266304	540488832	663172464	5.42563e+08
PE(P-35:0)	1.02888e+07	7.86004e+06	9.55545e+06	9.05805e+06	8.95593e+06	8.44126e+06	9.10069e+06	7.50214e+06	8.02272e+06	6.70804e+06	7.14421e+06	7.09545e+06
PC(16:0/16:0)	1.69922e+08	162541376	1.89984e+08	179927964	1.66578e+08	158286108	148082688	159834080	1.32488e+08	121673360	147348804	1.64325e+08
DAG(38:8)	207702	149638	148376	144290	112871	77577.5	66872.2	107874	68960.4	91162.9	83344.6	63025.7
DAG(38:6)	607335	541243	493708	485573	420159	318800	254984	260878	259876	209765	262222	300745
DAG(38:5)	389646	328416	334386	301280	284075	179421	142308	160074	169577	108658	206711	118970
PE(16:0/20:5)	1.71837e+06	1.45886e+06	1.4997e+06	1.44714e+06	1.24706e+06	1.20518e+06	1.27499e+06	1.41987e+06	1.34216e+06	1.2506e+06	1.26777e+06	1.05484e+06
PE(16:1/20:4)	1.24305e+06	1.65543e+06	1.57646e+06	1.56666e+06	1.2928e+06	1.595e+06	1.40395e+06	1.56897e+06	1.53741e+06	1.22898e+06	1.27622e+06	1.2186e+06
PE(36:5)	92051.5	76482.9	76050.6	77595.6	63039.3	54456.4	44011.1	61281.5	53972.8	47893.7	50999.9	31231.6
PE(16:0/20:4)	8.85344e+06	7.41088e+06	1.00422e+07	8.33604e+06	8.26606e+06	7.44381e+06	8.21834e+06	7.67187e+06	7.84721e+06	6.42003e+06	7.68768e+06	6.47977e+06
PE(20:4/16:0)	6.5905e+06	5.86818e+06	7628272	7.44949e+06	6.96989e+06	5.52114e+06	6.7574e+06	6.5611e+06	6.64835e+06	5.15547e+06	5.66024e+06	5.25236e+06
PE(36:4)	259280	548577	376515	276710	315892	637199	596775	777534	669142	425589	321042	318835
PE(18:1/18:2)	1.99107e+06	2.12611e+06	2.1007e+06	2.3276e+06	1.79446e+06	1.86993e+06	2.23269e+06	2.09745e+06	1.9867e+06	1.59065e+06	1.61921e+06	2.0111e+06
PE(18:2/18:1)	2.29182e+06	2.55065e+06	2.91895e+06	3.37474e+06	2.31186e+06	2.82253e+06	2.2906e+06	2.73526e+06	2.28055e+06	2.07327e+06	2.20448e+06	2.53812e+06
PE(36:3)	513021	805375	415047	258226	188335	132485	68152.2	145648	73881.4	88223.8	54862.7	66058.7
PC(15:0/18:2)	6.50129e+06	6056710	6.2801e+06	6.66499e+06	6.2991e+06	5.78705e+06	6.12894e+06	5.9641e+06	5.27956e+06	4.56671e+06	4.46502e+06	5.19103e+06
PC(18:2/15:0)	7.96872e+06	8.83768e+06	7.81089e+06	9.15903e+06	7.41936e+06	8.24209e+06	7.83271e+06	7963132	6.79656e+06	7116528	6.59301e+06	7.05231e+06
PC(16:0/17:1)	1.0831e+07	10063825	9.70287e+06	9.79965e+06	10195500	8.51618e+06	9.36706e+06	9.20749e+06	8428097	7.12965e+06	7.2229e+06	6.91359e+06
PC(17:1/16:0)	1.79715e+07	1.96906e+07	1.99735e+07	1.81793e+07	1.74093e+07	1.7531e+07	17902981	1.70429e+07	1.64295e+07	1.63316e+07	1.55611e+07	1.42398e+07
SM(d18:1/18:1)	4.01107e+06	4.18171e+06	3.96564e+06	4.06741e+06	3.14874e+06	3.31453e+06	2.77338e+06	3.2527e+06	2.8374e+06	2.92616e+06	2.20741e+06	2.41413e+06
PE(18:0/18:0)	3.54496e+06	5.50255e+06	3.76934e+06	4860154	3.37762e+06	4.35537e+06	3.10455e+06	4.03943e+06	2.83502e+06	4.07616e+06	3.47156e+06	4.29013e+06
PE(36:0)	1.38195e+06	1.43803e+06	1.24994e+06	1.52131e+06	1.09931e+06	1.22724e+06	1.1305e+06	1.44531e+06	1.08459e+06	1.00244e+06	1.19646e+06	1.30307e+06
SM(d18:1/18:0)	6.41158e+06	8.04372e+06	7.53151e+06	9.10963e+06	5279938	6.59467e+06	4.19236e+06	5.97015e+06	4.07067e+06	4.91451e+06	4.00083e+06	6079993
SM(d18:0/18:0) isomer	566623	773279	692879	689852	491270	610804	404010	537695	340602	499972	447664	597807
PE(20:4/17:2)	165208	205365	312264	77143.4	260211	106029	310251	160508	373594	163354	321156	142175
PS(36:5)	273117	342757	434213	273309	359741	390311	333904	330443	233294	101994	363700	302583
PC (34:5)	1.04159e+06	629714	967130	856663	1.08843e+06	658514	1.19473e+06	778042	1.07532e+06	673146	1.15575e+06	828943
PE(20:4/17:1)	2.02015e+06	1.43101e+06	2.13552e+06	1.59859e+06	2.33117e+06	1.44128e+06	2.54454e+06	1.79154e+06	2.38967e+06	1.64722e+06	2.56197e+06	1.69329e+06
PS(20:4/16:0)	477002	440166	652628	536639	724944	485696	534942	490706	413362	374010	401441	343175
PC(16:1/18:3)	1.15427e+07	9.24935e+06	1.20075e+07	8.58443e+06	1.33848e+07	9343327	1.2747e+07	8533039	1.27161e+07	9078007	1.22489e+07	8.75796e+06
PC(18:3/16:1)	1.96827e+07	15339597	2.00448e+07	1.41662e+07	20572831	1.62649e+07	2.11166e+07	1.46741e+07	2.0804e+07	1.44962e+07	1.89394e+07	1.37372e+07
PC(16:1/18:2)	8.39063e+07	63190228	87758692	63514280	8.91281e+07	66983735	87821260	60686751	8.05296e+07	57794819	8.36619e+07	5.60622e+07
PC(18:2/16:1)	9.0919e+07	58079354	9.01507e+07	72957405	9.10422e+07	69273818	8.83773e+07	62240574	7.94027e+07	56115693	7.12419e+07	5.61849e+07
PS(36:2)	1.46175e+07	1.42552e+07	1.68012e+07	1.27698e+07	14135211	1.37123e+07	1.28534e+07	1.1939e+07	1.21011e+07	1.17616e+07	1.3112e+07	1.09104e+07
PS(18:2/18:0)	1.37814e+06	1.72564e+06	1.78263e+06	1.92771e+06	1.83313e+06	1.95456e+06	1.50338e+06	1.68827e+06	1.14085e+06	1.35926e+06	1.05394e+06	1.34234e+06
PC(P-34:2)	5.91955e+06	9.73378e+06	6.37752e+06	1.00715e+07	4.49507e+06	8.70439e+06	5218436	7.20211e+06	6.49411e+06	7.45648e+06	5.63286e+06	7.71245e+06
PC(16:0/18:2)	5.47471e+08	557286456	5.37632e+08	631026832	4.96231e+08	518430944	4.63179e+08	478913056	4.21213e+08	414026240	3.39232e+08	4.13016e+08
PS(36:1)	2.79974e+06	1.49448e+06	2.78171e+06	1.57619e+06	3.39651e+06	1.46265e+06	2.52271e+06	2.09501e+06	2.77992e+06	1.20619e+06	1.90152e+06	1.79492e+06
PE(P-18:0/19:1)	8.59928e+06	13829593	8.1061e+06	1.33976e+07	7.00984e+06	8.84769e+06	6.68979e+06	8.71952e+06	6.37933e+06	8.60279e+06	5.48484e+06	7.45853e+06
PE(P-19:1/18:0)	15726109	33050742	1.81252e+07	2.59999e+07	1.39377e+07	19187204	1.46352e+07	19141417	1.3847e+07	20267202	1.44036e+07	17263421
PC(16:0/18:1)	514356880	552143616	612916224	554175816	5.198e+08	519625952	553106016	511971416	5.06961e+08	484850776	467490304	4.44326e+08
PE(37:1)	2.47372e+08	209360836	2.5972e+08	245091952	2.21966e+08	227957448	2.30978e+08	225971336	2.07418e+08	176006264	162376492	1.75155e+08
PS(18:0/18:0)	1.94506e+06	1.22808e+06	2.00572e+06	1.22182e+06	2.51131e+06	1.11946e+06	1.65085e+06	1.06827e+06	1.54136e+06	739701	1.55491e+06	907087
PE(P-37:0)	5.76067e+06	7.07243e+06	6.89879e+06	7162838	5.65152e+06	6.03283e+06	5.67801e+06	6.05591e+06	5.02434e+06	5.03196e+06	4.31098e+06	4.28804e+06
DAG(40:8)	640226	443801	411125	381084	355650	183337	203204	235822	205990	194778	218086	147058
PE(20:5/18:3)	51491.4	113699	74445.1	68376.8	51043.3	43482.2	51520.8	30403.6	37240.7	42808	57362.7	47109
DAG(40:7)	1.32442e+06	1.03689e+06	773195	778023	729983	256166	343790	340181	345140	187363	341091	297895
PC(13:1/22:6)	408070	464196	631322	837622	560289	816214	634148	512111	577234	595092	473972	532626
PC(22:6/13:1)	197368	300115	350444	282904	264833	356492	288967	320556	343129	330651	304197	311315
PC(35:7)	56366.5	24855.6	53499.9	47510.9	45276	20051.6	41926.4	27435.8	41314.9	34566.5	40918	26362.9
PE(16:0/22:6)	9.51476e+06	1.13137e+07	11501068	1.13943e+07	9.93357e+06	10514679	9.20052e+06	1.0656e+07	7.91771e+06	8.68989e+06	7377327	8.55717e+06
PE(22:6/16:0)	6.7635e+06	8.60117e+06	8.07978e+06	9.41177e+06	7.34947e+06	7.59033e+06	7.7327e+06	8.83607e+06	6.23093e+06	6.66924e+06	5.05827e+06	6.79886e+06
PE(P-38:5)	2.50129e+07	2.04984e+07	2.24558e+07	19865352	1.84178e+07	1.74877e+07	1.8479e+07	1.67831e+07	1.61885e+07	1.43633e+07	1.66709e+07	1.6739e+07
PE(18:1/20:4)	6601273	5.32914e+06	7.03603e+06	6.28587e+06	6.2759e+06	5.63733e+06	6.25822e+06	5.20444e+06	5.4811e+06	4.71394e+06	5.3083e+06	4.83529e+06
PE(20:4/18:1)	4.56052e+06	4.13751e+06	5.01065e+06	4.29881e+06	4.63474e+06	3.80429e+06	4.43524e+06	4.44047e+06	4.30806e+06	3.44874e+06	3.08759e+06	3.74366e+06
PE(18:0/20:4)	1.37714e+07	11731779	1.44059e+07	1.24082e+07	1.32757e+07	1.05292e+07	1.28664e+07	1.02128e+07	1.11834e+07	9.38823e+06	1.13106e+07	1.00466e+07
PE(20:4/18:0)	7.57142e+06	6.55334e+06	7.95416e+06	7.143e+06	7.25945e+06	6.62483e+06	7.89513e+06	6.97118e+06	6.84818e+06	5.69921e+06	6.3001e+06	5.95872e+06
PE(38:4)	209848	306431	184425	105453	85302.1	68507.2	23580.2	54254.3	25174.2	34725.2	14866.2	24924.8
PC(17:1/18:2)	1.60384e+06	1.92976e+06	1.29809e+06	1.83752e+06	1608528	1.77659e+06	1.38547e+06	1.99194e+06	1.31661e+06	1.34012e+06	1.12094e+06	1.51872e+06
PC(18:2/17:1)	2.07911e+06	2.26368e+06	2.04017e+06	2.52234e+06	2.19361e+06	2.07181e+06	2.03466e+06	2.35991e+06	2.01545e+06	1.98355e+06	2.08753e+06	2.00109e+06
PE(38:3)	214491	304432	190649	114679	72370	59084.8	20455.7	55468.6	22966.9	39482.2	14236.9	27102.6
PC(17:0/18:2)	5.1579e+06	8.27666e+06	5.92012e+06	7.64812e+06	5.3501e+06	7.26735e+06	5.12368e+06	7.05156e+06	4.88724e+06	6.14546e+06	5.06926e+06	5.69989e+06
PC(18:2/17:0)	3.29446e+06	3.7069e+06	2.85175e+06	4.06064e+06	2.65489e+06	3.08206e+06	2.51731e+06	3.59334e+06	2.3693e+06	2.78127e+06	1.95482e+06	2.66431e+06
SM(d18:1/20:2)	116391	112036	106204	103402	83876.6	98774.6	76839.7	84310.1	63575.7	77776.1	52738.8	71431.4
PC(16:0/19:1)	3.22508e+06	4.75018e+06	3.87133e+06	4.02161e+06	3.13463e+06	3.77784e+06	3.15061e+06	3.89649e+06	3.05284e+06	3.75384e+06	3.01506e+06	3.55218e+06
PE(38:1)	1.48048e+06	1.77549e+06	1.58837e+06	1.92153e+06	1.31429e+06	1.75273e+06	1.45099e+06	1.73556e+06	1.017e+06	1.33591e+06	962218	1.22013e+06
SM(d18:1/20:0)	1.37808e+06	2.00239e+06	1.6583e+06	2.14253e+06	1.05632e+06	1.66598e+06	994940	1.61867e+06	953323	1.39288e+06	1.03421e+06	1.77974e+06
PE(22:6/17:1)	167048	54563.1	154068	110000	240015	65397.1	317674	175610	345941	186554	299188	182475
PS(16:0/22:6)	401682	484030	532193	674535	602669	622023	511873	616350	370234	526121	301885	395572
PC(16:1/20:5)	4693575	4.03711e+06	4.70054e+06	3.47857e+06	5.34463e+06	4.01165e+06	5.95148e+06	3.79299e+06	5.82854e+06	3.87655e+06	5.00436e+06	3.34512e+06
PC(20:5/16:1)	6.88699e+06	5.48279e+06	7.47862e+06	5.78394e+06	7.45144e+06	6.22072e+06	8.92471e+06	7.00224e+06	7.7148e+06	6.46314e+06	6.83226e+06	5.50085e+06
PS(20:5/18:0)	314991	226504	315961	334731	362433	329713	226497	230375	173507	172688	139830	110360
PG(20:4/18:1)	1.36986e+06	802110	1.36793e+06	767208	1.53983e+06	770031	1.13068e+06	693118	839626	627559	1.1387e+06	598268
PC(16:0/20:5)	5.76898e+07	49507204	5.84566e+07	56115313	57764740	50689201	6.23007e+07	55381517	5.33413e+07	49809774	4.49265e+07	4.67804e+07
PC(20:5/16:0)	4.63854e+07	44741439	5.23101e+07	4.24488e+07	4.99354e+07	42634616	5.50373e+07	50066857	5.04688e+07	44590789	46936616	4.01699e+07
PS(18:0/20:4)	2.81254e+06	2.07534e+06	3.06228e+06	2.4988e+06	3.09212e+06	2.64089e+06	2.17447e+06	2.04101e+06	1.60875e+06	1.44526e+06	1.22856e+06	1.31397e+06
PC(16:0/20:4)	3.98882e+08	314534396	3.81922e+08	378705320	3.83417e+08	344085632	369525216	325673952	3.28627e+08	297423108	2.61721e+08	2.80232e+08
PS(20:1/18:2)	2.80789e+06	2.36635e+06	3.44865e+06	2.97169e+06	2.98217e+06	2.88004e+06	2.85496e+06	3.0195e+06	2.3373e+06	2.4917e+06	1.94422e+06	1.97954e+06
PS(20:3/18:0)	901451	2.35155e+06	2.07441e+06	1.75128e+06	1.26775e+06	1.59605e+06	1.06527e+06	1.27447e+06	764960	1.40453e+06	1.13473e+06	1.45261e+06
PC(P-36:3)	2.96507e+07	2.13709e+07	2.64684e+07	21401767	2.64754e+07	19076381	2.45774e+07	1.86435e+07	22327970	1.76985e+07	1.86393e+07	15751600
PC(16:0/20:3)	1.36294e+08	146411164	1.49508e+08	144324690	1.48461e+08	159876020	1.46949e+08	145088264	1.39459e+08	133909982	131874888	1.27653e+08
PC(18:2/18:1)	85760804	75011227	8.18081e+07	93187604	88301320	88365296	7.36816e+07	74398428	6.567e+07	61951011	55426134	6.38419e+07
PC(P-36:2)	6.40372e+06	1.24881e+07	6.67786e+06	1.04744e+07	5.92418e+06	7.46437e+06	5.57878e+06	7.44823e+06	5772871	8.24766e+06	5.9991e+06	7.40351e+06
PC(18:0/18:2)	71454870	82373808	7.77181e+07	96385882	6.37549e+07	86565824	64974126	81602622	61531258	63441963	4.78443e+07	6.30283e+07
PC(18:2/18:0)	1.61218e+08	233328104	1.90193e+08	224678536	1.58766e+08	204888924	1.63173e+08	199586716	1.71378e+08	178082292	1.47393e+08	1.80927e+08
PC(18:0/18:1)	1.21865e+06	1.32037e+06	1.08592e+06	1.66947e+06	1.03784e+06	1.2197e+06	805525	1.13053e+06	867596	880136	595488	923375
PC(18:1/18:0)	508718	955827	697581	1.03737e+06	569182	1.03714e+06	587661	1.04942e+06	629354	929905	493389	767686
PC(15:1/22:6)	4.72518e+06	4.84945e+06	4.56074e+06	5.33214e+06	4.49533e+06	5.04717e+06	3.76659e+06	4.35748e+06	3.71495e+06	4.21213e+06	3.25086e+06	3.55339e+06
PE(18:1/22:6)	2.54283e+06	2.8829e+06	2.748e+06	3.47753e+06	2.43258e+06	3.3698e+06	2.88697e+06	3.46434e+06	2.39086e+06	2.77995e+06	1.73302e+06	2.65325e+06
PE(22:6/P-18:0)	2.35433e+06	4.15441e+06	2.83637e+06	4.36282e+06	1.86099e+06	3.92149e+06	2.47313e+06	3.95718e+06	2.01801e+06	3.38671e+06	1.72245e+06	3.30484e+06
PE(18:0/22:6)	2.94162e+06	3.85619e+06	3.44516e+06	4.62623e+06	2.84085e+06	3.69557e+06	3.07321e+06	3.94404e+06	2.72871e+06	3.29739e+06	2.45936e+06	3.49903e+06
PE(40:6)	217955	305688	279978	361766	186614	217423	201368	231681	204593	236890	185638	244954
PC(15:0/22:5)	3.18625e+06	3.16524e+06	3.39166e+06	3.20903e+06	3.00345e+06	3.21717e+06	2.9445e+06	2.89234e+06	2.40118e+06	2.62125e+06	2.48723e+06	2.69794e+06
PC(22:5/15:0)	1.90606e+06	2.32066e+06	2.2008e+06	2.22731e+06	2.03558e+06	2.06966e+06	1.86163e+06	2.33863e+06	1.64501e+06	1.70393e+06	1.42502e+06	2.20473e+06
PC(37:5)	125985	117088	140190	143199	115557	112148	106260	103694	106126	98603.6	98319.5	99327.6
PC(17:0/20:4)	5.33131e+06	6.13083e+06	5.7734e+06	5.96894e+06	5.363e+06	5.20321e+06	5.51846e+06	5782285	5.34402e+06	4.9358e+06	4.90422e+06	4.88403e+06
PC(20:4/17:0)	2.92631e+06	2.93159e+06	3.10467e+06	3.10348e+06	3.07258e+06	2.84655e+06	2.86833e+06	3.37551e+06	2.53546e+06	2672286	2.23601e+06	2.77624e+06
PC(16:0/21:3)	466423	626063	560688	811045	400641	652770	413727	639241	398811	511544	324466	503335
PC(21:3/16:0)	990255	1.41316e+06	1.16381e+06	1.48246e+06	1.14735e+06	1.46882e+06	1.09794e+06	1.27276e+06	1.00957e+06	1.29311e+06	866446	1.22437e+06
PC(18:2/19:0)	1.2605e+06	2.20235e+06	1.62481e+06	2.13586e+06	1.10383e+06	1.78037e+06	1.00916e+06	1.84359e+06	1.25219e+06	1.72907e+06	1.14635e+06	1.56575e+06
PE(40:2)	440755	753088	610885	786790	333776	656773	351272	815718	402480	572311	361953	470835
PE(40:1)	77702.8	132238	101777	184427	57933.8	167083	59549.8	142783	87191.9	65626.4	39970.5	97497.1
SM(d18:1/22:0)	900456	1.23054e+06	1.13956e+06	1.36104e+06	837466	1.24241e+06	784577	1.11959e+06	694370	987276	945124	1.33366e+06
PS(22:6/18:3)	86832.1	106358	102524	144488	111824	133438	94020.1	126711	71264.7	113511	52385	81429.9
PS(40:8)	652708	1.56831e+06	1.29252e+06	1.31244e+06	753055	1.31286e+06	682575	883510	588638	1.13814e+06	542874	765843
PS (40:8)	72509.9	77068.7	107515	149885	103865	159347	72646.7	113950	50462.6	56187.1	27039.3	33304.1
PC(18:3/20:5)	331156	366720	421507	226888	463625	358078	488117	386404	427601	393507	439095	348448
PC(20:5/18:3)	138990	231412	257350	173498	232734	227130	286324	290963	308031	302866	260872	279959
PS(40:7)	432571	299949	453424	443352	434422	435399	309450	309079	234333	197145	170651	172614
PC (38:7)	1.42116e+07	11604605	1.51774e+07	1.09581e+07	1.64624e+07	1.3085e+07	1.80611e+07	1.36684e+07	1.59996e+07	11485779	1.43956e+07	10693522
PC(16:1/22:6)	1.65933e+07	1.48555e+07	1.92586e+07	1.56198e+07	2.00457e+07	1.76002e+07	2.20224e+07	18876332	19268118	1.57018e+07	1.59504e+07	1.49138e+07
PS(18:0/22:6)	1.59046e+06	2.06278e+06	1.95988e+06	2.52123e+06	1.71053e+06	2.4601e+06	1.26142e+06	1.93196e+06	928669	1.33575e+06	680384	1.28181e+06
PS(40:6)	1.05659e+07	9.89631e+06	1.1295e+07	9.62508e+06	1.37958e+07	9.37258e+06	1.22021e+07	9.03155e+06	9.83448e+06	8.74553e+06	1.16209e+07	7.9967e+06
PC(P-38:6)	2.221e+07	3.79873e+07	2.50077e+07	3.55281e+07	1.76927e+07	3.30147e+07	2.10288e+07	2.57173e+07	2.71068e+07	33593486	1.88176e+07	2.59681e+07
PC(16:0/22:6)	2.43273e+08	333812212	2.85973e+08	310366120	2.46188e+08	300539332	2.87493e+08	295522440	2.71256e+08	286673216	2.21866e+08	2.38718e+08
PC(22:6/16:0)	219290456	251811940	2.25117e+08	279393848	2.04762e+08	247736660	2.16844e+08	238001960	1.89374e+08	223624244	1.47111e+08	1.93062e+08
PS(18:0/22:5)	1.70627e+06	5.56309e+06	4.4433e+06	3.52231e+06	2.34296e+06	3.48468e+06	2.04343e+06	2.71975e+06	1.43576e+06	2.86269e+06	1.95182e+06	3.00394e+06
PS(20:5/20:0)	1.48424e+06	1.98704e+06	1.88705e+06	2.35392e+06	1.88648e+06	2.38437e+06	1.54319e+06	2.14601e+06	1.14125e+06	1.76322e+06	1.12521e+06	1.77282e+06
PC(P-38:5)	1.63843e+07	17505420	1.68968e+07	19494562	1.55795e+07	1.60566e+07	1.45874e+07	1.40964e+07	1.38669e+07	1.55322e+07	1.05174e+07	1.33797e+07
PC(18:1/20:4)	1.1404e+08	118465016	1.3318e+08	123510424	1.30881e+08	127015480	1.35388e+08	119270280	1.19662e+08	111414204	1.09513e+08	9.76957e+07
PC(P-38:4)	15579648	13219000	15982736	1.44398e+07	1.67853e+07	1.22172e+07	1.44346e+07	11581349	12691475	11484186	1.16595e+07	1.03325e+07
PC(18:0/20:4)	100841720	80886524	9.93615e+07	101717386	9.49819e+07	93012238	9.02484e+07	85425412	8.56316e+07	74519064	6.73431e+07	68595640
PC(20:4/18:0)	221790640	222014676	2.48356e+08	230620064	2.18701e+08	211471872	2.27099e+08	200769888	2.2815e+08	195816528	199340856	176253824
PC(P-38:3)	4.75911e+06	4.51747e+06	4.89484e+06	4.48924e+06	4.42448e+06	3.92189e+06	4.277e+06	3533001	3.84454e+06	3.42864e+06	3.67092e+06	2.96254e+06
PC(18:0/20:2)	5.24628e+06	7.42974e+06	5.94792e+06	7.59977e+06	4.82701e+06	6.55883e+06	5.09448e+06	6.11967e+06	5.17449e+06	5.98469e+06	4.78139e+06	6.46061e+06
PC(20:2/18:0)	1.92726e+06	2.23911e+06	2.26215e+06	2.67325e+06	1.52588e+06	2.71104e+06	1.86322e+06	2.53712e+06	1.71163e+06	1.86112e+06	1.47015e+06	1.70497e+06
PE(20:4/22:6)	420194	400808	342221	500686	319130	367061	291817	392505	289399	399791	272542	365068
PE(42:9)	97462.7	19329.6	169196	47277.6	161813	36118.6	145869	83787.6	80810	23333.1	46028	34328.9
DAG(44:7)	41252.5	125601	107024	90826	65774.7	88524.3	48691.8	51837	47563.7	18866.5	85849.1	45861.9
PC(22:6/17:1)	259587	325406	267668	366721	263514	398636	271782	502484	295527	295690	188085	318799
PE(42:7)	578267	712034	594297	751767	605823	662496	498403	612335	453762	492313	519755	450461
PC(17:0/22:6)	1.70198e+06	2.55914e+06	1.96867e+06	2.37629e+06	1.55636e+06	2.17662e+06	1.49973e+06	2.33921e+06	1.60582e+06	2.13769e+06	1.44803e+06	1.82595e+06
PC(22:6/17:0)	808430	1.398e+06	977046	1.73269e+06	1.03798e+06	1.51788e+06	916074	1.44645e+06	777197	936134	737496	1.35445e+06
PE(42:5)	707793	957775	804153	1.05135e+06	732322	905856	521780	1.15489e+06	557280	693496	705521	1.01471e+06
PC(39:4)	501335	584839	638480	714061	357382	647700	443977	656050	383481	601152	437047	437979
SM(d18:1/24:1)	1.6123e+07	1.78676e+07	2.07801e+07	1.86092e+07	1.51994e+07	1.54444e+07	1.43655e+07	1.33821e+07	1.2847e+07	13197788	1.30963e+07	1.28546e+07
SM(d18:1/24:0)	1.40976e+06	1532001	1.7792e+06	1.37294e+06	1.28307e+06	1.32459e+06	1.29042e+06	1.11885e+06	1.12821e+06	1.18447e+06	1.40304e+06	1.1744e+06
PS(42:9)	474741	740368	604455	946904	652185	965375	545770	845852	351471	673865	398718	654350
PC (18:3/22:6)	2.35285e+06	3.74206e+06	3.10454e+06	3.03881e+06	2.37745e+06	2.55005e+06	2.35841e+06	2.28737e+06	2.79158e+06	2.32762e+06	2.36871e+06	2.32397e+06
PC (22:6/18:3)	1.55653e+06	3.0507e+06	2.46796e+06	2.62835e+06	2.04928e+06	2.91403e+06	2.58425e+06	3.25633e+06	2.41167e+06	3.03767e+06	2.0053e+06	3009082
PC(18:2/22:6)	1.45038e+07	17029336	1.50294e+07	2.01308e+07	1.36771e+07	1.95203e+07	1.63923e+07	18513621	1.4705e+07	1.71762e+07	1.11564e+07	1.64422e+07
PC(22:6/18:1)	1.21637e+07	1.31044e+07	1.39138e+07	1.46589e+07	1.34206e+07	1.5928e+07	14895344	1.50717e+07	14311838	1.31426e+07	1.08206e+07	1.3459e+07
PC(18:1/22:6)	1.68634e+07	1.58094e+07	16965828	1.87083e+07	1.67269e+07	2.14589e+07	1.73596e+07	18871177	15074911	16759559	1.0879e+07	1.5123e+07
PC(P-40:6)	3.05374e+06	3.44129e+06	3.49889e+06	3.81919e+06	3456643	3.29669e+06	3.54949e+06	3.20247e+06	3013954	3.20193e+06	2.19641e+06	3.177e+06
PC(18:0/22:6)	2.49652e+07	29950183	25674112	3.73975e+07	2.39794e+07	3.20775e+07	2.23268e+07	2.86504e+07	22712921	2.52141e+07	1.53708e+07	25510872
PC(22:6/18:0)	5.06252e+07	76036415	5.5487e+07	81372452	4.82522e+07	70883544	5.20073e+07	64296863	58887994	60063148	41939446	6.15735e+07
PS(22:1/20:4)	628897	894241	669955	726528	497905	540777	555206	615048	567965	393226	482417	614161
PS(42:5) isomer 1	128593	178344	272735	191713	144571	231527	182845	148585	110141	174141	133021	179049
PS(42:5) isomer 2	186538	86196.4	151381	103617	199438	95707.9	136124	77709	143289	86504	147943	74744.3
PC(P-40:5)	2.33443e+06	2.31924e+06	2.04153e+06	2.64542e+06	2.20223e+06	2.01386e+06	1.85717e+06	1926785	1.81469e+06	1.84935e+06	1.55131e+06	1.83733e+06
PC(40:4)	1.56958e+07	15168895	1.72292e+07	14228336	1.49761e+07	1.33871e+07	1.42547e+07	1.25645e+07	15533207	13244084	1.48384e+07	1.1778e+07
PC(20:4/20:0)	5.82011e+06	4.65116e+06	6.10802e+06	5.24709e+06	4.70739e+06	5.19997e+06	5.18257e+06	4.66835e+06	5.03234e+06	4.40904e+06	4.18511e+06	3.5018e+06
PC(40:2)	125679	113163	170731	175992	88760.7	127759	118350	156806	138685	178208	114878	92628.6
PC(18:0/22:5)	176852	180386	185469	164163	232935	151391	202055	204921	174448	104022	189200	129699
PE(44:8)	13773.7	53988.8	49297.2	12739.1	34553.4	33065.8	30548.5	10084.4	11748.3	46573.2	36326.5	28233.9
PC(19:0/22:6)	82606.9	184073	61174	158933	46032.5	270278	83076.2	208056	67479.3	146999	72288.6	175809
PC(22:6/19:0)	356405	615713	524364	706771	348126	513223	215988	466807	341805	610327	280571	498883
PC(22:6/20:5)	463138	514597	428934	766526	342301	420070	428954	617930	459357	430573	335214	586706
PS(22:6/22:4)	6.42827e+06	8.12208e+06	9.96852e+06	9.76803e+06	1.08539e+07	11556683	1.01287e+07	1.07105e+07	7.32571e+06	9.03131e+06	8.78769e+06	7.37984e+06
PC(20:4/22:6)	5.08391e+06	4529365	5.73283e+06	5.08023e+06	5.6614e+06	5018805	6.72555e+06	5.9051e+06	5.63913e+06	5.1377e+06	4.58072e+06	4.22956e+06
PC(22:6/20:4)	5.4923e+06	5.31408e+06	6.39208e+06	5.86058e+06	5.58835e+06	5.94245e+06	7.89343e+06	7.73701e+06	5.44848e+06	5.54894e+06	4.18499e+06	4.84751e+06
PC(22:5/20:4)	1.74991e+06	2.20252e+06	2.0708e+06	2.45046e+06	1.93702e+06	2.65141e+06	2.40878e+06	2.50538e+06	1.37402e+06	2.18613e+06	1.53223e+06	1.88231e+06
PC(22:6/20:3)	2.3564e+06	2.72414e+06	3.01051e+06	3.11057e+06	2.81258e+06	3.50139e+06	2.72908e+06	2.80633e+06	2.60158e+06	2.7941e+06	2.14782e+06	2.33436e+06
PC(20:2/22:6)	2337911	1.86121e+06	1.94823e+06	2.20015e+06	2.38351e+06	2.09959e+06	2.14969e+06	2.46337e+06	2.05959e+06	2.18183e+06	1.62467e+06	1.83812e+06
PC(22:6/20:2)	2770046	3.30297e+06	3.41729e+06	2.99855e+06	3.54965e+06	3.76796e+06	3.44386e+06	3.27213e+06	3.42693e+06	3.24153e+06	2.99045e+06	2.59842e+06
PC(20:1/22:6)	2.77633e+06	3.0985e+06	3.22595e+06	2.92534e+06	3.03019e+06	3.26874e+06	2.73729e+06	3.21121e+06	2.98944e+06	2.65245e+06	2439143	2.49106e+06
PC(22:6/20:1)	1.24446e+06	1.24379e+06	1.36996e+06	1.72599e+06	1.54776e+06	1.69368e+06	1.40368e+06	1.50837e+06	1.13143e+06	1.27628e+06	920647	1.35498e+06
PC(20:0/22:6)	3.05454e+06	3.59994e+06	3.54408e+06	3.64164e+06	3.13372e+06	3.43624e+06	2.88695e+06	3.01859e+06	3.35266e+06	3.09225e+06	2.80174e+06	2.86666e+06
PC(22:6/20:0)	1.15298e+06	1.18429e+06	1.30279e+06	1.3156e+06	1.1225e+06	1.4524e+06	1.20441e+06	1.4218e+06	894797	1.09673e+06	898459	988550
PC(22:6/22:6)	2.211e+06	2.57486e+06	2.60557e+06	3.09034e+06	2579892	3.19429e+06	3.75115e+06	4.1196e+06	2.34906e+06	3.28925e+06	1.87277e+06	2.7456e+06
