# Supplementary material for: Untargeted Metabolomics Reveals Alterations of Rhythmic Pulmonary Metabolism in IPF
Source: Metabolites. 2023 Oct 10;13(10):1069. doi: 10.3390/metabo13101069 (PMC10608701; doi:10.3390/metabo13101069)
Supplement: Supplementary file 1 [file metabolites-13-01069-s001.zip › Table S4.xlsx]

## Sheet: DAG
compound	CT0	IT0	CT12	IT12
DAG(44:7)	125601	41252.5	51837	48691.8
DAG(40:8)	443801	640226	235822	203204
DAG(40:7)	1.03689e+06	1.32442e+06	340181	343790
DAG(39:6)	253105	378712	255867	543927
DAG(39:5)	125654	189283	102535	224215
DAG(38:8)	149638	207702	107874	66872.2
DAG(38:6)	541243	607335	260878	254984
DAG(38:5)	328416	389646	160074	142308
DAG(36:5)	138900	146870	80045.7	184484
DAG(34:4)	511459	897687	300639	289876
DAG(34:3)	103893	133954	64360.1	54919.1
DAG(34:2)	66874.4	53534.3	19232.6	51474.8

## Sheet: FA
compound	CT0	IT0	CT12	IT12
C26:5	59991.7	134747	37966.7	78459.1
C26:4	102489	260350	65645.9	189634
C26:2	70336.7	124768	14154.8	53117.6
C26:1	39927.8	59940.5	19000.5	26292.6
C25:0	28896.9	17788.7	46980.7	49876.7
C24:6	2.01903e+06	1.70779e+06	1.43507e+06	1.57307e+06
C24:5	1.25843e+06	1.40074e+06	871258	1.19949e+06
C24:4	1.27347e+06	2.13104e+06	945935	1.66298e+06
C24:3	205193	358801	141076	176934
C24:2	1.85726e+06	1.787e+06	991984	1.24465e+06
C24:1	3.16138e+06	3597828	1.62985e+06	2.32769e+06
C24:0(Lignoceric acid)	384438	331465	358659	380886
C22:6	89928843	62529005	65599198	59435018
C22:3	812417	1.04008e+06	574709	808154
C21:5	401867	214844	292474	182762
C21:1	267856	154044	70446.6	134942
C21:0	229617	97440.6	109734	111825
C20:5	7.53094e+06	6.66499e+06	4.81062e+06	3.93617e+06
C20:4	120360716	1.46206e+08	53547319	61033528
C20:3	12151612	1.2328e+07	7.10997e+06	7.17457e+06
C20:2	6.17025e+06	5.79695e+06	4.05845e+06	4.28808e+06
C20:1	1.28392e+07	1.18526e+07	5.9626e+06	8.45114e+06
C20:0(Arachidic acid)	3.77565e+06	2.00446e+06	1.86157e+06	1.52374e+06
C19:3	62047.2	125773	60561.8	144254
C19:2	168999	100007	77092.6	87294.1
C19:1	1.09203e+06	1.27608e+06	540672	892976
C19:0	1.11343e+06	831014	557918	466623
C18:4	1.28423e+06	1.53307e+06	764780	971822
C18:3	28895929	3.78985e+07	1.4751e+07	2.2011e+07
C18:2	315003620	372358632	157203408	2.28661e+08
C18:1	205566960	344415448	110944082	203081748
C18:0	151777828	122199228	90585088	86083516
C17:2	394772	446941	138451	296753
C17:1	2.56713e+06	3.70975e+06	2.05134e+06	3.08815e+06
C17:0	4.64086e+06	4.4038e+06	3.29625e+06	3.4033e+06
C16:2	3.96719e+06	7.27681e+06	2.12183e+06	3.81865e+06
C16:1	53676812	161168592	3.51565e+07	100502818
C16:0	467939240	5.46049e+08	301922368	340394784
C15:2	1.13178e+07	1.44599e+07	8.4048e+06	1.35037e+07
C15:1	773643	945070	703699	1.08363e+06
C15:0	6.45624e+06	7.01432e+06	5.68637e+06	7001865
C14:2	4.42941e+06	7.53964e+06	2.51653e+06	5.77213e+06
C14:0(Myristic acid)	48064137	76948994	25092514	4.46735e+07
C11:0(Undecanoic acid)	2.35902e+06	1.38007e+06	2.05406e+06	2.16428e+06
3-Phenylpropionate	240604	190226	172547	222520

## Sheet: Lyso-FA
compound	CT0	IT0	CT12	IT12
lysoPS(22:0)	24534.7	5238.81	62349.4	57082.6
LysoPI(20:4)	310579	516098	252959	550620
LysoPI(18:1)	89156.2	307767	60005	373523
LysoPI(18:0)	567953	712961	341734	587388
LysoPI(16:0)	377031	623629	318406	651190
LysoPG(18:0)	788671	884167	708827	780925
LysoPE(P-16:0)	2311529	3.82283e+06	2.09951e+06	2.69984e+06
LysoPE(24:0)	130102	95193.4	100486	72863.1
LysoPE(22:6)	1.20168e+06	252598	919022	484371
LysoPE(22:5)	81692.9	64010.2	61182.3	51943.8
LysoPE(22:4)	74242	100648	63500.5	82875.4
LysoPE(22:1)	86955.6	71709.1	86502.3	84127.2
LysoPE(22:0)	3.74565e+06	1.56886e+06	3.89616e+06	2.12717e+06
LysoPE(20:5)	57044.4	54337.8	32843.3	34713
LysoPE(20:4)	1.9943e+06	1.63095e+06	1.72122e+06	1.8142e+06
LysoPE(20:3)	796047	722196	629853	573161
LysoPE(20:1)	226845	311364	456996	455390
LysoPE(20:0)	6.54736e+06	2.62765e+06	5645704	4.82813e+06
LysoPE(18:3)	1.08316e+06	860470	771531	703712
LysoPE(18:2)	741502	599829	685910	541317
LysoPE(18:1)	737807	469786	814962	803694
LysoPE(18:0)	4.71062e+06	2.01073e+06	3.87077e+06	3.30424e+06
LysoPE(16:1)	288081	515745	338284	383173
lysoPE(16:0)	2.38947e+06	1.84483e+06	1.97533e+06	2.61214e+06
LysoPC(P-16:0)	999908	1.05719e+06	723522	891424
LysoPC(24:1)	346834	684928	350424	537974
LysoPC(24:0)	832395	870693	609386	593771
LysoPC(22:6) isomer 2	3.42123e+06	2.23719e+06	3.13772e+06	2.53812e+06
LysoPC(22:6) isomer 1	1.0363e+07	4.08517e+06	12621986	8.63888e+06
LysoPC(22:5)	420275	308156	352013	270759
LysoPC(22:4)	247782	273509	215561	286422
LysoPC(22:1)	156039	224937	177005	209286
LysoPC(22:0)	664719	678182	586474	484320
LysoPC(20:5)	2.82165e+06	1.18877e+06	2.00032e+06	1.77742e+06
LysoPC(20:4)	1.0974e+07	7.30276e+06	1.46684e+07	1.59818e+07
LysoPC(20:3)	8.26778e+06	3.17941e+06	8.06204e+06	5.50102e+06
LysoPC(20:2)	298712	233519	250996	220973
LysoPC(20:1)	1.44957e+06	967886	1.50623e+06	1.56628e+06
LysoPC(20:0)	4.02116e+06	2.49602e+06	4829662	3.14302e+06
LysoPC(18:3)	37665219	3.15268e+07	44388682	36694216
LysoPC(18:2)	81385339	3.86963e+07	91749348	6.40431e+07
LysoPC(18:1)	2.85833e+07	2.0242e+07	3.65593e+07	3.86706e+07
LysoPC(18:0)	283679908	1.00963e+08	251030948	1.67387e+08
LysoPC(16:1)	5471693	5777403	6.05099e+06	1.1556e+07
LysoPC(16:0)	365454564	2.06921e+08	367297024	3.72268e+08
LysoPC(14:1)	11091.1	119715	18941.8	122482
LysoPC(14:0)	3.45941e+06	6.05099e+06	4.2633e+06	9.27119e+06

## Sheet: PC
compound	CT0	IT0	CT12	IT12
PC(P-40:6)	3.44129e+06	3.05374e+06	3.20247e+06	3.54949e+06
PC(P-40:5)	2.31924e+06	2.33443e+06	1926785	1.85717e+06
PC(P-38:6)	3.79873e+07	2.221e+07	2.57173e+07	2.10288e+07
PC(P-38:5)	17505420	1.63843e+07	1.40964e+07	1.45874e+07
PC(P-38:4)	13219000	15579648	11581349	1.44346e+07
PC(P-38:3)	4.51747e+06	4.75911e+06	3533001	4.277e+06
PC(P-36:3)	2.13709e+07	2.96507e+07	1.86435e+07	2.45774e+07
PC(P-36:2)	1.24881e+07	6.40372e+06	7.44823e+06	5.57878e+06
PC(P-34:2)	9.73378e+06	5.91955e+06	7.20211e+06	5218436
PC(40:4)	15168895	1.56958e+07	1.25645e+07	1.42547e+07
PC(40:2)	113163	125679	156806	118350
PC(39:4)	584839	501335	656050	443977
PC(37:5)	117088	125985	103694	106260
PC(35:7)	24855.6	56366.5	27435.8	41926.4
PC(30:1)	47225589	1.08809e+08	47687882	108567980
PC(28:0)	3.31737e+07	7.34235e+07	29332308	64078680
PC(22:6/22:6)	2.57486e+06	2.211e+06	4.1196e+06	3.75115e+06
PC(22:6/20:5)	514597	463138	617930	428954
PC(22:6/20:4)	5.31408e+06	5.4923e+06	7.73701e+06	7.89343e+06
PC(22:6/20:3)	2.72414e+06	2.3564e+06	2.80633e+06	2.72908e+06
PC(22:6/20:2)	3.30297e+06	2770046	3.27213e+06	3.44386e+06
PC(22:6/20:1)	1.24379e+06	1.24446e+06	1.50837e+06	1.40368e+06
PC(22:6/20:0)	1.18429e+06	1.15298e+06	1.4218e+06	1.20441e+06
PC(22:6/19:0)	615713	356405	466807	215988
PC(22:6/18:1)	1.31044e+07	1.21637e+07	1.50717e+07	14895344
PC(22:6/18:0)	76036415	5.06252e+07	64296863	5.20073e+07
PC(22:6/17:1)	325406	259587	502484	271782
PC(22:6/17:0)	1.398e+06	808430	1.44645e+06	916074
PC(22:6/16:0)	251811940	219290456	238001960	2.16844e+08
PC(22:6/13:1)	300115	197368	320556	288967
PC(22:5/20:4)	2.20252e+06	1.74991e+06	2.50538e+06	2.40878e+06
PC(22:5/15:0)	2.32066e+06	1.90606e+06	2.33863e+06	1.86163e+06
PC(21:3/16:0)	1.41316e+06	990255	1.27276e+06	1.09794e+06
PC(20:5/18:3)	231412	138990	290963	286324
PC(20:5/16:1)	5.48279e+06	6.88699e+06	7.00224e+06	8.92471e+06
PC(20:5/16:0)	44741439	4.63854e+07	50066857	5.50373e+07
PC(20:4/22:6)	4529365	5.08391e+06	5.9051e+06	6.72555e+06
PC(20:4/20:0)	4.65116e+06	5.82011e+06	4.66835e+06	5.18257e+06
PC(20:4/18:0)	222014676	221790640	200769888	2.27099e+08
PC(20:4/17:0)	2.93159e+06	2.92631e+06	3.37551e+06	2.86833e+06
PC(20:2/22:6)	1.86121e+06	2337911	2.46337e+06	2.14969e+06
PC(20:2/18:0)	2.23911e+06	1.92726e+06	2.53712e+06	1.86322e+06
PC(20:1/22:6)	3.0985e+06	2.77633e+06	3.21121e+06	2.73729e+06
PC(20:0/22:6)	3.59994e+06	3.05454e+06	3.01859e+06	2.88695e+06
PC(19:0/22:6)	184073	82606.9	208056	83076.2
PC(18:3/20:5)	366720	331156	386404	488117
PC(18:3/16:1)	15339597	1.96827e+07	1.46741e+07	2.11166e+07
PC(18:2/22:6)	17029336	1.45038e+07	18513621	1.63923e+07
PC(18:2/19:0)	2.20235e+06	1.2605e+06	1.84359e+06	1.00916e+06
PC(18:2/18:1)	75011227	85760804	74398428	7.36816e+07
PC(18:2/18:0)	233328104	1.61218e+08	199586716	1.63173e+08
PC(18:2/17:1)	2.26368e+06	2.07911e+06	2.35991e+06	2.03466e+06
PC(18:2/17:0)	3.7069e+06	3.29446e+06	3.59334e+06	2.51731e+06
PC(18:2/16:1)	58079354	9.0919e+07	62240574	8.83773e+07
PC(18:2/15:0)	8.83768e+06	7.96872e+06	7963132	7.83271e+06
PC(18:1/22:6)	1.58094e+07	1.68634e+07	18871177	1.73596e+07
PC(18:1/20:4)	118465016	1.1404e+08	119270280	1.35388e+08
PC(18:1/18:0)	955827	508718	1.04942e+06	587661
PC(18:0/22:6)	29950183	2.49652e+07	2.86504e+07	2.23268e+07
PC(18:0/22:5)	180386	176852	204921	202055
PC(18:0/20:4)	80886524	100841720	85425412	9.02484e+07
PC(18:0/20:2)	7.42974e+06	5.24628e+06	6.11967e+06	5.09448e+06
PC(18:0/18:2)	82373808	71454870	81602622	64974126
PC(18:0/18:1)	1.32037e+06	1.21865e+06	1.13053e+06	805525
PC(17:1/18:2)	1.92976e+06	1.60384e+06	1.99194e+06	1.38547e+06
PC(17:1/16:0)	1.96906e+07	1.79715e+07	1.70429e+07	17902981
PC(17:0/22:6)	2.55914e+06	1.70198e+06	2.33921e+06	1.49973e+06
PC(17:0/20:4)	6.13083e+06	5.33131e+06	5782285	5.51846e+06
PC(17:0/18:2)	8.27666e+06	5.1579e+06	7.05156e+06	5.12368e+06
PC(16:1/22:6)	1.48555e+07	1.65933e+07	18876332	2.20224e+07
PC(16:1/20:5)	4.03711e+06	4693575	3.79299e+06	5.95148e+06
PC(16:1/18:3)	9.24935e+06	1.15427e+07	8533039	1.2747e+07
PC(16:1/18:2)	63190228	8.39063e+07	60686751	87821260
PC(16:1/16:0)	692759816	1000022443	662379648	9.21626e+08
PC(16:0/22:6)	333812212	2.43273e+08	295522440	2.87493e+08
PC(16:0/21:3)	626063	466423	639241	413727
PC(16:0/20:5)	49507204	5.76898e+07	55381517	6.23007e+07
PC(16:0/20:4)	314534396	3.98882e+08	325673952	369525216
PC(16:0/20:3)	146411164	1.36294e+08	145088264	1.46949e+08
PC(16:0/19:1)	4.75018e+06	3.22508e+06	3.89649e+06	3.15061e+06
PC(16:0/18:2)	557286456	5.47471e+08	478913056	4.63179e+08
PC(16:0/18:1)	552143616	514356880	511971416	553106016
PC(16:0/17:1)	10063825	1.0831e+07	9.20749e+06	9.36706e+06
PC(16:0/16:1)	1247555728	1408598464	1115009280	1473251712
PC(16:0/16:0)	162541376	1.69922e+08	159834080	148082688
PC(16:0/15:0)	40095905	2.7691e+07	3.02733e+07	2.54885e+07
PC(16:0/14:0)	486526392	5.84416e+08	382224352	5.06459e+08
PC(15:1/22:6)	4.84945e+06	4.72518e+06	4.35748e+06	3.76659e+06
PC(15:0/22:5)	3.16524e+06	3.18625e+06	2.89234e+06	2.9445e+06
PC(15:0/18:2)	6056710	6.50129e+06	5.9641e+06	6.12894e+06
PC(14:0/18:2)	77655284	1.15909e+08	73048720	1.218e+08
PC(14:0/16:0)	121823474	1.85734e+08	93280500	1.39134e+08
PC(13:1/22:6)	464196	408070	512111	634148
PC (38:7)	11604605	1.42116e+07	1.36684e+07	1.80611e+07
PC (34:5)	629714	1.04159e+06	778042	1.19473e+06
PC (30:0)	4.01154e+06	4.80109e+06	2674196	4.49803e+06
PC (22:6/18:3)	3.0507e+06	1.55653e+06	3.25633e+06	2.58425e+06
PC (18:3/22:6)	3.74206e+06	2.35285e+06	2.28737e+06	2.35841e+06

## Sheet: PE
compound	CT0	IT0	CT12	IT12
PE(P-38:6)	4.43538e+07	3.33036e+07	24729639	2.46031e+07
PE(P-38:5)	2.04984e+07	2.50129e+07	1.67831e+07	1.8479e+07
PE(P-37:0)	7.07243e+06	5.76067e+06	6.05591e+06	5.67801e+06
PE(P-36:4)	2.28954e+06	1.49506e+06	1.31193e+06	1.00319e+06
PE(P-35:0)	7.86004e+06	1.02888e+07	7.50214e+06	9.10069e+06
PE(P-20:4/16:0)	3.04856e+06	2.13145e+06	1.55501e+06	2.0133e+06
PE(P-19:1/18:0)	33050742	15726109	19141417	1.46352e+07
PE(P-18:1/22:6)	5.45964e+06	8.37979e+06	3.34164e+06	6.42099e+06
PE(P-18:1/20:4)	75318003	7.6215e+07	4.39464e+07	5.46532e+07
PE(P-18:0/20:4)	1.21342e+06	669929	610329	639425
PE(P-18:0/19:1)	13829593	8.59928e+06	8.71952e+06	6.68979e+06
PE(P-16:0/22:6)	119473458	1.12582e+08	68759296	69578864
PE(P-16:0/20:5)	7.81752e+06	1.3478e+07	6036832	9.98648e+06
PE(P-16:0/20:4)	29773593	32152166	19711804	2.66309e+07
PE(O-18:0/22:6)	150831	135354	73649.8	117423
PE(44:8)	53988.8	13773.7	10084.4	30548.5
PE(42:9)	19329.6	97462.7	83787.6	145869
PE(42:7)	712034	578267	612335	498403
PE(42:5)	957775	707793	1.15489e+06	521780
PE(40:6)	305688	217955	231681	201368
PE(40:2)	753088	440755	815718	351272
PE(40:1)	132238	77702.8	142783	59549.8
PE(38:4)	306431	209848	54254.3	23580.2
PE(38:3)	304432	214491	55468.6	20455.7
PE(38:1)	1.77549e+06	1.48048e+06	1.73556e+06	1.45099e+06
PE(37:1)	209360836	2.47372e+08	225971336	2.30978e+08
PE(36:5)	76482.9	92051.5	61281.5	44011.1
PE(36:4)	548577	259280	777534	596775
PE(36:3)	805375	513021	145648	68152.2
PE(36:0)	1.43803e+06	1.38195e+06	1.44531e+06	1.1305e+06
PE(35:2)	80779227	138693180	83783482	142210204
PE(34:3)	90871.4	88535.7	35767.1	53297.2
PE(34:1)	8.48656e+06	1.01728e+07	7.57827e+06	9.7271e+06
PE(34:0)	8.89566e+06	8.72567e+06	7.4209e+06	6.96083e+06
PE(32:1)	161155	125319	89165.8	73741.2
PE(22:6/P-18:0)	4.15441e+06	2.35433e+06	3.95718e+06	2.47313e+06
PE(22:6/17:1)	54563.1	167048	175610	317674
PE(22:6/16:0)	8.60117e+06	6.7635e+06	8.83607e+06	7.7327e+06
PE(20:5/18:3)	113699	51491.4	30403.6	51520.8
PE(20:4/22:6)	400808	420194	392505	291817
PE(20:4/18:1)	4.13751e+06	4.56052e+06	4.44047e+06	4.43524e+06
PE(20:4/18:0)	6.55334e+06	7.57142e+06	6.97118e+06	7.89513e+06
PE(20:4/17:2)	205365	165208	160508	310251
PE(20:4/17:1)	1.43101e+06	2.02015e+06	1.79154e+06	2.54454e+06
PE(20:4/16:0)	5.86818e+06	6.5905e+06	6.5611e+06	6.7574e+06
PE(18:2/18:1)	2.55065e+06	2.29182e+06	2.73526e+06	2.2906e+06
PE(18:2/16:1)	130352	111601	120545	114131
PE(18:1/22:6)	2.8829e+06	2.54283e+06	3.46434e+06	2.88697e+06
PE(18:1/20:4)	5.32914e+06	6601273	5.20444e+06	6.25822e+06
PE(18:1/18:2)	2.12611e+06	1.99107e+06	2.09745e+06	2.23269e+06
PE(18:1/16:0)	1.38725e+07	1.39924e+07	1.25902e+07	1.43247e+07
PE(18:0/22:6)	3.85619e+06	2.94162e+06	3.94404e+06	3.07321e+06
PE(18:0/20:4)	11731779	1.37714e+07	1.02128e+07	1.28664e+07
PE(18:0/18:0)	5.50255e+06	3.54496e+06	4.03943e+06	3.10455e+06
PE(17:1/18:2)	8.71664e+06	1.91363e+07	8.10055e+06	1.90036e+07
PE(16:1/20:4)	1.65543e+06	1.24305e+06	1.56897e+06	1.40395e+06
PE(16:1/18:2)	1.01059e+06	1.29209e+06	903465	1.04541e+06
PE(16:1/16:1)	523347	1.01943e+06	505361	707156
PE(16:1/16:0)	2.58303e+06	4.48225e+06	2.54085e+06	3.42464e+06
PE(16:0/22:6)	1.13137e+07	9.51476e+06	1.0656e+07	9.20052e+06
PE(16:0/20:5)	1.45886e+06	1.71837e+06	1.41987e+06	1.27499e+06
PE(16:0/20:4)	7.41088e+06	8.85344e+06	7.67187e+06	8.21834e+06
PE(16:0/18:2)	1.04552e+07	9301819	9939954	7.73745e+06

## Sheet: PG
compound	CT0	IT0	CT12	IT12
PG(36:2)	1.71002e+07	1.90953e+07	1.18523e+07	1.82573e+07
PG(22:6/17:1)	169918	171828	128576	165098
PG(22:6/16:1)	3.98081e+06	5.26351e+06	3.37649e+06	5.74421e+06
PG(22:2/16:1)	217132	392336	161643	258208
PG(20:4/18:2)	5.0366e+07	2.96911e+07	3.97186e+07	3.11942e+07
PG(20:4/18:1)	802110	1.36986e+06	693118	1.13068e+06
PG(20:4/18:0)	6.02935e+06	8.08643e+06	4.98426e+06	6.59643e+06
PG(20:4/16:1)	3.8188e+06	4.5814e+06	2.70271e+06	3.83422e+06
PG(18:2/22:6)	2.14453e+07	2.12395e+07	1.87381e+07	24543375
PG(18:2/18:2)	1.75312e+07	21575963	1.01175e+07	16762944
PG(18:2/18:0)	3.81473e+06	6.30496e+06	2.43611e+06	4.91584e+06
PG(18:1/22:6)	1.29712e+07	1.63486e+07	1.14813e+07	1.79978e+07
PG(18:1/22:5)	3.55341e+06	5.64546e+06	2.95545e+06	4.71558e+06
PG(18:1/22:4)	525479	534491	425747	491158
PG(18:1/18:2)	1.16994e+07	18170571	8.00214e+06	1.46707e+07
PG(18:1/16:0)	2.89649e+07	2.9719e+07	2.26959e+07	2.60637e+07
PG(18:0/18:2)	3.5662e+06	4.29071e+06	2.57587e+06	4.63848e+06
PG(16:1/20:5)	435650	594203	352337	677777
PG(16:1/18:2)	7.26909e+06	9.58177e+06	5.34984e+06	8.42089e+06
PG(16:1/16:0)	24270985	33520588	1.78103e+07	25449129
PG(16:0/18:2)	235855216	2.77551e+08	157585822	168581184
PG(16:0/18:0)	1.58597e+07	1.53788e+07	1.03932e+07	1.07862e+07
PG (34:1)	151607554	184470122	120392074	128481844
PG (22:6/18:3)	1.77838e+06	2.06877e+06	1.52053e+06	2.41232e+06

## Sheet: PS
compound	CT0	IT0	CT12	IT12
PS(42:9)	740368	474741	845852	545770
PS(42:5) isomer 2	86196.4	186538	77709	136124
PS(42:5) isomer 1	178344	128593	148585	182845
PS(40:8)	1.56831e+06	652708	883510	682575
PS(40:7)	299949	432571	309079	309450
PS(40:6)	9.89631e+06	1.05659e+07	9.03155e+06	1.22021e+07
PS(36:5)	342757	273117	330443	333904
PS(36:2)	1.42552e+07	1.46175e+07	1.1939e+07	1.28534e+07
PS(36:1)	1.49448e+06	2.79974e+06	2.09501e+06	2.52271e+06
PS(34:2)	165857	178537	140143	104590
PS(34:1)	2.58583e+06	4.36835e+06	1.96896e+06	3.18889e+06
PS(32:1)	557023	597812	412617	850157
PS(30:1)	74778.5	240183	77378	158936
PS(22:6/22:4)	8.12208e+06	6.42827e+06	1.07105e+07	1.01287e+07
PS(22:6/18:3)	106358	86832.1	126711	94020.1
PS(22:1/20:4)	894241	628897	615048	555206
PS(20:5/20:0)	1.98704e+06	1.48424e+06	2.14601e+06	1.54319e+06
PS(20:5/18:0)	226504	314991	230375	226497
PS(20:4/16:0)	440166	477002	490706	534942
PS(20:3/18:0)	2.35155e+06	901451	1.27447e+06	1.06527e+06
PS(20:1/18:2)	2.36635e+06	2.80789e+06	3.0195e+06	2.85496e+06
PS(18:2/18:0)	1.72564e+06	1.37814e+06	1.68827e+06	1.50338e+06
PS(18:0/22:6)	2.06278e+06	1.59046e+06	1.93196e+06	1.26142e+06
PS(18:0/22:5)	5.56309e+06	1.70627e+06	2.71975e+06	2.04343e+06
PS(18:0/20:4)	2.07534e+06	2.81254e+06	2.04101e+06	2.17447e+06
PS(18:0/18:0)	1.22808e+06	1.94506e+06	1.06827e+06	1.65085e+06
PS(16:0/22:6)	484030	401682	616350	511873
PS (40:8)	77068.7	72509.9	113950	72646.7

## Sheet: Carnitine
compound	CT0	IT0	CT12	IT12
Clupanodonyl carnitine	43753.5	45728.7	31488.3	46541.6
Cervonyl carnitine	28532.1	14923.3	21319.9	17638.9
carnitine C26:0	140434	118952	81995.5	105932
carnitine 24:0	1.00742e+06	675989	584161	722583
6-Keto-decanoylcarnitine	1.66278e+06	1.96244e+06	1.14971e+06	2.81795e+06
Linoleoyl carnitine C18:2	5.91596e+06	1.95627e+07	2.86867e+06	7.3332e+06
linolenylcarnitine	393101	1.41923e+06	178591	555912
L-Carnitine	17200.1	16974.4	15921.7	20631
Isovaleryl carnitine C5	1.64237e+06	578722	929431	366293
Hydroxyhexanoycarnitine	618041	888573	536465	1.38675e+06
Hydroxybutyrylcarnitine	3.87417e+07	7.17537e+07	2.95717e+07	7.57457e+07
hexanoyl carnitine	13104373	3.0959e+07	8.39396e+06	2.70591e+07
hexadecanedioic acid mono-L-carnitine ester	6196.09	7256.32	9563.5	5969.82
Heptadecanoyl carnitine	354793	700466	240740	321727
dodecenoylcarnitine	481394	1.58512e+06	215453	940590
dodecanoylcarnitine	3.17334e+06	7.39088e+06	1.45251e+06	4.58781e+06
decenoylcarnitine	7.85989e+06	1.32668e+07	5.66084e+06	1.49861e+07
Decatrienoyl carnitine C10:3	935851	709830	974653	1.2454e+06
Decanoyl-L-carnitine	2.63366e+06	5.22554e+06	1.85666e+06	5.98777e+06
decadienoylcarnitine	1.76755e+06	2.6339e+06	1.13784e+06	2.91732e+06
behenoyl carnitine 22:0	225102	162491	128219	157156
arachidoyl carnitine C20:0	326774	295016	183804	203918
Arachidonyl carnitine	21839.4	162438	33332	206683
4_8 Dimethylnonanoyl carnitine	20338.7	38902.3	16071.9	36313.3
3-Methylglutarylcarnitine	254203	205551	280307	280745
3-hydroxytetradecanoylcarnitine	5.19783e+06	7.92951e+06	1.82225e+06	6.5517e+06
3-hydroxypalmitoleoylcarnitine	2.24668e+06	7.0818e+06	883809	5.80632e+06
3-hydroxyoleoylcarnitine	1.85654e+06	4.52821e+06	1.96595e+06	7791121
3-hydroxyoctadecanoylcarnitine	943205	1.267e+06	1.25592e+06	2.03716e+06
3-Hydroxyhexadecanoylcarnitine	6.34783e+06	1.16073e+07	2.80042e+06	9.71791e+06
3-Hydroxy-11Z-octadecenoylcarnitine	1.2598e+06	2.30203e+06	1.02177e+06	4.50982e+06
2-Hydroxylauroylcarnitine	1.31183e+06	1.98746e+06	425201	1.75298e+06
2-Hexenoylcarnitine	414157	762639	220566	569918

## Sheet: figure4B
	CT0				IT0						CT12								IT12
Ala	1.05903	0.539146	1.08743	1.31439	1.42157	1.10291	1.471	1.21569	0.594041	0.879339	0.894578	1.03508	1.20564	0.864705					1.45524	1.45195	1.17346	1.35992	1.27171	1.29698
Pro	1.11591	0.741803	0.95445	1.18784	1.37168	1.12034	1.13931	1.26397	0.766417	0.709938	0.897504	0.908315	1.37751	0.816676					1.57474	1.76859	1.13565	1.84749	0.990194	1.30599
Gln	1.18975	0.749271	1.13986	0.921122	0.88151	0.854588	0.953122	0.983494	0.298504	0.596673	1.13505	0.849406	1.00362	0.855914	0.892224	0.853455	1.17777	1.23256	1.94902	2.99874	1.30625	1.17468	1.13856	2.44082	2.07982	2.13707	1.44016	2.78314	2.14114	2.12622
Ser	0.980588	0.705819	1.04356	1.27003	1.19057	1.09155	1.54096	1.30229	0.507339	0.504728	1.0152	0.961929	1.27084	0.752032					2.18669	1.94599	2.1186	2.42123	1.54509	1.6636
Leu	1.05524	0.759132	1.02222	1.16341	1.55326	1.18739	1.24962	1.39133	0.618512	0.845718	0.663031	1.00839	1.33345	0.995126					1.49545	1.16847	0.95555	1.14889	0.909035	1.32775
Met	1.14287	0.524879	0.884177	1.44807	1.61106	1.04259	1.27095	0.902896	0.44322	0.615129	0.856923	1.02913	1.33849	0.775455					1.56867	1.51605	0.888114	1.42041	0.738134	1.44616
Phe	1.02795	0.575623	1.18899	1.20744	1.31405	0.955441	1.29918	1.04489	0.55993	0.796615	0.989215	0.904539	1.17084	0.935406					1.34582	1.26405	0.991985	1.11678	0.922543	1.05812
Arg	0.988131	0.94382	1.10245	0.965593	0.958213	0.652385	0.900786	0.871987	0.363042	0.457597	0.96708	1.13235	1.09832	1.03705	0.850975	0.999868	0.893889	1.02047	1.19945	2.37703	0.954794	1.24724	1.35746	1.65212	1.89508	1.53904	1.60938	2.09967	1.45303	1.53844
Asp	0.994268	0.677868	1.016	1.31186	1.07456	0.796982	1.37461	1.10761	0.382449	0.63375	1.07001	0.925697	1.17314	0.831156					1.82334	1.86493	1.61938	1.7192	1.35026	1.68285
Citr	1.0886	0.676423	0.750293	1.48469	1.54829	1.5772	1.81202	1.86364	0.810597	0.698302	1.0243	1.0419	1.187	0.746801					2.42646	2.54539	2.61518	2.38173	1.84422	1.8749
Orn	1.08259	0.70662	0.755163	1.45562	1.73996	1.32897	1.66299	1.90907	0.847367	0.676366	1.07884	1.04731	1.18018	0.693661					2.52003	2.25101	2.47057	2.27722	1.68278	1.76711
