# Supplementary material for: Untargeted Metabolomics Reveals Alterations of Rhythmic Pulmonary Metabolism in IPF
Source: Metabolites. 2023 Oct 10;13(10):1069. doi: 10.3390/metabo13101069 (PMC10608701; doi:10.3390/metabo13101069)
Supplement: Supplementary file 1 [file metabolites-13-01069-s001.zip › Table S5.xlsx]

## Sheet: figure5A
gene	control																						IPF
NOS2	0.0978686	0.213233	0.222453	0.233102	0.211288	0.248138	0.0998342	0.205199	0.227052	0.227918	0.209593	0.0527263	0.195552	0.118978	0.106515	0.124672	0.149917	0.151713	0.0899359	0.157396	0.125303	0.163585	2.24992	4.74472	1.2249	7.68924	3.38412	2.74276	0.797291	1.97324	0.667047	1.42697	2.67742	0.788229	3.12107	3.60845	4.1884	3.45439	0.0636631	5.82464	5.14887	1.23807	2.47143	1.48626	0.931599	1.7238
OTC	0.0151972	0.0179699	0.00502828	0.0163032	0.00149009	0.0141591	0.00467097	0.00265897	0.00554482	0.00927401	0.00265088	0.00247097	0.0131173	0.00610619	0.0258223	0.0106802	0.0151208	0.0451899	0.0240268	0.0268326			0.0304776	0.197613	0.0137704	0.619593	0.0861792	0.0107718	1.27936	0.345508	0.0676682	0.474932	0.700483	0.0421812	1.71927	0.525518	0.0181967	1.34094	0.29429	1.74402
ARG1	0.124714	0.239754	0.263933	0.222471	0.161996	0.282463	0.141542	0.162215	0.269283	0.104249	0.116109	0.117418	0.380466	0.224384	0.260174	0.367671	0.286286	0.146028	0.164113	0.291904	0.260143	0.278351	4.33223	5.13091	0.0859838	0.0670593	1.74508	2.34938	0.615863	2.32906	1.59152	2.60678	2.7539	2.6869	0.0292058	1.08239	0.496077	0.281731	0.296619	0.0070337	0.0517681	0.0969327	0.568849	1.69721	1.46445	2.45515

## Sheet: figure5B
lung	T0						T12
carbamoyl phosphate	0.672583	-0.634596	0.71329	-0.583665	1.04389	0.418771	0.852277	0.35152	-0.0418697	-1.2934	-1.492	0.021758
arginino-succinate	0.528692	0.367843	0.120108	0.521789	-0.509724	-0.474068	1.34903	1.41796	1.47925	0.866077	0.652987	1.24166
aspartate	0.103742	-0.32738	0.459019	0.147445	-1.38666	-0.658014	0.866582	0.899122	0.69544	0.781736	0.433239	0.750908
ornithine	0.799056	0.410306	0.733778	0.932873	-0.238942	-0.564123	1.33344	1.17057	1.30485	1.18728	0.75085	0.821393
citrulline	0.568634	0.576239	0.51724	0.786561	-0.231224	-0.294818	0.940478	1.0795	0.994755	0.984403	0.553907	0.628193
fumarate	0.198596	-0.959482	0.236869	0.0415243		-0.897053	0.768763	0.601244	0.799249	0.103731	0.837891	0.945529
arginine	-0.061582	-0.616205	-0.150744	-0.197622	-1.46179	-1.12785	0.262379	1.24916	-0.0667393	0.318733	0.440906	0.724315
liver	T0						T12
carbamoyl phosphate	-0.312522	-0.416691	-0.431223	-0.311599	0.685461	0.244609	-0.67321	-0.163248	0.262285	-0.839693	0.155045	-0.542938
arginino-succinate	-0.155558	0.463032	0.0112138	0.130157	0.3219	0.114957	-0.554109	0.337219	0.0584734	0.778825	-0.793462	-0.0130802
aspartate	-0.339974	0.546174	-0.662125	-0.094619	0.249437	-0.431638	-0.46884	-0.0495744	-0.172819	0.447064	-0.830569	-0.370699
ornithine	-0.175383	0.510442	-0.142496	0.272102	0.0209799	-0.460424	-0.0614581	0.2355	-0.901678	-0.135654	-0.739832	0.0296483
citrulline	0.226775	0.919818	0.261599	-1.06771	0.112588	0.11619	0.088226	-0.300388	-0.734413	0.191903	-1.43392	0.37198
fumarate	-0.265135	1.07709	-0.0745876	0.290337	0.908685	-0.0362099	-0.612324	0.454444	-0.0427334	0.6651	-1.03747	-0.654129
arginine	-0.37212	-0.0486275	-0.314449	0.0598958	0.51864	-0.612557	-0.143569	-0.221098	-1.10125	0.494862	-1.32154	-0.545756

## Sheet: figure5D
time	Normal-Lung			IPF-Lung			Normal-Liver			IPF-Liver
0	0	0	0	0	0	0	0	0	0	0	0	0
2	54896	49215.6	38664.1	53907.2	46484.5	57175.4	1084425	2.45253e+06	1.90855e+06	840965	2.24826e+06	1.18223e+06
10	115974	61141.4	41819	85904.6	96526.3	89579.6	1072800	2718324	4.69432e+06	1.67145e+06	1.00985e+06	1.77631e+06
30	92479	40164.3		90237.7	96568.9	77823.9	1.15229e+06	200060		776658	302617	712281
